# Supplementary material for: A Target Class Ligandability Evaluation of WD40 Repeat-Containing Proteins
Source: J Med Chem. 2024 Nov 4;68(2):1092–112. doi: 10.1021/acs.jmedchem.4c02010 (PMC11770632; doi:10.1021/acs.jmedchem.4c02010)
Supplement: Supplementary file 2 — jm4c02010_si_002.xlsx [file jm4c02010_si_002.xlsx]

## Sheet: S1. Research Activity for Fig 1
Table S1. WDR protein family research activity used to generated Figs. 1a and 1b.
protein_name	uniprot_id	gene_id	function	number_of_pubmed	number_of_structures	structure_list	number_of_ligands	number_of_inhibitors	number_of_chemical_probes	number_of_pubmed_records_Cancer_	number_of_pubmed_records_Neurological_Disorders_	number_of_pubmed_records_Metabolic_Disorders_	number_of_pubmed_records_Immune_Disorders_	number_of_pubmed_records_Inflammation_	number_of_pubmed_records_Viral_Infections_	number_of_pubmed_records_Regenerative_Medicine_	Essential_in_Human	Essenciality_in_Human_o_e_mean_lower_upper_	essentiality_in_cancer_Broad_number_of_cancer_types_median_score_1_	essentiality_in_cancer_Sanger_number_of_cancer_types_median_score_1_	Tissues_where_protein_is_enriched	Tissues_where_protein_is_specific
AAAS	Q9NRG9	8086	Plays a role in the normal development of the peripheral and central nervous system (PubMed:11062474, PubMed:11159947, PubMed:16022285). Required for the correct localization of aurora kinase AURKA and the microtubule minus end-binding protein NUMA1 as well as a subset of AURKA targets which ensures proper spindle formation and timely chromosome alignment (PubMed:26246606)	44	2	7R5J,7R5K				3	5		1		1		No	0.707 (0.514 - 0.988)
AAMP	Q13685	14	Plays a role in angiogenesis and cell migration. In smooth muscle cell migration, may act through the RhoA pathway	15						7			1	1			Maybe	0.179 (0.087 - 0.411)		15
AASDH	Q4L235	132949	Covalently binds beta-alanine in an ATP-dependent manner to form a thioester bond with its phosphopantetheine group and transfers it to an, as yet, unknown acceptor. May be required for a post-translational protein modification or for post-transcriptional modification of an RNA	4						2							No	0.604 (0.446 - 0.828)
AHI1	Q8N157	54806	Involved in vesicle trafficking and required for ciliogenesis, formation of primary non-motile cilium, and recruitment of RAB8A to the basal body of primary cilium. Component of the tectonic-like complex, a complex localized at the transition zone of primary cilia and acting as a barrier that prevents diffusion of transmembrane proteins between the cilia and plasma membranes. Involved in neuronal…	57	1	4ESR				8	7	5	1	1	1		No	0.747 (0.591 - 0.95)			Colon Sigmoid, Stomach,	Stomach,
AMBRA1	Q9C0C7	55626	Substrate-recognition component of a DCX (DDB1-CUL4-X-box) E3 ubiquitin-protein ligase complex involved in cell cycle control and autophagy (PubMed:20921139, PubMed:23524951, PubMed:24587252, PubMed:33854232, PubMed:33854235, PubMed:33854239, PubMed:32333458). The DCX(AMBRA1) complex specifically mediates the polyubiquitination of target proteins such as BECN1, CCND1, CCND2, CCND3, ELOC and ULK1 …	52						28	7	2	1	2			Yes	0.054 (0.024 - 0.14)
ANAPC4	Q9UJX5	29945	Component of the anaphase promoting complex/cyclosome (APC/C), a cell cycle-regulated E3 ubiquitin ligase that controls progression through mitosis and the G1 phase of the cell cycle. The APC/C complex acts by mediating ubiquitination and subsequent degradation of target proteins: it mainly mediates the formation of 'Lys-11'-linked polyubiquitin chains and, to a lower extent, the formation of 'Ly…	58	17	4UI9,5A31,5BPW,5G04,5G05,5KHR,5KHU,5L9T,5L9U,5LCW,6Q6G,6Q6H,6TLJ,6TM5,6TNT,7QE7,8PKP				10	2	1			1	1	Maybe	0.304 (0.205 - 0.461)	20	16
APAF1	O14727	317	Oligomeric Apaf-1 mediates the cytochrome c-dependent autocatalytic activation of pro-caspase-9 (Apaf-3), leading to the activation of caspase-3 and apoptosis. This activation requires ATP. Isoform 6 is less effective in inducing apoptosis	174	13	1C15,1CWW,1CY5,1Z6T,2P1H,2YGS,3J2T,3JBT,3YGS,4RHW,5JUY,5WVC,5WVE	5			84	14	1		5	2		Maybe	0.325 (0.231 - 0.464)			Small Intestine, Spleen,
ARHGEF10	O15013	9639	May play a role in developmental myelination of peripheral nerves	16						5							No	0.778 (0.624 - 0.976)			Nerve Tibial,
ARHGEF10L	Q9HCE6	55160	Acts as guanine nucleotide exchange factor (GEF) for RHOA, RHOB and RHOC	6						4				2			Maybe	0.298 (0.205 - 0.442)
ARHGEF17	Q96PE2	9828	Acts as guanine nucleotide exchange factor (GEF) for RhoA GTPases	9						5				1			Yes	0.19 (0.126 - 0.293)
ARPC1A	Q92747	10552	Probably functions as component of the Arp2/3 complex which is involved in regulation of actin polymerization and together with an activating nucleation-promoting factor (NPF) mediates the formation of branched actin networks	10	2	6YW7,7T5Q	1			6		1					Maybe	0.182 (0.089 - 0.416)
ARPC1B	O15143	10095	Component of the Arp2/3 complex, a multiprotein complex that mediates actin polymerization upon stimulation by nucleation-promoting factor (NPF) (PubMed:11741539, PubMed:9230079). The Arp2/3 complex mediates the formation of branched actin networks in the cytoplasm, providing the force for cell motility (PubMed:11741539, PubMed:9230079). In addition to its role in the cytoplasmic cytoskeleton, th…	30	25	1K8K,1TYQ,1U2V,2P9I,2P9K,2P9L,2P9N,2P9P,2P9S,2P9U,3DXK,3DXM,3RSE,3UKR,3UKU,3ULE,4JD2,4XEI,4XF2,6DEC,6UHC,6YW6,7AQK,7JPN,7TPT	7			13	1		3	3			Maybe	0.343 (0.194 - 0.645)			Artery Aorta, Artery Coronary, Artery Tibial, Spleen,
ATG16L1	Q676U5	55054	Plays an essential role in both canonical and non-canonical autophagy: interacts with ATG12-ATG5 to mediate the lipidation to ATG8 family proteins (MAP1LC3A, MAP1LC3B, MAP1LC3C, GABARAPL1, GABARAPL2 and GABARAP) (PubMed:23376921, PubMed:23392225, PubMed:29317426, PubMed:30778222, PubMed:33909989, PubMed:24553140, PubMed:24954904, PubMed:27273576). Acts as a molecular hub, coordinating autophagy p…	234	13	4GDK,4GDL,4NAW,4TQ0,5D7G,5NPV,5NPW,5NUV,6SUR,6Y09,6ZAY,7F69,7XFR	1			39	3	7	8	71	5		Yes	0.17 (0.096 - 0.319)
ATG16L2	Q8NAA4	89849	May play a role in regulating epithelial homeostasis in an ATG16L1-dependent manner	13						5				5	1		No	0.788 (0.583 - 1.08)
BBS2	Q9BXC9	583	The BBSome complex is thought to function as a coat complex required for sorting of specific membrane proteins to the primary cilia. The BBSome complex is required for ciliogenesis but is dispensable for centriolar satellite function. This ciliogenic function is mediated in part by the Rab8 GDP/GTP exchange factor, which localizes to the basal body and contacts the BBSome. Rab8(GTP) enters the pr…	34						1	1	18		1			No	0.79 (0.592 - 1.066)			Pituitary, Testis,
BBS7	Q8IWZ6	55212	The BBSome complex is thought to function as a coat complex required for sorting of specific membrane proteins to the primary cilia. The BBSome complex is required for ciliogenesis but is dispensable for centriolar satellite function. This ciliogenic function is mediated in part by the Rab8 GDP/GTP exchange factor, which localizes to the basal body and contacts the BBSome. Rab8(GTP) enters the pr…	21	4	6VBU,6VBV,6VNW,6VOA	1					9					No	0.506 (0.355 - 0.735)
BCAS3	Q9H6U6	54828	Plays a role in angiogenesis. Participates in the regulation of cell polarity and directional endothelial cell migration by mediating both the activation and recruitment of CDC42 and the reorganization of the actin cytoskeleton at the cell leading edge. Promotes filipodia formation (By similarity). Functions synergistically with PELP1 as a transcriptional coactivator of estrogen receptor-responsi…	16						13	1	2		2			Maybe	0.315 (0.217 - 0.467)			Brain Cortex,	Brain Cortex,
BOP1	Q14137	23246	Component of the PeBoW complex, which is required for maturation of 28S and 5.8S ribosomal RNAs and formation of the 60S ribosome	22	10	8FKP,8FKQ,8FKR,8FKS,8FKT,8FKU,8FKV,8FKW,8FKX,8FKY				12					1		Maybe	0.427 (0.173 - 1.32)	15	12
BRWD1	Q9NSI6	54014	May be a transcriptional activator. May be involved in chromatin remodeling (By similarity). Plays a role in the regulation of cell morphology and cytoskeletal organization. Required in the control of cell shape	8	1	3Q2E				1	1			1			Yes	0.148 (0.1 - 0.222)
BRWD3	Q6RI45	254065	Plays a role in the regulation of cell morphology and cytoskeletal organization. Required in the control of cell shape	9						5	4	2					Yes	0.027 (0.01 - 0.084)
BTRC	Q9Y297	8945	Substrate recognition component of a SCF (SKP1-CUL1-F-box protein) E3 ubiquitin-protein ligase complex which mediates the ubiquitination and subsequent proteasomal degradation of target proteins. Recognizes and binds to phosphorylated target proteins (PubMed:10066435, PubMed:10497169, PubMed:10644755, PubMed:10835356, PubMed:11238952, PubMed:11359933, PubMed:11994270, PubMed:12791267, PubMed:1290…	432	8	1P22,2P64,6M90,6M91,6M92,6M93,6M94,6TTU	4			216	12	6	5	22	38		Maybe	0.281 (0.179 - 0.456)
BUB3	O43684	9184	Has a dual function in spindle-assembly checkpoint signaling and in promoting the establishment of correct kinetochore-microtubule (K-MT) attachments. Promotes the formation of stable end-on bipolar attachments. Necessary for kinetochore localization of BUB1. Regulates chromosome segregation during oocyte meiosis. The BUB1/BUB3 complex plays a role in the inhibition of anaphase-promoting complex …	84						32							Maybe	0.161 (0.072 - 0.416)	20	16
CDC20	Q12834	991	Required for full ubiquitin ligase activity of the anaphase promoting complex/cyclosome (APC/C) and may confer substrate specificity upon the complex. Is regulated by MAD2L1: in metaphase the MAD2L1-CDC20-APC/C ternary complex is inactive and in anaphase the CDC20-APC/C binary complex is active in degrading substrates. The CDC20-APC/C complex positively regulates the formation of synaptic vesicle…	310	12	4GGA,4GGC,4GGD,4N14,5G04,5KHR,5KHU,5LCW,6F0X,6Q6G,6Q6H,6TLJ	2			128	4		1	1	4		No	0.544 (0.363 - 0.838)	20	16
CDC20B	Q86Y33	166979		2													No	0.766 (0.542 - 1.102)
CDC40	O60508	51362	Required for pre-mRNA splicing as component of the activated spliceosome (PubMed:33220177). Plays an important role in embryonic brain development; this function does not require proline isomerization (PubMed:33220177)	10	20	5MQF,5XJC,5YZG,5Z56,5Z57,6FF4,6FF7,6ICZ,6ID0,6ID1,6QDV,6ZYM,7A5P,7AAV,7ABI,7W59,7W5A,7W5B,8C6J,8CH6	6			2	1				1		Yes	0.147 (0.076 - 0.31)	1
CFAP251	Q8TBY9	144406	Involved in spermatozoa motility (PubMed:30122540, PubMed:30122541). May also regulate cilium motility through its role in the assembly of the axonemal radial spokes (By similarity)	15	1	8J07				7		1					No	0.529 (0.395 - 0.718)			Muscle Skeletal,
CFAP43	Q8NDM7	80217	Flagellar protein involved in sperm flagellum axoneme organization and function (By similarity). Involved in the regulation of the beating frequency of motile cilia on the epithelial cells of the respiratory tract (By similarity)	8	1	8J07					1			1			No	0.556 (0.443 - 0.702)
CFAP44	Q96MT7	55779	Flagellar protein involved in sperm flagellum axoneme organization and function	6	1	8J07					1						Maybe	0.432 (0.336 - 0.561)
CFAP52	Q8N1V2	146845	Microtubule inner protein (MIP) part of the dynein-decorated doublet microtubules (DMTs) in cilia axoneme, which is required for motile cilia beating (By similarity). Important for proper ciliary and flagellar beating. May act in cooperation with CFAP45 and axonemal dynein subunit DNAH11 (PubMed:33139725). May play a role in cell growth and/or survival (PubMed:15967112)	2	2	7UNG,8J07				1							No	0.906 (0.67 - 1.242)
CFAP57	Q96MR6	149465		10	1	8J07				1		1					No	0.779 (0.556 - 1.112)
CHAF1B	Q13112	8208	Complex that is thought to mediate chromatin assembly in DNA replication and DNA repair. Assembles histone octamers onto replicating DNA in vitro. CAF-1 performs the first step of the nucleosome assembly process, bringing newly synthesized histones H3 and H4 to replicating DNA; histones H2A/H2B can bind to this chromatin precursor subsequent to DNA replication to complete the histone octamer	39						13	1				1		Maybe	0.22 (0.12 - 0.435)	20	16
CIAO1	O76071	9391	Key component of the cytosolic iron-sulfur protein assembly (CIA) complex, a multiprotein complex that mediates the incorporation of iron-sulfur cluster into extramitochondrial Fe/S proteins (PubMed:17937914, PubMed:23891004). As a CIA complex component, interacts specifically with CIAO2A or CIAO2B and MMS19 to assist different branches of iron-sulfur protein assembly, depending of its interactor…	16	1	3FM0				6					1		Maybe	0.422 (0.247 - 0.761)	20	6	Liver,
COP1	Q8NHY2	64326	E3 ubiquitin-protein ligase that mediates ubiquitination and subsequent proteasomal degradation of target proteins. E3 ubiquitin ligases accept ubiquitin from an E2 ubiquitin-conjugating enzyme in the form of a thioester and then directly transfers the ubiquitin to targeted substrates. Involved in JUN ubiquitination and degradation. Directly involved in p53 (TP53) ubiquitination and degradation, …	73	2	5HQG,5IGQ				45	2	4		1			Yes	0.088 (0.042 - 0.202)			Muscle Skeletal,
COPA	P53621	1314	The coatomer is a cytosolic protein complex that binds to dilysine motifs and reversibly associates with Golgi non-clathrin-coated vesicles, which further mediate biosynthetic protein transport from the ER, via the Golgi up to the trans Golgi network. Coatomer complex is required for budding from Golgi membranes, and is essential for the retrograde Golgi-to-ER transport of dilysine-tagged protein…	46	14	3MKR,5A1U,5A1V,5A1W,5A1X,5A1Y,5NZR,5NZS,5NZT,5NZU,5NZV,6PBG,6TZT,6U3V				9	4	3	2	2	3	1	Yes	0.041 (0.017 - 0.105)	20	16	Pancreas, Stomach,
COPB2	P35606	9276	The coatomer is a cytosolic protein complex that binds to dilysine motifs and reversibly associates with Golgi non-clathrin-coated vesicles, which further mediate biosynthetic protein transport from the ER, via the Golgi up to the trans Golgi network. Coatomer complex is required for budding from Golgi membranes, and is essential for the retrograde Golgi-to-ER transport of dilysine-tagged protein…	44	12	5A1U,5A1V,5A1W,5A1X,5A1Y,5NZR,5NZS,5NZT,5NZU,5NZV,8D30,8D41	1			23	1		1	1	2		Yes	0.019 (0.006 - 0.089)	20	16	Pancreas,
CORO1A	P31146	11151	May be a crucial component of the cytoskeleton of highly motile cells, functioning both in the invagination of large pieces of plasma membrane, as well as in forming protrusions of the plasma membrane involved in cell locomotion. In mycobacteria-infected cells, its retention on the phagosomal membrane prevents fusion between phagosomes and lysosomes	40	2	2AQ5,2B4E				6	4		6	1	2		Yes	0.102 (0.041 - 0.32)			Spleen,
CORO1B	Q9BR76	57175	Regulates leading edge dynamics and cell motility in fibroblasts. May be involved in cytokinesis and signal transduction (By similarity)	20						7				1			Maybe	0.471 (0.295 - 0.779)
CORO1C	Q9ULV4	23603	Plays a role in directed cell migration by regulating the activation and subcellular location of RAC1 (PubMed:25074804, PubMed:25925950). Increases the presence of activated RAC1 at the leading edge of migrating cells (PubMed:25074804, PubMed:25925950). Required for normal organization of the cytoskeleton, including the actin cytoskeleton, microtubules and the vimentin intermediate filaments (By …	37	1	7STY				25	2				1	1	Yes	0.044 (0.015 - 0.209)			Artery Coronary, Artery Tibial, Colon Sigmoid, GE junction, Esophagus Muscle,
CORO2A	Q92828	7464		11						7				1			No	0.683 (0.475 - 1.002)
CORO2B	Q9UQ03	10391	May play a role in the reorganization of neuronal actin structure	3							2	1					Maybe	0.281 (0.159 - 0.528)			Brain Cerebellum, Brain Cortex, Nerve Tibial,
CORO6	Q6QEF8	84940		2	1	7KYX				2	1						No	0.61 (0.396 - 0.97)
CORO7	P57737	79585	F-actin regulator involved in anterograde Golgi to endosome transport: upon ubiquitination via 'Lys-33'-linked ubiquitin chains by the BCR(KLHL20) E3 ubiquitin ligase complex, interacts with EPS15 and localizes to the trans-Golgi network, where it promotes actin polymerization, thereby facilitating post-Golgi trafficking. May play a role in the maintenance of the Golgi apparatus morphology	9						2		1					No	0.793 (0.624 - 1.017)			Spleen,
CPLANE1	Q9H799	65250	Involved in ciliogenesis (PubMed:25877302). Involved in the establishment of cell polarity required for directional cell migration. Proposed to act in association with the CPLANE (ciliogenesis and planar polarity effectors) complex. Involved in recruitment of peripheral IFT-A proteins to basal bodies (By similarity)	17						1	2						No	0.561 (0.468 - 0.674)			Esophagus Muscle, Pituitary, Small Intestine,	Small Intestine,
CPSF1	Q10570	29894	Component of the cleavage and polyadenylation specificity factor (CPSF) complex that plays a key role in pre-mRNA 3'-end formation, recognizing the AAUAAA signal sequence and interacting with poly(A) polymerase and other factors to bring about cleavage and poly(A) addition. This subunit is involved in the RNA recognition step of the polyadenylation reaction (PubMed:14749727). May play a role in e…	27	10	6BLY,6BM0,6DNH,6F9N,6FBS,6FUW,6URG,6URO,8E3I,8E3Q				5	1						Maybe	0.398 (0.297 - 0.54)	20	5
CSTF1	Q05048	1477	One of the multiple factors required for polyadenylation and 3'-end cleavage of mammalian pre-mRNAs (PubMed:10669729). May be responsible for the interaction of CSTF with other factors to form a stable complex on the pre-mRNA (PubMed:10669729)	17	1	6B3X				6							Yes	0.108 (0.043 - 0.341)	19	2
DAW1	Q8N136	164781	May play a role in axonemal outer row dynein assembly	5	1	5NNZ											Maybe	0.502 (0.321 - 0.814)
DCAF1	Q9Y4B6	9730	Acts both as a substrate recognition component of E3 ubiquitin-protein ligase complexes and as an atypical serine/threonine-protein kinase, playing key roles in various processes such as cell cycle, telomerase regulation and histone modification. Probable substrate-specific adapter of a DCX (DDB1-CUL4-X-box) E3 ubiquitin-protein ligase complex, named CUL4A-RBX1-DDB1-DCAF1/VPRBP complex, which med…	134	26	3WA0,4CC9,4P7I,4PXW,4Z8L,5AJA,5JK7,6N45,6ZUE,6ZX9,7OKQ,7SSE,7UFV,7V7B,7V7C,8F8E,8OG5,8OG6,8OG7,8OG8,8OG9,8OGA,8OGB,8OGC,8OO5,8OOD	3			28	1	1	11	3	94		Yes	0.023 (0.007 - 0.109)			Testis,	Testis,
DCAF10	Q5QP82	79269	May function as a substrate receptor for CUL4-DDB1 E3 ubiquitin-protein ligase complex	2						3							Maybe	0.174 (0.085 - 0.399)
DCAF11	Q8TEB1	80344	May function as a substrate receptor for CUL4-DDB1 E3 ubiquitin-protein ligase complex	15						7					1		Maybe	0.301 (0.189 - 0.498)			Liver,
DCAF12	Q5T6F0	25853	Substrate-recognition component of a DCX (DDB1-CUL4-X-box) E3 ubiquitin-protein ligase complex of the DesCEND (destruction via C-end degrons) pathway, which recognizes a C-degron located at the extreme C terminus of target proteins, leading to their ubiquitination and degradation (PubMed:16949367, PubMed:16964240, PubMed:29779948). The C-degron recognized by the DesCEND pathway is usually a motif…	6	3	8AJM,8AJN,8AJO				5			1				No	0.54 (0.35 - 0.858)
DCAF12L1	Q5VU92	139170		0													Yes	0 (0 - 0.309)
DCAF12L2	Q5VW00	340578		0													Maybe	0.495 (0.258 - 1.04)
DCAF13	Q9NV06	25879	Possible role in ribosomal RNA processing (By similarity). May function as a substrate receptor for CUL4-DDB1 E3 ubiquitin-protein ligase complex	10	3	7MQ8,7MQ9,7MQA	3			8							No	0.587 (0.412 - 0.852)
DCAF4	Q8WV16	26094	May function as a substrate receptor for CUL4-DDB1 E3 ubiquitin-protein ligase complex	8						5	1						Maybe	0.466 (0.302 - 0.741)
DCAF4L1	Q3SXM0	285429		0						1							Maybe	0.239 (0.084 - 1.124)			Testis,	Testis,
DCAF4L2	Q8NA75	138009		2						2							No Data
DCAF5	Q96JK2	8816	May function as a substrate receptor for CUL4-DDB1 E3 ubiquitin-protein ligase complex	5						2							Yes	0 (0 - 0.078)
DCAF6	Q58WW2	55827	Ligand-dependent coactivator of nuclear receptors. Enhance transcriptional activity of the nuclear receptors NR3C1 and AR. May function as a substrate receptor for CUL4-DDB1 E3 ubiquitin-protein ligase complex	11						7	1						Maybe	0.246 (0.161 - 0.384)			Heart Ventricle, Muscle Skeletal, Heart Atrial,	Muscle Skeletal,
DCAF7	P61962	10238	Involved in craniofacial development. Acts upstream of the EDN1 pathway and is required for formation of the upper jaw equivalent, the palatoquadrate. The activity required for EDN1 pathway function differs between the first and second arches (By similarity). Associates with DIAPH1 and controls GLI1 transcriptional activity. Could be involved in normal and disease skin development. May function a…	23						13	3			1	1		Yes	0 (0 - 0.348)
DCAF8	Q5TAQ9	50717	May function as a substrate receptor for CUL4-DDB1 E3 ubiquitin-protein ligase complex	15						8					1		Yes	0.142 (0.077 - 0.28)
DCAF8L1	A6NGE4	139425		1						1							No Data
DCAF8L2	P0C7V8	347442		1						1							Maybe	0.1 (0.034 - 0.474)			Prostate, Testis,	Testis,
DDB1	Q16531	1642	Protein, which is both involved in DNA repair and protein ubiquitination, as part of the UV-DDB complex and DCX (DDB1-CUL4-X-box) complexes, respectively (PubMed:15448697, PubMed:14739464, PubMed:16260596, PubMed:16482215, PubMed:17079684, PubMed:16407242, PubMed:16407252, PubMed:16940174). Core component of the UV-DDB complex (UV-damaged DNA-binding protein complex), a complex that recognizes UV…	324	88	2B5L,2B5M,2B5N,2HYE,3E0C,3EI1,3EI2,3EI3,3EI4,3I7H,3I7K,3I7L,3I7N,3I7O,3I7P,3I89,3I8C,3I8E,4A08,4A09,4A0A,4A0B,4A0K,4A0L,4A11,4CI1,4CI2,4CI3,4E54,4E5Z,4TZ4,5FQD,5HXB,5JK7,5V3O,6BN7,6BN8,6BN9,6BNB,6BOY,6DSZ,6FCV,6H0F,6H0G,6PAI,6Q0R,6Q0V,6Q0W,6R8Y,6R8Z,6R90,6R91,6R92,6SJ7,6TD3,6UD7,6UE5,6UML,6XK9,6ZUE,6ZX9,7LPS,7OKQ,7OO3,7OOB,7OOP,7OPC,7OPD,7U8F,7UKN,7V7B,7V7C,7ZN7,7ZNN,8AJM,8AJN,8AJO,8CVP,8D7U,8D7V…	20			130	4	6	7	1	63		Yes	0.134 (0.078 - 0.243)	20	16	Muscle Skeletal, Testis,	Testis,
DDB2	Q92466	1643	Protein, which is both involved in DNA repair and protein ubiquitination, as part of the UV-DDB complex and DCX (DDB1-CUL4-X-box) complexes, respectively (PubMed:10882109, PubMed:11278856, PubMed:11705987, PubMed:9892649, PubMed:12732143, PubMed:15882621, PubMed:16473935, PubMed:18593899, PubMed:32789493). Core component of the UV-DDB complex (UV-damaged DNA-binding protein complex), a complex th…	135	8	3EI4,4E54,4E5Z,6R8Y,6R8Z,6R90,6R91,6R92				72		1		1	5		Maybe	0.523 (0.334 - 0.848)			Skin Unexpo, Skin SunExpo,
DENND3	A2RUS2	22898	Guanine nucleotide exchange factor (GEF) activating RAB12. Promotes the exchange of GDP to GTP, converting inactive GDP-bound RAB12 into its active GTP-bound form (PubMed:20937701). Regulates autophagy in response to starvation through RAB12 activation. Starvation leads to ULK1/2-dependent phosphorylation of Ser-472 and Ser-490, which in turn allows recruitment of 14-3-3 adapter proteins and lead…	4													No	0.483 (0.357 - 0.662)			Lung,	Lung,
DMWD	Q09019	1762		11													Maybe	0.225 (0.11 - 0.515)			Brain Cerebellum, Brain Cortex, Nerve Tibial,	Brain Cortex,
DMXL1	Q9Y485	1657		4						2	1						Yes	0.138 (0.095 - 0.202)			Brain Cerebellum, Brain Cortex,	Brain Cortex,
DMXL2	Q8TDJ6	23312	May serve as a scaffold protein for MADD and RAB3GA on synaptic vesicles (PubMed:11809763). Plays a role in the brain as a key controller of neuronal and endocrine homeostatic processes (By similarity)	9						3	2	1					Yes	0.102 (0.068 - 0.158)			Brain Cerebellum, Brain Cortex, Pituitary,	Brain Cortex,
DNAAF10	Q96MX6	116143	Key assembly factor specifically required for the stability of axonemal dynein heavy chains in cytoplasm	8	1	3I2N				4				1			Maybe	0.355 (0.201 - 0.668)	6	2
DNAI1	Q9UI46	27019	Part of the dynein complex of respiratory cilia	25	1	8J07				1	2						Maybe	0.494 (0.344 - 0.725)			Lung, Testis,
DNAI2	Q9GZS0	64446	Part of the dynein complex of respiratory cilia	9	1	8J07					1						No	0.698 (0.505 - 0.982)			Skin SunExpo,
DNAI3	Q8IWG1	126820	Acts as a negative regulator of cell migration, invasion, and metastasis downstream of p53/TP53, through inhibition of Arp2/3 complex-mediated actin polymerization (PubMed:32128961). Via its association with the multisubunit axonemal dynein complex, is potentially involved in the regulation of cilia function (By similarity). May play a role in osteogenesis of dental tissue-derived mesenchymal ste…	4	1	8J07				1							No	0.555 (0.412 - 0.757)			Heart Ventricle,
DNAI4	Q5VTH9	79819	Plays a critical role in the assembly of axonemal dynein complex, thereby playing a role in ciliary motility	1													No	0.698 (0.528 - 0.933)
DPH7	Q9BTV6	92715	Catalyzes the demethylation of diphthine methyl ester to form diphthine, an intermediate diphthamide biosynthesis, a post-translational modification of histidine which occurs in translation elongation factor 2 (EEF2) which can be ADP-ribosylated by diphtheria toxin and by Pseudomonas exotoxin A (Eta)	3						3							No	0.779 (0.513 - 1.217)
DTL	Q9NZJ0	51514	Substrate-specific adapter of a DCX (DDB1-CUL4-X-box) E3 ubiquitin-protein ligase complex required for cell cycle control, DNA damage response and translesion DNA synthesis. The DCX(DTL) complex, also named CRL4(CDT2) complex, mediates the polyubiquitination and subsequent degradation of CDT1, CDKN1A/p21(CIP1), FBH1, KMT5A and SDE2 (PubMed:16861906, PubMed:16949367, PubMed:16964240, PubMed:170854…	68						35	1						Maybe	0.306 (0.195 - 0.496)	20	16
DYNC1I1	O14576	1780	Acts as one of several non-catalytic accessory components of the cytoplasmic dynein 1 complex that are thought to be involved in linking dynein to cargos and to adapter proteins that regulate dynein function. Cytoplasmic dynein 1 acts as a motor for the intracellular retrograde motility of vesicles and organelles along microtubules. The intermediate chains mediate the binding of dynein to dynacti…	44						7	14			1	3		Maybe	0.458 (0.315 - 0.678)			Brain Cortex,
DYNC1I2	Q13409	1781	Acts as one of several non-catalytic accessory components of the cytoplasmic dynein 1 complex that are thought to be involved in linking dynein to cargos and to adapter proteins that regulate dynein function (PubMed:31079899). Cytoplasmic dynein 1 acts as a motor for the intracellular retrograde motility of vesicles and organelles along microtubules (PubMed:31079899). The intermediate chains medi…	17	10	2PG1,6F1T,6F1U,6F1Z,6F38,6F3A,7Z8F,7Z8I,7Z8J,7Z8K	2			4	2				2		No	0.524 (0.365 - 0.769)	20	16
DYNC2I1	Q8WVS4	55112	Acts as one of several non-catalytic accessory components of the cytoplasmic dynein 2 complex (dynein-2 complex), a motor protein complex that drives the movement of cargos along microtubules within cilia and flagella in concert with the intraflagellar transport (IFT) system (PubMed:23910462, PubMed:25205765, PubMed:31451806, PubMed:29742051). DYNC2I1 plays a major role in retrograde ciliary prot…	13	2	6RLB,6SC2	2			2							No	0.488 (0.362 - 0.665)			Heart Ventricle, Muscle Skeletal,	Muscle Skeletal,
DYNC2I2	Q96EX3	89891	Acts as one of several non-catalytic accessory components of the cytoplasmic dynein 2 complex (dynein-2 complex), a motor protein complex that drives the movement of cargos along microtubules within cilia and flagella in concert with the intraflagellar transport (IFT) system (PubMed:25205765, PubMed:29742051). DYNC2I2 plays a major role in retrograde ciliary protein trafficking and in ciliogenesi…	15	2	6RLB,6SC2	2			2				1			No	0.635 (0.419 - 0.993)
EDC4	Q6P2E9	23644	In the process of mRNA degradation, seems to play a role in mRNA decapping. Component of a complex containing DCP2 and DCP1A which functions in decapping of ARE-containing mRNAs. Promotes complex formation between DCP1A and DCP2. Enhances the catalytic activity of DCP2 (in vitro)	24						7	1	2		4			Maybe	0.24 (0.163 - 0.36)
EED	O75530	8726	Polycomb group (PcG) protein. Component of the PRC2/EED-EZH2 complex, which methylates 'Lys-9' and 'Lys-27' of histone H3, leading to transcriptional repression of the affected target gene. Also recognizes 'Lys-26' trimethylated histone H1 with the effect of inhibiting PRC2 complex methyltransferase activity on nucleosomal histone H3 'Lys-27', whereas H3 'Lys-27' recognition has the opposite effe…	109	68	2QXV,3IIW,3IIY,3IJ0,3IJ1,3IJC,3JPX,3JZG,3JZH,3JZN,3K26,3K27,4W2R,4X3E,5GSA,5H13,5H14,5H15,5H17,5H19,5H24,5H25,5HYN,5IJ7,5IJ8,5K0M,5LS6,5TTW,5U5H,5U5K,5U5T,5U62,5U69,5U6D,5U8A,5U8F,5WG6,5WP3,5WUK,6B3W,6C23,6C24,6LO2,6SFB,6SFC,6U4Y,6V3X,6V3Y,6W7F,6W7G,6WKR,6YVI,6YVJ,7KSO,7KSR,7KTP,7KXT,7MSB,7MSD,7P3C,7P3G,7P3J,7QJG,7QJU,7QK4,7SI4,7SI5,7TD5	42	10	3	48	1	3	1	2	9	1	Yes	0.039 (0.013 - 0.187)		1	Liver,
EIF2A	Q9BY44	83939	Functions in the early steps of protein synthesis of a small number of specific mRNAs. Acts by directing the binding of methionyl-tRNAi to 40S ribosomal subunits. In contrast to the eIF-2 complex, it binds methionyl-tRNAi to 40S subunits in a codon-dependent manner, whereas the eIF-2 complex binds methionyl-tRNAi to 40S subunits in a GTP-dependent manner	37	1	8DYS				16	2	4		2	2		No	0.592 (0.408 - 0.878)
EIF2AK3	Q9NZJ5	9451	Metabolic-stress sensing protein kinase that phosphorylates the alpha subunit of eukaryotic translation initiation factor 2 (EIF2S1/eIF-2-alpha) in response to various stress conditions. Key activator of the integrated stress response (ISR) required for adaptation to various stress, such as unfolded protein response (UPR) and low amino acid availability (By similarity). EIF2S1/eIF-2-alpha phospho…	209	15	4G31,4G34,4M7I,4X7H,4X7J,4X7K,4X7L,4X7N,4X7O,4YZS,5SV7,7MF0,8EQ9,8EQD,8EQE	13	2		84	12	29	1	11	13		Maybe	0.289 (0.192 - 0.445)			Muscle Skeletal,
EIF3B	P55884	8662	RNA-binding component of the eukaryotic translation initiation factor 3 (eIF-3) complex, which is required for several steps in the initiation of protein synthesis (PubMed:9388245, PubMed:17581632, PubMed:25849773, PubMed:27462815). The eIF-3 complex associates with the 40S ribosome and facilitates the recruitment of eIF-1, eIF-1A, eIF-2:GTP:methionyl-tRNAi and eIF-5 to form the 43S pre-initiatio…	56	13	2KRB,2NLW,5A5U,5K1H,6FEC,6YBT,6ZMW,6ZON,6ZP4,6ZVJ,7A09,7QP6,7QP7	3			32		1	2	1	3		Yes	0 (0 - 0.067)	20	16	Pancreas,
EIF3I	Q13347	8668	Component of the eukaryotic translation initiation factor 3 (eIF-3) complex, which is required for several steps in the initiation of protein synthesis (PubMed:17581632, PubMed:25849773, PubMed:27462815). The eIF-3 complex associates with the 40S ribosome and facilitates the recruitment of eIF-1, eIF-1A, eIF-2:GTP:methionyl-tRNAi and eIF-5 to form the 43S pre-initiation complex (43S PIC). The eIF…	37	7	5K0Y,6YBT,6ZMW,6ZON,6ZP4,6ZVJ,7A09	3			20		1		1	1		Yes	0.11 (0.044 - 0.346)	20	16
EIPR1	Q53HC9	7260	Acts as a component of endosomal retrieval machinery that is involved in protein transport from early endosomes to either recycling endosomes or the trans-Golgi network (PubMed:27440922). Mediates the recruitment of Golgi-associated retrograde protein (GARP) complex to the trans-Golgi network and controls early endosome-to-Golgi transport of internalized protein(PubMed:27440922). Promotes the rec…	5						3							Maybe	0.288 (0.157 - 0.569)			Artery Coronary, Brain Cerebellum, Brain Cortex,	Brain Cortex,
ELP1	O95163	8518	Component of the elongator complex which is required for multiple tRNA modifications, including mcm5U (5-methoxycarbonylmethyl uridine), mcm5s2U (5-methoxycarbonylmethyl-2-thiouridine), and ncm5U (5-carbamoylmethyl uridine) (PubMed:29332244). The elongator complex catalyzes the formation of carboxymethyluridine in the wobble base at position 34 in tRNAs (PubMed:29332244). Regulates the migration …	56	1	5CQR				11	20	1		3	1		No	0.577 (0.455 - 0.735)	19	2	Adrenal Gland, Pituitary,
ELP2	Q6IA86	55250	Component of the elongator complex which is required for multiple tRNA modifications, including mcm5U (5-methoxycarbonylmethyl uridine), mcm5s2U (5-methoxycarbonylmethyl-2-thiouridine), and ncm5U (5-carbamoylmethyl uridine) (PubMed:29332244). The elongator complex catalyzes the formation of carboxymethyluridine in the wobble base at position 34 in tRNAs (PubMed:29332244)	16						5	3						No	0.677 (0.525 - 0.882)	1	2
EMC1	Q8N766	23065	Part of the endoplasmic reticulum membrane protein complex (EMC) that enables the energy-independent insertion into endoplasmic reticulum membranes of newly synthesized membrane proteins (PubMed:30415835, PubMed:29809151, PubMed:29242231, PubMed:32459176, PubMed:32439656). Preferentially accommodates proteins with transmembrane domains that are weakly hydrophobic or contain destabilizing features…	9	6	6WW7,6Z3W,7ADO,7ADP,8EOI,8S9S	2			2	3						No	0.789 (0.622 - 1.009)	2
EML1	O00423	2009	Modulates the assembly and organization of the microtubule cytoskeleton, and probably plays a role in regulating the orientation of the mitotic spindle and the orientation of the plane of cell division. Required for normal proliferation of neuronal progenitor cells in the developing brain and for normal brain development. Does not affect neuron migration per se	13	1	4CI8				2	7						Yes	0.155 (0.09 - 0.28)			Colon Sigmoid, GE junction,
EML2	O95834	24139	Tubulin binding protein that inhibits microtubule nucleation and growth, resulting in shorter microtubules	6						2	1			1	1		No	0.771 (0.586 - 1.026)
EML3	Q32P44	256364	Regulates mitotic spindle assembly, microtubule (MT)-kinetochore attachment and chromosome separation via recruitment of HAUS augmin-like complex and TUBG1 to the existing MTs and promoting MT-based MT nucleation (PubMed:30723163). Required for proper alignnment of chromosomes during metaphase (PubMed:18445686)	5						1	1						Maybe	0.379 (0.261 - 0.562)
EML4	Q9HC35	27436	Essential for the formation and stability of microtubules (MTs) (PubMed:16890222, PubMed:31409757). Required for the organization of the mitotic spindle and for the proper attachment of kinetochores to MTs (PubMed:25789526). Promotes the recruitment of NUDC to the mitotic spindle for mitotic progression (PubMed:25789526)	87	1	4CGC		1		73		1		1	1		Maybe	0.303 (0.206 - 0.455)			Pancreas,
EML5	Q05BV3	161436	May modify the assembly dynamics of microtubules, such that microtubules are slightly longer, but more dynamic	1							1						Maybe	0.307 (0.231 - 0.412)
EML6	Q6ZMW3	400954	May modify the assembly dynamics of microtubules, such that microtubules are slightly longer, but more dynamic	2								1					Maybe	0.341 (0.258 - 0.453)			Pancreas, Skin Unexpo,	Pancreas,
ERCC8	Q13216	1161	Substrate-recognition component of the CSA complex, a DCX (DDB1-CUL4-X-box) E3 ubiquitin-protein ligase complex, involved in transcription-coupled nucleotide excision repair. The CSA complex (DCX(ERCC8) complex) promotes the ubiquitination and subsequent proteasomal degradation of ERCC6 in a UV-dependent manner; ERCC6 degradation is essential for the recovery of RNA synthesis after transcription-…	67	7	4A11,6FCV,7OO3,7OOB,7OOP,7OPC,7OPD	1			16				1			No	0.957 (0.687 - 1.355)
ERN1	O75460	2081	Serine/threonine-protein kinase and endoribonuclease that acts as a key sensor for the endoplasmic reticulum unfolded protein response (UPR) (PubMed:11779464, PubMed:11175748, PubMed:12637535, PubMed:9637683, PubMed:21317875, PubMed:28128204). In unstressed cells, the endoplasmic reticulum luminal domain is maintained in its inactive monomeric state by binding to the endoplasmic reticulum chapero…	267	23	2HZ6,3P23,4U6R,4YZ9,4YZC,4YZD,4Z7G,4Z7H,5HGI,6HV0,6HX1,6SHC,6URC,6W39,6W3A,6W3B,6W3C,6W3E,6W3K,6XDB,6XDD,6XDF,7BMK	17	2	1	107	24	30	3	29	8		Yes	0.163 (0.094 - 0.293)			Adrenal Gland, Pituitary,
ERN2	Q76MJ5	10595	Induces translational repression through 28S ribosomal RNA cleavage in response to ER stress. Pro-apoptotic. Appears to play no role in the unfolded-protein response, unlike closely related proteins	11						2		1		1			No	0.795 (0.62 - 1.029)			Colon Transverse, Stomach,
FBXW10	Q5XX13	10517	Probable substrate-recognition component of a SCF (SKP1-CUL1-F-box protein)-type E3 ubiquitin ligase complex which mediates the ubiquitination and subsequent proteasomal degradation of target proteins. Overexpression is leading to degradation of CBX5 and CBX1	3						1				1			No	0.871 (0.685 - 1.117)
FBXW10B	O95170	374286		4													No	0.759 (0.371 - 1.634)
FBXW11	Q9UKB1	23291	Substrate recognition component of a SCF (SKP1-CUL1-F-box protein) E3 ubiquitin-protein ligase complex which mediates the ubiquitination and subsequent proteasomal degradation of target proteins. Probably recognizes and binds to phosphorylated target proteins. SCF(FBXW11) mediates the ubiquitination of phosphorylated CTNNB1 and participates in Wnt signaling regulation. SCF(FBXW11) mediates the ub…	92	1	6WNX				44	5			7	3		Yes	0.149 (0.077 - 0.314)		6
FBXW12	Q6X9E4	285231	Substrate-recognition component of the SCF (SKP1-CUL1-F-box protein)-type E3 ubiquitin ligase complex	4						2							No	0.702 (0.484 - 1.041)
FBXW2	Q9UKT8	26190	Substrate-recognition component of the SCF (SKP1-CUL1-F-box protein)-type E3 ubiquitin ligase complex	27						17	3	1		1			Yes	0 (0 - 0.153)			Breast,
FBXW4	P57775	6468	Probably recognizes and binds to some phosphorylated proteins and promotes their ubiquitination and degradation. Likely to be involved in key signaling pathways crucial for normal limb development. May participate in Wnt signaling	17						4	3						Maybe	0.414 (0.249 - 0.723)
FBXW5	Q969U6	54461	Substrate recognition component of both SCF (SKP1-CUL1-F-box protein) and DCX (DDB1-CUL4-X-box) E3 ubiquitin-protein ligase complexes. Substrate recognition component of the SCF(FBXW5) E3 ubiquitin-protein ligase complex which mediates the ubiquitination and subsequent proteasomal degradation of SASS6 during S phase, leading to prevent centriole reduplication. The SCF(FBXW5) complex also mediates…	25						13	4						No	1.081 (0.777 - 1.529)
FBXW7	Q969H0	55294	Substrate recognition component of a SCF (SKP1-CUL1-F-box protein) E3 ubiquitin-protein ligase complex which mediates the ubiquitination and subsequent proteasomal degradation of target proteins (PubMed:22748924, PubMed:17434132, PubMed:26976582, PubMed:28727686). Recognizes and binds phosphorylated sites/phosphodegrons within target proteins and thereafter brings them to the SCF complex for ubiq…	488	7	2OVP,2OVQ,2OVR,5IBK,5V4B,7T1Y,7T1Z				368	15	8	1	11	7		Yes	0.101 (0.049 - 0.232)
FBXW8	Q8N3Y1	26259	Substrate-recognition component of a Cul7-RING ubiquitin-protein ligase complex, which mediates the ubiquitination and subsequent proteasomal degradation of target proteins. The Cul7-RING(FBXW8) complex mediates ubiquitination and consequent degradation of GORASP1, acting as a component of the ubiquitin ligase pathway that regulates Golgi morphogenesis and dendrite patterning in brain (PubMed:215…	31	1	7Z8B				16	3						No	0.908 (0.661 - 1.269)			Breast,
FBXW9	Q5XUX1	84261	Substrate-recognition component of the SCF (SKP1-CUL1-F-box protein)-type E3 ubiquitin ligase complex	3						1	1						No	0.668 (0.456 - 1.002)
FSTL4	Q6MZW2	23105		2								1					Maybe	0.274 (0.175 - 0.444)
FSTL5	Q8N475	56884		9						6				1			Maybe	0.42 (0.286 - 0.63)			Pituitary,	Pituitary,
FZR1	Q9UM11	51343	Substrate-specific adapter for the anaphase promoting complex/cyclosome (APC/C) E3 ubiquitin-protein ligase complex. Associates with the APC/C in late mitosis, in replacement of CDC20, and activates the APC/C during anaphase and telophase. The APC/C remains active in degrading substrates to ensure that positive regulators of the cell cycle do not accumulate prematurely. At the G1/S transition FZR…	219	4	4UI9,5L9T,5L9U,7QE7				83	8			3	3		Yes	0.036 (0.012 - 0.172)
GEMIN5	Q8TEQ6	25929	The SMN complex catalyzes the assembly of small nuclear ribonucleoproteins (snRNPs), the building blocks of the spliceosome, and thereby plays an important role in the splicing of cellular pre-mRNAs (PubMed:16857593, PubMed:18984161, PubMed:20513430, PubMed:33963192). Most spliceosomal snRNPs contain a common set of Sm proteins SNRPB, SNRPD1, SNRPD2, SNRPD3, SNRPE, SNRPF and SNRPG that assemble i…	35	16	5GXH,5GXI,5H1J,5H1K,5H1L,5H1M,5H3S,5H3T,5H3U,5TEE,5TEF,5THA,6RNQ,6RNS,7XDT,7XGR	4			8	24			3	1		No	0.587 (0.464 - 0.748)	20	15
GNB1	P62873	2782	Guanine nucleotide-binding proteins (G proteins) are involved as a modulator or transducer in various transmembrane signaling systems. The beta and gamma chains are required for the GTPase activity, for replacement of GDP by GTP, and for G protein-effector interaction	119	584	1A0R,1B9X,1B9Y,1GG2,1GOT,1GP2,1OMW,1TBG,1XHM,2BCJ,2TRC,3AH8,3CIK,3KRW,3KRX,3PSC,3PVU,3PVW,3SN6,3UZS,3V5W,4KFM,4MK0,4PNK,5HE0,5HE1,5HE2,5HE3,5KDO,5TDH,5UKK,5UKL,5UKM,5UZ7,5VAI,5WG3,5WG4,5WG5,6B20,6B3J,6C2Y,6CMO,6CRK,6D9H,6DDE,6DDF,6E3Y,6EG8,6G79,6GDG,6K41,6K42,6KPF,6KPG,6LFM,6LFO,6LI3,6LMK,6LML,6LPB,6M1H,6M1I,6M8S,6N4B,6NBF,6NBH,6NBI,6NI3,6NIY,6OIJ,6OIK,6OMM,6ORV,6OS9,6OSA,6OT0,6OY9,6OYA,6P9X,6P9Y…	188			17	10	4		3	4		Yes	0 (0 - 0.145)			Brain Cerebellum, Brain Cortex,
GNB1L	Q9BYB4	54584		11						1							No	0.601 (0.361 - 1.049)	5	4	Muscle Skeletal,
GNB2	P62879	2783	Guanine nucleotide-binding proteins (G proteins) are involved as a modulator or transducer in various transmembrane signaling systems. The beta and gamma chains are required for the GTPase activity, for replacement of GDP by GTP, and for G protein-effector interaction	44						12	3	1		1	2		Yes	0.056 (0.019 - 0.265)
GNB3	P16520	2784	Guanine nucleotide-binding proteins (G proteins) are involved as a modulator or transducer in various transmembrane signaling systems. The beta and gamma chains are required for the GTPase activity, for replacement of GDP by GTP, and for G protein-effector interaction	375						21	2	94	1	10	3		No	0.919 (0.628 - 1.378)			Prostate,
GNB4	Q9HAV0	59345	Guanine nucleotide-binding proteins (G proteins) are involved as a modulator or transducer in various transmembrane signaling systems. The beta and gamma chains are required for the GTPase activity, for replacement of GDP by GTP, and for G protein-effector interaction	27						9	2	1					Maybe	0.387 (0.226 - 0.698)
GNB5	O14775	10681	Enhances GTPase-activating protein (GAP) activity of regulator of G protein signaling (RGS) proteins, hence involved in the termination of the signaling initiated by the G protein coupled receptors (GPCRs) by accelerating the GTP hydrolysis on the G-alpha subunits, thereby promoting their inactivation (Probable). Increases RGS9 GTPase-activating protein (GAP) activity, hence contributes to the de…	40	5	2PBI,6N9G,7EWP,7EWR,7SHF	3			3	6				1		No	0.632 (0.422 - 0.974)			Brain Cerebellum, Brain Cortex,
GRWD1	Q9BQ67	83743	Histone binding-protein that regulates chromatin dynamics and minichromosome maintenance (MCM) loading at replication origins, possibly by promoting chromatin openness (PubMed:25990725)	14						15	1						Maybe	0.443 (0.266 - 0.773)	12	8
GTF3C2	Q8WUA4	2976	Required for RNA polymerase III-mediated transcription. Component of TFIIIC that initiates transcription complex assembly on tRNA and is required for transcription of 5S rRNA and other stable nuclear and cytoplasmic RNAs. May play a direct role in stabilizing interactions of TFIIIC2 with TFIIIC1	12	3	8CLI,8CLJ,8CLL				6					2		Yes	0.168 (0.103 - 0.285)		12
GTF3C4	Q9UKN8	9329	Essential for RNA polymerase III to make a number of small nuclear and cytoplasmic RNAs, including 5S RNA, tRNA, and adenovirus-associated (VA) RNA of both cellular and viral origin. Has histone acetyltransferase activity (HAT) with unique specificity for free and nucleosomal H3. May cooperate with GTF3C5 in facilitating the recruitment of TFIIIB and RNA polymerase through direct interactions wit…	6	3	8CLI,8CLJ,8CLL				2					2		Maybe	0.236 (0.133 - 0.444)		3
HERC1	Q15751	8925	Involved in membrane trafficking via some guanine nucleotide exchange factor (GEF) activity and its ability to bind clathrin. Acts as a GEF for Arf and Rab, by exchanging bound GDP for free GTP. Binds phosphatidylinositol 4,5-bisphosphate, which is required for GEF activity. May also act as a E3 ubiquitin-protein ligase which accepts ubiquitin from an E2 ubiquitin-conjugating enzyme in the form o…	21	2	4O2W,4QT6				4	4						Yes	0.187 (0.147 - 0.24)
HIRA	P54198	7290	Cooperates with ASF1A to promote replication-independent chromatin assembly. Required for the periodic repression of histone gene transcription during the cell cycle. Required for the formation of senescence-associated heterochromatin foci (SAHF) and efficient senescence-associated cell cycle exit	47	2	2I32,5YJE				11	3				2	1	Yes	0.053 (0.023 - 0.136)	7
HPS5	Q9UPZ3	11234	May regulate the synthesis and function of lysosomes and of highly specialized organelles, such as melanosomes and platelet dense granules. Regulates intracellular vesicular trafficking in fibroblasts. May be involved in the regulation of general functions of integrins	14						2		2		1			No	0.54 (0.403 - 0.733)
IFT122	Q9HBG6	55764	As a component of the IFT complex A (IFT-A), a complex required for retrograde ciliary transport and entry into cilia of G protein-coupled receptors (GPCRs), it is required in ciliogenesis and ciliary protein trafficking (PubMed:27932497, PubMed:29220510). Involved in cilia formation during neuronal patterning. Acts as a negative regulator of Shh signaling. Required to recruit TULP3 to primary ci…	13	5	8BBE,8BBF,8BBG,8FGW,8FH3					1	1					No	0.676 (0.536 - 0.858)			Pituitary, Testis,
IFT140	Q96RY7	9742	Component of the IFT complex A (IFT-A), a complex required for retrograde ciliary transport and entry into cilia of G protein-coupled receptors (GPCRs) (PubMed:20889716, PubMed:22503633). Plays a pivotal role in proper development and function of ciliated cells through its role in ciliogenesis and/or cilium maintenance (PubMed:22503633). Required for the development and maintenance of the outer s…	20	4	8BBF,8BBG,8FGW,8FH3					1	1					No	0.644 (0.511 - 0.818)			Testis,
IFT172	Q9UG01	26160	Required for the maintenance and formation of cilia. Plays an indirect role in hedgehog (Hh) signaling, cilia being required for all activity of the hedgehog pathway (By similarity)	10						2		1					No	0.619 (0.511 - 0.755)
IFT80	Q9P2H3	57560	Component of the intraflagellar transport (IFT) complex B, which is essential for the development and maintenance of motile and sensory cilia	5						2							No	0.75 (0.574 - 0.991)			Lung,
ITFG2	Q969R8	55846	As part of the KICSTOR complex functions in the amino acid-sensing branch of the TORC1 signaling pathway. Recruits, in an amino acid-independent manner, the GATOR1 complex to the lysosomal membranes and allows its interaction with GATOR2 and the RAG GTPases. Functions upstream of the RAG GTPases and is required to negatively regulate mTORC1 signaling in absence of amino acids. In absence of the K…	0						1	1	1					No	0.626 (0.423 - 0.951)
KATNB1	Q9BVA0	10300	Participates in a complex which severs microtubules in an ATP-dependent manner. May act to target the enzymatic subunit of this complex to sites of action such as the centrosome. Microtubule severing may promote rapid reorganization of cellular microtubule arrays and the release of microtubules from the centrosome following nucleation. Microtubule release from the mitotic spindle poles may allow …	26	4	5LB7,5NBT,5OW5,6GZC				4	7						Maybe	0.396 (0.264 - 0.609)			Brain Cerebellum, Brain Cortex, Minor Salivary, Testis, Uterus,	Minor Salivary,
KCTD3	Q9Y597	51133	Accessory subunit of potassium/sodium hyperpolarization-activated cyclic nucleotide-gated channel 3 (HCN3) up-regulating its cell-surface expression and current density without affecting its voltage dependence and kinetics	5						2	1						Maybe	0.249 (0.156 - 0.412)			Artery Coronary,
KIF21A	Q7Z4S6	55605	Microtubule-binding motor protein probably involved in neuronal axonal transport. In vitro, has a plus-end directed motor activity	45	3	5D3A,5NFD,7KLJ				6	5						Maybe	0.338 (0.253 - 0.456)			Brain Cerebellum, Brain Cortex, Nerve Tibial,
KIF21B	O75037	23046	Plus-end directed microtubule-dependent motor protein which displays processive activity. Is involved in regulation of microtubule dynamics, synapse function and neuronal morphology, including dendritic tree branching and spine formation. Plays a role in lerning and memory. Involved in delivery of gamma-aminobutyric acid (GABA(A)) receptor to cell surface	14						4	3		1	6			Maybe	0.313 (0.231 - 0.428)
KNTC1	P50748	9735	Essential component of the mitotic checkpoint, which prevents cells from prematurely exiting mitosis. Required for the assembly of the dynein-dynactin and MAD1-MAD2 complexes onto kinetochores (PubMed:11146660, PubMed:11590237, PubMed:15824131). Its function related to the spindle assembly machinery is proposed to depend on its association in the mitotic RZZ complex	14	1	7QPG				5							No	0.693 (0.582 - 0.828)
LLGL1	Q15334	3996	Cortical cytoskeleton protein found in a complex involved in maintaining cell polarity and epithelial integrity. Involved in the regulation of mitotic spindle orientation, proliferation, differentiation and tissue organization of neuroepithelial cells. Involved in axonogenesis through RAB10 activation thereby regulating vesicular membrane trafficking toward the axonal plasma membrane	34						23	4						Maybe	0.353 (0.241 - 0.53)			Brain Cortex,
LLGL2	Q6P1M3	3993	Part of a complex with GPSM2/LGN, PRKCI/aPKC and PARD6B/Par-6, which may ensure the correct organization and orientation of bipolar spindles for normal cell division. This complex plays roles in the initial phase of the establishment of epithelial cell polarity	19	4	6N8P,6N8Q,6N8R,6N8S				9				2			No	0.519 (0.383 - 0.711)			Colon Transverse,
LRBA	P50851	987	Involved in coupling signal transduction and vesicle trafficking to enable polarized secretion and/or membrane deposition of immune effector molecules (By similarity). Involved in phagophore growth during mitophagy by regulating ATG9A trafficking to mitochondria (PubMed:33773106)	39	1	1T77				3	1	4	12	2			Maybe	0.329 (0.261 - 0.417)
LRRK1	Q38SD2	79705		23						1	10						Maybe	0.369 (0.278 - 0.493)
LRRK2	Q5S007	120892	Serine/threonine-protein kinase which phosphorylates a broad range of proteins involved in multiple processes such as neuronal plasticity, autophagy, and vesicle trafficking (PubMed:20949042, PubMed:22012985, PubMed:26824392, PubMed:29125462, PubMed:28720718, PubMed:29127255, PubMed:30398148, PubMed:29212815, PubMed:30635421, PubMed:21850687, PubMed:23395371, PubMed:17114044, PubMed:24687852, Pub…	1011	19	2ZEJ,3D6T,5MYC,6DLO,6DLP,6OJE,6OJF,6VNO,6VP6,6VP7,6VP8,6XAF,6XR4,7LHT,7LHW,7LI3,7LI4,7THY,7THZ	1	2	2	57	815		3	52	3	2	No	0.526 (0.434 - 0.64)			Lung,	Lung,
LRWD1	Q9UFC0	222229	Required for G1/S transition. Recruits and stabilizes the origin recognition complex (ORC) onto chromatin during G1 to establish pre-replication complex (preRC) and to heterochromatic sites in post-replicated cells. Binds a combination of DNA and histone methylation repressive marks on heterochromatin. Binds histone H3 and H4 trimethylation marks H3K9me3, H3K27me3 and H4K20me3 in a cooperative ma…	15						10							No	0.969 (0.727 - 1.307)			Pituitary, Testis,
LYST	Q99698	1130	Adapter protein that regulates and/or fission of intracellular vesicles such as lysosomes (PubMed:11984006, PubMed:25216107). Might regulate trafficking of effectors involved in exocytosis (PubMed:25425525). In cytotoxic T-cells and natural killer (NK) cells, has role in the regulation of size, number and exocytosis of lytic granules (PubMed:26478006). In macrophages and dendritic cells, regulate…	40						4	3		2		3		Yes	0.239 (0.186 - 0.307)
MAPK8IP3	Q9UPT6	23162	The JNK-interacting protein (JIP) group of scaffold proteins selectively mediates JNK signaling by aggregating specific components of the MAPK cascade to form a functional JNK signaling module (PubMed:12189133). May function as a regulator of vesicle transport, through interactions with the JNK-signaling components and motor proteins (By similarity). Promotes neuronal axon elongation in a kinesin…	35	2	4PXJ,6EJN				11	14	1		2			Yes	0.072 (0.036 - 0.15)			Brain Cerebellum, Brain Cortex, Heart Ventricle,
MAPKBP1	O60336	23005	Negative regulator of NOD2 function. It down-regulates NOD2-induced processes such as activation of NF-kappa-B signaling, IL8 secretion and antibacterial response (PubMed:22700971). Involved in JNK signaling pathway (By similarity)	7						1	1						Maybe	0.286 (0.205 - 0.406)
MED16	Q9Y2X0	10025	Component of the Mediator complex, a coactivator involved in the regulated transcription of nearly all RNA polymerase II-dependent genes. Mediator functions as a bridge to convey information from gene-specific regulatory proteins to the basal RNA polymerase II transcription machinery. Mediator is recruited to promoters by direct interactions with regulatory proteins and serves as a scaffold for t…	13	7	7EMF,7ENA,7ENC,7ENJ,7LBM,8GXQ,8GXS				9							No	0.743 (0.544 - 1.031)
MET	P08581	4233	Receptor tyrosine kinase that transduces signals from the extracellular matrix into the cytoplasm by binding to hepatocyte growth factor/HGF ligand. Regulates many physiological processes including proliferation, scattering, morphogenesis and survival. Ligand binding at the cell surface induces autophosphorylation of MET on its intracellular domain that provides docking sites for downstream signa…	1332	104	1R0P,1R1W,1SHY,2G15,2RFN,2RFS,2UZX,2UZY,2WD1,2WGJ,2WKM,3A4P,3C1X,3CCN,3CD8,3CE3,3CTH,3CTJ,3DKC,3DKF,3DKG,3EFJ,3EFK,3F66,3F82,3I5N,3L8V,3LQ8,3Q6U,3Q6W,3QTI,3R7O,3RHK,3U6H,3U6I,3VW8,3ZBX,3ZC5,3ZCL,3ZXZ,3ZZE,4AOI,4AP7,4DEG,4DEH,4DEI,4EEV,4GG5,4GG7,4IWD,4K3J,4KNB,4MXC,4O3T,4O3U,4R1V,4R1Y,4XMO,4XYF,5DG5,5EOB,5EYC,5EYD,5HLW,5HNI,5HO6,5HOA,5HOR,5HTI,5LSP,5T3Q,5UAB,5UAD,5YA5,6GCU,6I04,6SD9,6SDC,6SDD,6SDE…	81	10	6	1093	19	5	4	21	14		Yes	0.188 (0.12 - 0.305)
MIOS	Q9NXC5	54468	As a component of the GATOR subcomplex GATOR2, functions within the amino acid-sensing branch of the TORC1 signaling pathway. Indirectly activates mTORC1 and the TORC1 signaling pathway through the inhibition of the GATOR1 subcomplex (PubMed:23723238). It is negatively regulated by the upstream amino acid sensors SESN2 and CASTOR1 (PubMed:25457612, PubMed:27487210)	10	1	7UHY				4	1	1					Maybe	0.49 (0.349 - 0.7)		1
MLST8	Q9BVC4	64223	Subunit of both mTORC1 and mTORC2, which regulates cell growth and survival in response to nutrient and hormonal signals. mTORC1 is activated in response to growth factors or amino acids. Growth factor-stimulated mTORC1 activation involves a AKT1-mediated phosphorylation of TSC1-TSC2, which leads to the activation of the RHEB GTPase that potently activates the protein kinase activity of mTORC1. A…	68	28	4JSN,4JSP,4JSV,4JSX,4JT5,4JT6,5FLC,5H64,5WBU,5WBY,5ZCS,6BCU,6BCX,6SB0,6SB2,6ZWM,6ZWO,7OWG,7PE7,7PE8,7PE9,7PEA,7PEB,7PEC,7TZO,7UXC,7UXH,8ERA	11			27		8		1			Maybe	0.357 (0.202 - 0.671)	2	7	Artery Coronary,
MST1R	Q04912	4486	Receptor tyrosine kinase that transduces signals from the extracellular matrix into the cytoplasm by binding to MST1 ligand. Regulates many physiological processes including cell survival, migration and differentiation. Ligand binding at the cell surface induces autophosphorylation of RON on its intracellular domain that provides docking sites for downstream signaling molecules. Following activat…	151	3	3PLS,4FWW,4QT8	1		1	115	2	2		15	6		No	1.009 (0.811 - 1.263)			Esophagus Mucosa,
NBAS	A2RRP1	51594	Involved in Golgi-to-endoplasmic reticulum (ER) retrograde transport; the function is proposed to depend on its association in the NRZ complex which is believed to play a role in SNARE assembly at the ER (PubMed:19369418). Required for normal embryonic development (By similarity). May play a role in the nonsense-mediated decay pathway of mRNAs containing premature stop codons (By similarity)	27						4		1	2				No	0.652 (0.549 - 0.777)		1	Pancreas, Testis,
NBEA	Q8NFP9	26960	Binds to type II regulatory subunits of protein kinase A and anchors/targets them to the membrane. May anchor the kinase to cytoskeletal and/or organelle-associated proteins (By similarity)	13	1	1MI1				3	3	1			1		Yes	0.035 (0.017 - 0.074)			Brain Cortex,
NBEAL1	Q6ZS30	65065		2						1	1						No	0.541 (0.449 - 0.654)			Artery Aorta, Artery Tibial,
NBEAL2	Q6ZNJ1	23218	Probably involved in thrombopoiesis. Plays a role in the development or secretion of alpha-granules, that contain several growth factors important for platelet biogenesis	11										1			Yes	0.237 (0.177 - 0.32)
NEDD1	Q8NHV4	121441	Required for mitosis progression. Promotes the nucleation of microtubules from the spindle	20						10							Maybe	0.222 (0.125 - 0.416)	20	16
NLE1	Q9NVX2	54475	Plays a role in regulating Notch activity. Plays a role in regulating the expression of CDKN1A and several members of the Wnt pathway, probably via its effects on Notch activity. Required during embryogenesis for inner mass cell survival (By similarity)	2	11	6WAJ,8FL0,8FL2,8FL3,8FL4,8INK,8IPD,8IPX,8IPY,8IR1,8IR3	1			2							Maybe	0.388 (0.243 - 0.643)	20	10
NOL10	Q9BSC4	79954		3	2	7MQ8,7MQ9	3			3							Maybe	0.261 (0.163 - 0.431)	20	15
NOL11	Q9H8H0	25926	Ribosome biogenesis factor. May be required for both optimal rDNA transcription and small subunit (SSU) pre-rRNA processing at sites A', A0, 1 and 2b	4	3	7MQ8,7MQ9,7MQA	3			1							Maybe	0.437 (0.298 - 0.655)		1
NSMAF	Q92636	8439	Couples the p55 TNF-receptor (TNF-R55 / TNFR1) to neutral sphingomyelinase (N-SMASE). Specifically binds to the N-smase activation domain of TNF-R55. May regulate ceramide production by N-SMASE	13						4					1		No	0.495 (0.366 - 0.679)
NUP133	Q8WUM0	55746	Involved in poly(A)+ RNA transport. Involved in nephrogenesis (PubMed:30179222)	25	12	1XKS,3CQC,3CQG,3I4R,5A9Q,7PEQ,7R5J,7R5K,7TBJ,7TBK,7TBL,7TBM				2	1		1		2		Maybe	0.308 (0.216 - 0.448)	20	16
NUP214	P35658	8021	Part of the nuclear pore complex (PubMed:9049309). Has a critical role in nucleocytoplasmic transport (PubMed:31178128). May serve as a docking site in the receptor-mediated import of substrates across the nuclear pore complex (PubMed:31178128, PubMed:8108440)	87	9	2OIT,3FHC,3FMO,3FMP,5DIS,7R5J,7R5K,7TBL,7TBM	3			29	1			1	12		Yes	0.243 (0.171 - 0.349)		16	Testis,	Testis,
NUP37	Q8NFH4	79023	Component of the Nup107-160 subcomplex of the nuclear pore complex (NPC). The Nup107-160 subcomplex is required for the assembly of a functional NPC. The Nup107-160 subcomplex is also required for normal kinetochore microtubule attachment, mitotic progression and chromosome segregation	15	4	5A9Q,7PEQ,7R5J,7R5K				6							No	0.561 (0.352 - 0.928)
NUP43	Q8NFH3	348995	Component of the Nup107-160 subcomplex of the nuclear pore complex (NPC). The Nup107-160 subcomplex is required for the assembly of a functional NPC. The Nup107-160 subcomplex is also required for normal kinetochore microtubule attachment, mitotic progression and chromosome segregation	10	9	4I79,5A9Q,7PEQ,7R5J,7R5K,7TBJ,7TBK,7TBL,7TBM				2					1		Maybe	0.507 (0.318 - 0.84)	20	7	Artery Coronary,
NWD1	Q149M9	284434	May play a role in the control of androgen receptor (AR) protein steady-state levels	4						1	1			1			No	0.774 (0.613 - 0.985)			Artery Aorta, Pancreas,	Artery Aorta,
NWD2	Q9ULI1	57495		0													Yes	0.177 (0.108 - 0.299)
PAAF1	Q9BRP4	80227	Inhibits proteasome 26S assembly and proteolytic activity by impairing the association of the 19S regulatory complex with the 20S core. In case of HIV-1 infection, recruited by viral Tat to the HIV-1 promoter, where it promotes the recruitment of 19S regulatory complex through dissociation of the proteasome 26S. This presumably promotes provirus transcription efficiency. Protects SUPT6H from prot…	12						2				1	2		No	0.819 (0.565 - 1.214)
PAFAH1B1	P43034	5048	Regulatory subunit (beta subunit) of the cytosolic type I platelet-activating factor (PAF) acetylhydrolase (PAF-AH (I)), an enzyme that catalyzes the hydrolyze of the acetyl group at the sn-2 position of PAF and its analogs and participates in PAF inactivation. Regulates the PAF-AH (I) activity in a catalytic dimer composition-dependent manner (By similarity). Required for proper activation of Rh…	120	7	1UUJ,1VYH,7MT1,8DYU,8DYV,8FDT,8FDU	3			12	43	1	1	7	3		Yes	0 (0 - 0.107)	20	16	Brain Cortex,	Brain Cortex,
PAK1IP1	Q9NWT1	55003	Negatively regulates the PAK1 kinase. PAK1 is a member of the PAK kinase family, which has been shown to play a positive role in the regulation of signaling pathways involving MAPK8 and RELA. PAK1 exists as an inactive homodimer, which is activated by binding of small GTPases such as CDC42 to an N-terminal regulatory domain. PAK1IP1 also binds to the N-terminus of PAK1, and inhibits the specific …	7						2	1						Maybe	0.226 (0.11 - 0.518)	20	15
PALB2	Q86YC2	79728	Plays a critical role in homologous recombination repair (HRR) through its ability to recruit BRCA2 and RAD51 to DNA breaks (PubMed:16793542, PubMed:19423707, PubMed:19369211, PubMed:22941656, PubMed:24141787, PubMed:28319063). Strongly stimulates the DNA strand-invasion activity of RAD51, stabilizes the nucleoprotein filament against a disruptive BRC3-BRC4 polypeptide and helps RAD51 to overcome…	233	2	2W18,3EU7				213		1		1			No	0.759 (0.579 - 1.006)
PAN2	Q504Q3	9924	Catalytic subunit of the poly(A)-nuclease (PAN) deadenylation complex, one of two cytoplasmic mRNA deadenylases involved in general and miRNA-mediated mRNA turnover. PAN specifically shortens poly(A) tails of RNA and the activity is stimulated by poly(A)-binding protein (PABP). PAN deadenylation is followed by rapid degradation of the shortened mRNA tails by the CCR4-NOT complex. Deadenylated mRN…	18						6				1	1		Yes	0.195 (0.124 - 0.315)			Testis,
PEX7	O00628	5191	Binds to the N-terminal PTS2-type peroxisomal targeting signal and plays an essential role in peroxisomal protein import	34							1						No	0.966 (0.673 - 1.416)
PHIP	Q8WWQ0	55023	Probable regulator of the insulin and insulin-like growth factor signaling pathways. Stimulates cell proliferation through regulation of cyclin transcription and has an anti-apoptotic activity through AKT1 phosphorylation and activation. Plays a role in the regulation of cell morphology and cytoskeletal organization	21	148	3MB3,5ENB,5ENC,5ENE,5ENF,5ENH,5ENI,5ENJ,5RJI,5RJJ,5RJK,5RJL,5RJM,5RJN,5RJO,5RJP,5RJQ,5RJR,5RJS,5RJT,5RJU,5RJV,5RJW,5RJX,5RJY,5RJZ,5RK0,5RK1,5RK2,5RK3,5RK4,5RK5,5RK6,5RK7,5RK8,5RK9,5RKA,5RKB,5RKC,5RKD,5RKE,5RKF,5RKG,5RKH,5RKI,5RKJ,5RKK,5RKL,5RKM,5RKN,5RKO,5RKP,5RKQ,5RKR,5RKS,5RKT,5RKU,5RKV,5RKW,5RKX,5RKY,5S8C,5S8D,5S8E,5S8F,5S8G,5S8H,5S8I,5S8J,5S8K,5S8L,5S8M,5S8N,5S8O,5S8P,5S8Q,5S8R,5S8S,5S8T,5S8U…	133			7	2	4					Yes	0.057 (0.03 - 0.113)			Brain Cerebellum, Pituitary, Uterus,
PIK3R4	Q99570	30849	Regulatory subunit of the PI3K complex that mediates formation of phosphatidylinositol 3-phosphate; different complex forms are believed to play a role in multiple membrane trafficking pathways: PI3KC3-C1 is involved in initiation of autophagosomes and PI3KC3-C2 in maturation of autophagosomes and endocytosis. Involved in regulation of degradative endocytic trafficking and cytokinesis, probably i…	43	3	7BL1,8SOR,8SRQ	1			13	2			1	1		Maybe	0.257 (0.173 - 0.39)			Brain Cortex,
PLAA	Q9Y263	9373	Plays a role in protein ubiquitination, sorting and degradation through its association with VCP (PubMed:27753622). Involved in ubiquitin-mediated membrane proteins trafficking to late endosomes in an ESCRT-dependent manner, and hence plays a role in synaptic vesicle recycling (By similarity). May play a role in macroautophagy, regulating for instance the clearance of damaged lysosomes (PubMed:27…	20	5	2K89,2K8A,2K8B,2K8C,3EBB				5	1			1			Maybe	0.219 (0.128 - 0.396)
PLRG1	O43660	5356	Involved in pre-mRNA splicing as component of the spliceosome (PubMed:28502770, PubMed:28076346). Component of the PRP19-CDC5L complex that forms an integral part of the spliceosome and is required for activating pre-mRNA splicing (PubMed:11101529, PubMed:11544257)	18	26	4YVD,5MQF,5XJC,5YZG,5Z56,5Z57,5Z58,6FF4,6FF7,6ICZ,6ID0,6ID1,6QDV,6ZYM,7AAV,7ABF,7ABG,7ABI,7DH6,7DVQ,7QTT,7W59,7W5A,7W5B,8C6J,8CH6	8			5	1	1					Yes	0.089 (0.04 - 0.231)	2	16
PLXNA1	Q9UIW2	5361	Coreceptor for SEMA3A, SEMA3C, SEMA3F and SEMA6D. Necessary for signaling by class 3 semaphorins and subsequent remodeling of the cytoskeleton. Plays a role in axon guidance, invasive growth and cell migration. Class 3 semaphorins bind to a complex composed of a neuropilin and a plexin. The plexin modulates the affinity of the complex for specific semaphorins, and its cytoplasmic domain is requir…	32	7	3RYT,5L56,5L59,5L5C,5L7N,7Y4P,7Y4Q	1			9	11			2			Yes	0.17 (0.113 - 0.262)			Brain Cortex,	Brain Cortex,
PLXNA2	O75051	5362	Coreceptor for SEMA3A and SEMA6A. Necessary for signaling by SEMA6A and class 3 semaphorins and subsequent remodeling of the cytoskeleton. Plays a role in axon guidance, invasive growth and cell migration. Class 3 semaphorins bind to a complex composed of a neuropilin and a plexin. The plexin modulates the affinity of the complex for specific semaphorins, and its cytoplasmic domain is required fo…	28	8	3AL8,3AL9,3OKT,3OKY,3Q3J,4GZA,5L5G,5L74	1			3	10			1			Maybe	0.317 (0.234 - 0.435)			Brain Cortex,
PLXNA3	P51805	55558	Coreceptor for SEMA3A and SEMA3F. Necessary for signaling by class 3 semaphorins and subsequent remodeling of the cytoskeleton. Plays a role in axon guidance in the developing nervous system. Regulates the migration of sympathetic neurons, but not of neural crest precursors. Required for normal dendrite spine morphology in pyramidal neurons. May play a role in regulating semaphorin-mediated progr…	14	1	3IG3				1	5	1		1			Maybe	0.25 (0.166 - 0.384)			Brain Cortex,
PLXNA4	Q9HCM2	91584	Coreceptor for SEMA3A. Necessary for signaling by class 3 semaphorins and subsequent remodeling of the cytoskeleton. Plays a role in axon guidance in the developing nervous system. Class 3 semaphorins bind to a complex composed of a neuropilin and a plexin. The plexin modulates the affinity of the complex for specific semaphorins, and its cytoplasmic domain is required for the activation of down-…	18	6	4E74,5L5K,5L5L,5L5M,5L5N,7M0R				3	8	3	1	1			Yes	0.142 (0.09 - 0.229)			Artery Coronary, Brain Cerebellum, Brain Cortex,
PLXNB1	O43157	5364	Receptor for SEMA4D (PubMed:19843518, PubMed:20877282, PubMed:21912513). Plays a role in GABAergic synapse development (By similarity). Mediates SEMA4A- and SEMA4D-dependent inhibitory synapse development (By similarity). Plays a role in RHOA activation and subsequent changes of the actin cytoskeleton (PubMed:12196628, PubMed:15210733). Plays a role in axon guidance, invasive growth and cell migr…	73	11	2JPH,2R2O,2REX,3HM6,3OL2,3SU8,3SUA,5B4W,7VF3,7VG7,8B3K	1			32	11		1				Maybe	0.275 (0.2 - 0.385)			Brain Cortex,
PLXNB2	O15031	23654	Cell surface receptor for SEMA4C, SEMA4D and SEMA4G that plays an important role in cell-cell signaling (By similarity). Plays a role in glutamatergic synapse development and is required for SEMA4A-mediated excitatory synapse development (By similarity). Binding to class 4 semaphorins promotes downstream activation of RHOA and phosphorylation of ERBB2 at 'Tyr-1248' (By similarity). Required for n…	31	3	4E71,5E6P,7KDC	1			13	5			4			Yes	0.19 (0.129 - 0.285)
PLXNB3	Q9ULL4	5365	Receptor for SEMA5A that plays a role in axon guidance, invasive growth and cell migration. Stimulates neurite outgrowth and mediates Ca(2+)/Mg(2+)-dependent cell aggregation. In glioma cells, SEMA5A stimulation of PLXNB3 results in the disassembly of F-actin stress fibers, disruption of focal adhesions and cellular collapse as well as inhibition of cell migration and invasion through ARHGDIA-med…	14						6	4						Maybe	0.234 (0.151 - 0.371)			Colon Sigmoid, Heart Ventricle, Heart Atrial,
PLXNC1	O60486	10154	Receptor for SEMA7A, for smallpox semaphorin A39R, vaccinia virus semaphorin A39R and for herpesvirus Sema protein. Binding of semaphorins triggers cellular responses leading to the rearrangement of the cytoskeleton and to secretion of IL6 and IL8 (By similarity)	19	4	3KUZ,3NVN,3NVQ,6VXK				10	3		1				Yes	0.172 (0.111 - 0.273)
PLXND1	Q9Y4D7	23129	Cell surface receptor for SEMA4A and for class 3 semaphorins, such as SEMA3A, SEMA3C and SEMA3E. Plays an important role in cell-cell signaling, and in regulating the migration of a wide spectrum of cell types. Regulates the migration of thymocytes in the medulla. Regulates endothelial cell migration. Plays an important role in ensuring the specificity of synapse formation. Required for normal de…	33	3	3H6N,5V6R,5V6T				9	6	2		2			Yes	0.083 (0.046 - 0.157)			Artery Coronary,
POC1A	Q8NBT0	25886	Plays an important role in centriole assembly and/or stability and ciliogenesis. Involved in early steps of centriole duplication, as well as in the later steps of centriole length control. Acts in concert with POC1B to ensure centriole integrity and proper mitotic spindle formation	12						3		2					No	0.575 (0.367 - 0.931)
POC1B	Q8TC44	282809	Plays an important role in centriole assembly and/or stability and ciliogenesis (PubMed:20008567, PubMed:32060285). Involved in early steps of centriole duplication, as well as in the later steps of centriole length control (PubMed:19109428). Acts in concert with POC1A to ensure centriole integrity and proper mitotic spindle formation (PubMed:32060285). Required for primary cilia formation, cilia…	18						3							No	0.614 (0.415 - 0.933)
PPP2R2A	P63151	5520	The B regulatory subunit might modulate substrate selectivity and catalytic activity, and also might direct the localization of the catalytic enzyme to a particular subcellular compartment. Essential for serine/threonine-protein phosphatase 2A-mediated dephosphorylation of WEE1, preventing its ubiquitin-mediated proteolysis, increasing WEE1 protein levels, and promoting the G2/M checkpoint (PubMe…	101	1	3DW8				55	6	2	3	3	16		Yes	0.082 (0.032 - 0.257)			Brain Cortex,
PPP2R2B	Q00005	5521	The B regulatory subunit might modulate substrate selectivity and catalytic activity, and also might direct the localization of the catalytic enzyme to a particular subcellular compartment. Within the PP2A holoenzyme complex, isoform 2 is required to promote proapoptotic activity (By similarity). Isoform 2 regulates neuronal survival through the mitochondrial fission and fusion balance (By simila…	85						23	11	1	4	2	13		Yes	0.093 (0.037 - 0.293)
PPP2R2C	Q9Y2T4	5522	The B regulatory subunit might modulate substrate selectivity and catalytic activity, and also might direct the localization of the catalytic enzyme to a particular subcellular compartment	33						9	3	2	2		10		Maybe	0.145 (0.065 - 0.376)			Brain Cortex, Heart Atrial,	Brain Cortex,
PPP2R2D	Q66LE6	55844	B regulatory subunit of protein phosphatase 2A (PP2A) that plays a key role in cell cycle by controlling mitosis entry and exit. The activity of PP2A complexes containing PPP2R2D (PR55-delta) fluctuate during the cell cycle: the activity is high in interphase and low in mitosis. During mitosis, activity of PP2A is inhibited via interaction with phosphorylated ENSA and ARPP19 inhibitors. Within th…	11						3			1				Maybe	0.119 (0.048 - 0.375)			Artery Coronary, Brain Cerebellum, Brain Cortex,
PPWD1	Q96BP3	23398	PPIase that catalyzes the cis-trans isomerization of proline imidic peptide bonds in oligopeptides and may therefore assist protein folding (PubMed:20676357). May be involved in pre-mRNA splicing (PubMed:11991638)	2	3	2A2N,5YZG,7A5P	4			1							Maybe	0.409 (0.265 - 0.65)	20	15
PREB	Q9HCU5	10113	Guanine nucleotide exchange factor that specifically activates the small GTPase SAR1B. Mediates the recruitment of SAR1B and other COPII coat components to endoplasmic reticulum membranes and is therefore required for the formation of COPII transport vesicles from the ER	12	1	5TF2				2		1		1			Maybe	0.421 (0.253 - 0.735)	1	15
PRPF19	Q9UMS4	27339	Ubiquitin-protein ligase which is a core component of several complexes mainly involved pre-mRNA splicing and DNA repair. Required for pre-mRNA splicing as component of the spliceosome (PubMed:28502770, PubMed:28076346, PubMed:29360106, PubMed:29301961, PubMed:30705154). Core component of the PRP19C/Prp19 complex/NTC/Nineteen complex which is part of the spliceosome and participates in its assemb…	59	17	4LG8,5MQF,5XJC,5YZG,5Z56,5Z57,6FF7,6ICZ,6ID0,6ID1,6QDV,7A5P,7W59,7W5A,7W5B,8C6J,8CH6	5			27	3				1		Yes	0 (0 - 0.106)	20	16
PRPF4	O43172	9128	Plays role in pre-mRNA splicing as component of the U4/U6-U5 tri-snRNP complex that is involved in spliceosome assembly, and as component of the precatalytic spliceosome (spliceosome B complex)	28	7	1MZW,3JCR,5O9Z,6AH0,6AHD,6QW6,6QX9	3			10					1		Yes	0.088 (0.039 - 0.227)	16	16
PWP1	Q13610	11137	Chromatin-associated factor that regulates transcription (PubMed:29065309). Regulates Pol I-mediated rRNA biogenesis and, probably, Pol III-mediated transcription (PubMed:29065309). Regulates the epigenetic status of rDNA (PubMed:29065309)	7						9	1			1			No	0.713 (0.512 - 1.01)	3	7
PWP2	Q15269	5822		5	3	7MQ8,7MQ9,7MQA	3			2							Maybe	0.319 (0.21 - 0.499)	20	16
RACK1	P63244	10399	Scaffolding protein involved in the recruitment, assembly and/or regulation of a variety of signaling molecules. Interacts with a wide variety of proteins and plays a role in many cellular processes. Component of the 40S ribosomal subunit involved in translational repression (PubMed:23636399). Involved in the initiation of the ribosome quality control (RQC), a pathway that takes place when a ribo…	296	172	3J7P,3J7R,3JAG,3JAH,3JAI,3JAJ,3JAN,4AOW,4D5L,4D61,4KZX,4KZY,4KZZ,4UG0,4UJC,4UJD,4UJE,4V5Z,4V6X,5A2Q,5AJ0,5FLX,5K0Y,5LKS,5LZS,5LZT,5LZU,5LZV,5LZW,5LZX,5LZY,5LZZ,5OA3,5T2C,5VYC,6D90,6D9J,6EK0,6FEC,6G18,6G51,6G53,6G5H,6G5I,6GZ3,6GZ4,6GZ5,6HCF,6HCJ,6HCM,6HCQ,6IP5,6IP6,6IP8,6MTB,6MTC,6MTD,6MTE,6OLE,6OLF,6OLG,6OLI,6OLZ,6OM0,6OM7,6P4G,6P4H,6P5I,6P5J,6P5K,6P5N,6QZP,6R5Q,6R6G,6R6P,6R7Q,6SGC,6W2S,6W2T,6XA1…	22			149	14	8	3	14	6		Yes	0 (0 - 0.16)	20	16	Esophagus Mucosa, Pancreas, Stomach,	Pancreas,
RAE1	P78406	8480	Acts as mRNA export factor involved in nucleocytoplasmic transport (PubMed:33849972, PubMed:20498086). Plays a role in mitotic bipolar spindle formation (PubMed:17172455). May function in attaching cytoplasmic mRNPs to the cytoskeleton both directly or indirectly (PubMed:17172455)	39	7	3MMY,4OWR,7BYF,7F60,7F90,7VPG,7VPH	1			17	3		1		1		Yes	0.041 (0.014 - 0.194)	20	16	Testis,
RBBP4	Q09028	5928	Core histone-binding subunit that may target chromatin assembly factors, chromatin remodeling factors and histone deacetylases to their histone substrates in a manner that is regulated by nucleosomal DNA. Component of several complexes which regulate chromatin metabolism. These include the chromatin assembly factor 1 (CAF-1) complex, which is required for chromatin assembly following DNA replicat…	156	29	2XU7,3GFC,4PBY,4PBZ,4PC0,4R7A,5FXY,5VTB,5WAI,5WAK,5XWR,5XXQ,5Y1U,6BW3,6BW4,6C23,6C24,6G16,6NQ3,6WKR,6ZRC,6ZRD,7AOA,7KSO,7KSR,7KTP,7M40,7N40,7R1D	5			67	7		2	2	3	3	Yes	0.08 (0.032 - 0.253)	7	16
RBBP5	Q15291	5929	In embryonic stem (ES) cells, plays a crucial role in the differentiation potential, particularly along the neural lineage, regulating gene induction and H3 'Lys-4' methylation at key developmental loci, including that mediated by retinoic acid (By similarity). Does not affect ES cell self-renewal (By similarity). Component or associated component of some histone methyltransferase complexes which…	78	17	5OV3,6KIU,6KIV,6KIW,6KIX,6KIZ,6KM7,6PWV,6PWW,6PWX,6W5I,6W5M,6W5N,7MBM,7MBN,7UD5,8DU4	2			34	2	2		1		1	Yes	0.06 (0.024 - 0.189)	19	14
RBBP7	Q16576	5931	Core histone-binding subunit that may target chromatin remodeling factors, histone acetyltransferases and histone deacetylases to their histone substrates in a manner that is regulated by nucleosomal DNA. Component of several complexes which regulate chromatin metabolism. These include the type B histone acetyltransferase (HAT) complex, which is required for chromatin assembly following DNA repli…	109	3	3CFS,3CFV,7M3X				51	3		1	2	1	2	Yes	0.059 (0.02 - 0.28)
RFWD3	Q6PCD5	55159	E3 ubiquitin-protein ligase required for the repair of DNA interstrand cross-links (ICL) in response to DNA damage (PubMed:21504906, PubMed:21558276, PubMed:26474068, PubMed:28575657, PubMed:28575658). Plays a key role in RPA-mediated DNA damage signaling and repair (PubMed:21504906, PubMed:21558276, PubMed:26474068, PubMed:28575657, PubMed:28575658, PubMed:28691929). Acts by mediating ubiquitina…	18	1	6CVZ				12							No	0.545 (0.388 - 0.778)		1
RIC1	Q4ADV7	57589	The RIC1-RGP1 complex acts as a guanine nucleotide exchange factor (GEF), which activates RAB6A by exchanging bound GDP for free GTP, and may thereby be required for efficient fusion of endosome-derived vesicles with the Golgi compartment (PubMed:23091056). The RIC1-RGP1 complex participates in the recycling of mannose-6-phosphate receptors (PubMed:23091056). Required for phosphorylation and loca…	4						1	1						Maybe	0.276 (0.195 - 0.398)		2
RMC1	Q96DM3	29919	Componement of the CCZ1-MON1 RAB7A guanine exchange factor (GEF). Acts as a positive regulator of CCZ1-MON1A/B function necessary for endosomal/autophagic flux and efficient RAB7A localization (PubMed:29038162)	2						1							Yes	0.158 (0.089 - 0.297)			Brain Cortex,
RPTOR	Q8N122	57521	Involved in the control of the mammalian target of rapamycin complex 1 (mTORC1) activity which regulates cell growth and survival, and autophagy in response to nutrient and hormonal signals; functions as a scaffold for recruiting mTORC1 substrates. mTORC1 is activated in response to growth factors or amino acids. Growth factor-stimulated mTORC1 activation involves a AKT1-mediated phosphorylation …	188	14	5H64,6BCU,6BCX,6SB0,6SB2,6U62,7OWG,7PEA,7PEB,7PEC,7UX2,7UXC,7UXH,8ERA	5			84	6	14		7	2		Yes	0.039 (0.017 - 0.101)	3	4	Brain Cortex,
RRP9	O43818	9136	Component of a nucleolar small nuclear ribonucleoprotein particle (snoRNP) thought to participate in the processing and modification of pre-ribosomal RNA (pre-rRNA)	7	5	4J0W,4JXM,7MQ8,7MQ9,7MQA	3			4							Maybe	0.234 (0.132 - 0.439)		16
SCAP	Q12770	22937	Escort protein required for cholesterol as well as lipid homeostasis (By similarity). Regulates export of the SCAP-SREBP complex from the endoplasmic reticulum to the Golgi upon low cholesterol, thereby regulating the processing of sterol regulatory element-binding proteins (SREBPs) SREBF1/SREBP1 and SREBF2/SREBP2 (By similarity). At high sterol concentrations, formation of a ternary complex with…	54	2	6M49,7ETW	1			10		6		2	1		Maybe	0.359 (0.252 - 0.522)	15	2
SEC13	P55735	6396	Functions as a component of the nuclear pore complex (NPC) and the COPII coat. At the endoplasmic reticulum, SEC13 is involved in the biogenesis of COPII-coated vesicles (PubMed:8972206). Required for the exit of adipsin (CFD/ADN), an adipocyte-secreted protein from the endoplasmic reticulum (By similarity)	35	7	3BG0,3BG1,5A9Q,7PEQ,7R5J,7R5K,7UHY				9	3	1			1		Maybe	0.322 (0.182 - 0.606)	20	16	Liver, Pancreas,
SEC31A	O94979	22872	Component of the coat protein complex II (COPII) which promotes the formation of transport vesicles from the endoplasmic reticulum (ER) (PubMed:10788476). The coat has two main functions, the physical deformation of the endoplasmic reticulum membrane into vesicles and the selection of cargo molecules (By similarity)	37	1	7SUL				5	3			2	1		Maybe	0.305 (0.215 - 0.439)			Liver, Pancreas,	Pancreas,
SEC31B	Q9NQW1	25956	As a component of the coat protein complex II (COPII), may function in vesicle budding and cargo export from the endoplasmic reticulum	2								2					No	0.83 (0.66 - 1.05)
SEH1L	Q96EE3	81929	Component of the Nup107-160 subcomplex of the nuclear pore complex (NPC). The Nup107-160 subcomplex is required for the assembly of a functional NPC. The Nup107-160 subcomplex is also required for normal kinetochore microtubule attachment, mitotic progression and chromosome segregation. This subunit plays a role in recruitment of the Nup107-160 subcomplex to the kinetochore	16	7	5A9Q,6LK8,7PEQ,7R5J,7R5K,7TDZ,7UHY				3	2	1			1		Maybe	0.257 (0.14 - 0.507)	19	15
SEMA3A	Q14563	10371	Involved in the development of the olfactory system and in neuronal control of puberty. Induces the collapse and paralysis of neuronal growth cones. Could serve as a ligand that guides specific growth cones by a motility-inhibiting mechanism. Binds to the complex neuropilin-1/plexin-1	176	4	1Q47,4GZ8,4GZA,7M0R				49	35	1	7	18	1		Yes	0.17 (0.099 - 0.307)			Pituitary,	Pituitary,
SEMA3B	Q13214	7869	Inhibits axonal extension by providing local signals to specify territories inaccessible for growing axons	41						31	7			1			No Data
SEMA3C	Q99985	10512	Binds to plexin family members and plays an important role in the regulation of developmental processes. Required for normal cardiovascular development during embryogenesis. Functions as attractant for growing axons, and thereby plays an important role in axon growth and axon guidance (By similarity)	48						25	9	1	1	4			Maybe	0.325 (0.21 - 0.516)
SEMA3D	O95025	223117	Induces the collapse and paralysis of neuronal growth cones. Could potentially act as repulsive cues toward specific neuronal populations. Binds to neuropilin (By similarity)	13						5	4			1			Maybe	0.452 (0.317 - 0.657)
SEMA3E	O15041	9723	Plays an important role in signaling via the cell surface receptor PLXND1. Mediates reorganization of the actin cytoskeleton, leading to the retraction of cell projections. Promotes focal adhesion disassembly and inhibits adhesion of endothelial cells to the extracellular matrix. Regulates angiogenesis, both during embryogenesis and after birth. Can down-regulate sprouting angiogenesis. Required …	38						16	3		1	6			Maybe	0.472 (0.333 - 0.679)
SEMA3F	Q13275	6405	May play a role in cell motility and cell adhesion	60						36	13			4			Yes	0.104 (0.054 - 0.219)
SEMA3G	Q9NS98	56920	Has chemorepulsive activities for sympathetic axons. Ligand of NRP2 (By similarity)	8						4		1		1			No	0.772 (0.582 - 1.037)
SEMA4A	Q9H3S1	64218	Cell surface receptor for PLXNB1, PLXNB2, PLXNB3 and PLXND1 that plays an important role in cell-cell signaling (By similarity). Regulates glutamatergic and GABAergic synapse development (By similarity). Promotes the development of inhibitory synapses in a PLXNB1-dependent manner and promotes the development of excitatory synapses in a PLXNB2-dependent manner (By similarity). Plays a role in prim…	35						8	5		11	9	1		Maybe	0.41 (0.27 - 0.641)
SEMA4B	Q9NPR2	10509	Inhibits axonal extension by providing local signals to specify territories inaccessible for growing axons	9						5	3						Maybe	0.335 (0.217 - 0.533)
SEMA4C	Q9C0C4	54910	Cell surface receptor for PLXNB2 that plays an important role in cell-cell signaling. PLXNB2 binding promotes downstream activation of RHOA and phosphorylation of ERBB2 at 'Tyr-1248'. Required for normal brain development, axon guidance and cell migration (By similarity). Probable signaling receptor which may play a role in myogenic differentiation through activation of the stress-activated MAPK …	23						14	6		1	1			Yes	0.026 (0.008 - 0.122)
SEMA4D	Q92854	10507	Cell surface receptor for PLXNB1 and PLXNB2 that plays an important role in cell-cell signaling (PubMed:20877282). Regulates GABAergic synapse development (By similarity). Promotes the development of inhibitory synapses in a PLXNB1-dependent manner (By similarity). Modulates the complexity and arborization of developing neurites in hippocampal neurons by activating PLXNB1 and interaction with PLX…	106	2	1OLZ,3OL2				43	10	2	16	16	3		Yes	0.159 (0.086 - 0.314)			Brain Cerebellum, Brain Cortex,	Brain Cortex,
SEMA4F	O95754	10505	Probable cell surface receptor that regulates oligodendroglial precursor cell migration (By similarity). Might also regulate differentiation of oligodendroglial precursor cells (By similarity). Has growth cone collapse activity against retinal ganglion-cell axons (By similarity)	11						4	4			1			No	0.658 (0.478 - 0.919)
SEMA4G	Q9NTN9	57715	Cell surface receptor for PLXNB2. May play a role in axon guidance (By similarity)	6						2	4						No	0.515 (0.358 - 0.756)
SEMA5A	Q13591	9037	Bifunctional axonal guidance cue regulated by sulfated proteoglycans; attractive effects result from interactions with heparan sulfate proteoglycans (HSPGs), while the inhibitory effects depend on interactions with chondroitin sulfate proteoglycans (CSPGs) (By similarity). Ligand for receptor PLXNB3. In glioma cells, SEMA5A stimulation of PLXNB3 results in the disassembly of F-actin stress fibers…	36						14	11		1	1			Maybe	0.333 (0.233 - 0.483)
SEMA5B	Q9P283	54437	May act as positive axonal guidance cues	4						2	1						Maybe	0.438 (0.322 - 0.604)			Artery Aorta,	Artery Aorta,
SEMA6A	Q9H2E6	57556	Cell surface receptor for PLXNA2 that plays an important role in cell-cell signaling. Required for normal granule cell migration in the developing cerebellum. Promotes reorganization of the actin cytoskeleton and plays an important role in axon guidance in the developing central nervous system. Can act as repulsive axon guidance cue. Has repulsive action towards migrating granular neurons. May pl…	22	5	3AFC,3AL8,3OKW,3OKY,6WTS				7	5	1	1	3			Yes	0.097 (0.047 - 0.221)
SEMA6B	Q9H3T3	10501	Functions as a cell surface repellent for mossy fibers of developping neurons in the hippocampus where it plays a role in axon guidance. May function through the PLXNA4 receptor expressed by mossy cell axons	9						5	3						Maybe	0.265 (0.159 - 0.462)
SEMA6C	Q9H3T2	10500	Shows growth cone collapsing activity on dorsal root ganglion (DRG) neurons in vitro. May be a stop signal for the DRG neurons in their target areas, and possibly also for other neurons. May also be involved in the maintenance and remodeling of neuronal connections	3							4						Maybe	0.424 (0.289 - 0.635)
SEMA6D	Q8NFY4	80031	Shows growth cone collapsing activity on dorsal root ganglion (DRG) neurons in vitro. May be a stop signal for the DRG neurons in their target areas, and possibly also for other neurons. May also be involved in the maintenance and remodeling of neuronal connections	13	2	7Y4O,7Y4Q				4	3						Yes	0.185 (0.111 - 0.323)
SEMA7A	O75326	8482	Plays an important role in integrin-mediated signaling and functions both in regulating cell migration and immune responses. Promotes formation of focal adhesion complexes, activation of the protein kinase PTK2/FAK1 and subsequent phosphorylation of MAPK1 and MAPK3. Promotes production of pro-inflammatory cytokines by monocytes and macrophages. Plays an important role in modulating inflammation a…	51	1	3NVQ				13	10	1	4	14	2		Maybe	0.244 (0.142 - 0.441)			Brain Cortex, Nerve Tibial, Testis,
SF3B3	Q15393	23450	Involved in pre-mRNA splicing as a component of the splicing factor SF3B complex, a constituent of the spliceosome (PubMed:10490618, PubMed:10882114, PubMed:27720643, PubMed:28781166). SF3B complex is required for 'A' complex assembly formed by the stable binding of U2 snRNP to the branchpoint sequence (BPS) in pre-mRNA. Sequence independent binding of SF3A/SF3B complex upstream of the branch sit…	24	36	5IFE,5O9Z,5Z56,5Z57,5Z58,5ZYA,6AH0,6AHD,6EN4,6FF4,6FF7,6QX9,6Y50,6Y5Q,7ABG,7ABH,7ABI,7B0I,7B91,7B92,7B9C,7DVQ,7EVN,7EVO,7KTS,7OMF,7ONB,7OPI,7Q3L,7Q4O,7Q4P,7QTT,7VPX,8CH6,8H7G,8HK1	12			18	1			2	1		Yes	0.09 (0.048 - 0.178)	20	16
SHKBP1	Q8TBC3	92799	Inhibits CBL-SH3KBP1 complex mediated down-regulation of EGFR signaling by sequestration of SH3KBP1. Binds to SH3KBP1 and prevents its interaction with CBL and inhibits translocation of SH3KBP1 to EGFR containing vesicles upon EGF stimulation	8	1	4CRH				6							Maybe	0.484 (0.334 - 0.718)			Artery Coronary, GE junction, Heart Ventricle,
SMU1	Q2TAY7	55234	Involved in pre-mRNA splicing as a component of the spliceosome (PubMed:28781166). Regulates alternative splicing of the HSPG2 pre-mRNA (By similarity). Required for normal accumulation of IK (PubMed:24945353). Required for normal mitotic spindle assembly and normal progress through mitosis (By similarity)	11	5	5O9Z,6AHD,6Q8F,6Q8I,6Q8J	3			6	1				1		Yes	0 (0 - 0.108)	20	16
SNRNP40	Q96DI7	9410	Required for pre-mRNA splicing as component of the activated spliceosome (PubMed:11991638, PubMed:28502770, PubMed:28781166, PubMed:28076346, PubMed:30315277, PubMed:29360106, PubMed:29301961, PubMed:30705154). Component of the U5 small nuclear ribonucleoprotein (snRNP) complex and the U4/U6-U5 tri-snRNP complex, building blocks of the spliceosome (PubMed:9774689, PubMed:16723661, PubMed:26912367)	11	26	3JCR,5MQF,5O9Z,5XJC,5YZG,5Z56,5Z57,5Z58,6AH0,6AHD,6FF7,6ICZ,6ID0,6ID1,6QDV,6QW6,6QX9,6ZYM,7ABG,7ABI,7DVQ,7W59,7W5A,7W5B,8C6J,8CH6	8			4	1						Maybe	0.154 (0.069 - 0.398)	1	3
SON	P18583	6651	RNA-binding protein that acts as a mRNA splicing cofactor by promoting efficient splicing of transcripts that possess weak splice sites. Specifically promotes splicing of many cell-cycle and DNA-repair transcripts that possess weak splice sites, such as TUBG1, KATNB1, TUBGCP2, AURKB, PCNT, AKT1, RAD23A, and FANCG. Probably acts by facilitating the interaction between Serine/arginine-rich proteins…	43						11	4			1	1		Yes	0.052 (0.024 - 0.118)	18	5
SORCS1	Q8WY21	114815		22						1	4	6					Yes	0.22 (0.146 - 0.338)			Nerve Tibial,
SORCS2	Q96PQ0	57537	The heterodimer formed by NGFR and SORCS2 functions as receptor for the precursor forms of NGF (proNGF) and BDNF (proBDNF) (PubMed:22155786, PubMed:24908487). ProNGF and proBDNF binding both promote axon growth cone collapse (in vitro) (PubMed:22155786, PubMed:24908487). Plays a role in the regulation of dendritic spine density in hippocampus neurons (By similarity). Required for normal neurite b…	9	1	1WGO				2	3	1			2		Maybe	0.282 (0.19 - 0.428)			Brain Cortex, Nerve Tibial,
SORCS3	Q9UPU3	22986		12						1	4	1					Maybe	0.32 (0.224 - 0.465)
SORL1	Q92673	6653	Sorting receptor that directs several proteins to their correct location within the cell (Probable). Along with AP-1 complex, involved Golgi apparatus - endosome sorting (PubMed:17646382). Sorting receptor for APP, regulating its intracellular trafficking and processing into amyloidogenic-beta peptides. Retains APP in the trans-Golgi network, hence preventing its transit through late endosomes wh…	189	5	2DM4,3WSX,3WSY,3WSZ,7VT0				11	69	10		3			Maybe	0.337 (0.263 - 0.436)			Brain Cerebellum, Brain Cortex,
SORT1	Q99523	6272	Functions as a sorting receptor in the Golgi compartment and as a clearance receptor on the cell surface. Required for protein transport from the Golgi apparatus to the lysosomes by a pathway that is independent of the mannose-6-phosphate receptor (M6PR). Lysosomal proteins bind specifically to the receptor in the Golgi apparatus and the resulting receptor-ligand complex is transported to an acid…	166	10	3F6K,4MSL,4N7E,4PO7,5MRH,5MRI,6EHO,6X3L,6X48,6X4H	7	1		29	35	13	1	10			Yes	0.093 (0.045 - 0.212)
SPAG16	Q8N0X2	79582	Necessary for sperm flagellar function. Plays a role in motile ciliogenesis. May help to recruit STK36 to the cilium or apical surface of the cell to initiate subsequent steps of construction of the central pair apparatus of motile cilia (By similarity)	11								1					No	1.337 (1.052 - 1.708)
SPAG9	O60271	9043	The JNK-interacting protein (JIP) group of scaffold proteins selectively mediates JNK signaling by aggregating specific components of the MAPK cascade to form a functional JNK signaling module (PubMed:14743216). Regulates lysosomal positioning by acting as an adapter protein which links PIP4P1-positive lysosomes to the dynein-dynactin complex (PubMed:29146937). Assists PIKFYVE selective functiona…	54	1	2W83	1			35	4		1	2	1		Yes	0.068 (0.034 - 0.142)
STRAP	Q9Y3F4	11171	The SMN complex catalyzes the assembly of small nuclear ribonucleoproteins (snRNPs), the building blocks of the spliceosome, and thereby plays an important role in the splicing of cellular pre-mRNAs. Most spliceosomal snRNPs contain a common set of Sm proteins SNRPB, SNRPD1, SNRPD2, SNRPD3, SNRPE, SNRPF and SNRPG that assemble in a heptameric protein ring on the Sm site of the small nuclear RNA t…	44						23	10	1			1		Maybe	0.145 (0.065 - 0.375)	2	4
STRN	O43815	6801	Calmodulin-binding protein which may function as scaffolding or signaling protein and may play a role in dendritic Ca(2+) signaling	27	1	6IUR				12	7						Maybe	0.209 (0.125 - 0.365)
STRN3	Q13033	29966	Binds calmodulin in a calcium dependent manner. May function as scaffolding or signaling protein	23	2	4N6J,6IUR				12	6		1				Maybe	0.195 (0.113 - 0.352)
STRN4	Q9NRL3	29888	Binds calmodulin in a calcium dependent manner. May function as scaffolding or signaling protein	9						6	3						Yes	0.122 (0.059 - 0.28)
STXBP5	Q5T5C0	134957	Plays a regulatory role in calcium-dependent exocytosis and neurotransmitter release. Inhibits membrane fusion between transport vesicles and the plasma membrane. May modulate the assembly of trans-SNARE complexes between transport vesicles and the plasma membrane. Inhibits translocation of GLUT4 from intracellular vesicles to the plasma membrane. Competes with STXBP1 for STX1 binding (By similar…	26						4	3	1					Yes	0.151 (0.092 - 0.256)			Brain Cerebellum, Brain Cortex, Pituitary,
STXBP5L	Q9Y2K9	9515	Plays a role in vesicle trafficking and exocytosis inhibition. In pancreatic beta-cells, inhibits insulin secretion probably by interacting with and regulating STX1A and STX4, key t-SNARE proteins involved in the fusion of insulin granules to the plasma membrane. Also plays a role in neurotransmitter release by inhibiting basal acetylcholine release from axon terminals and by preventing synaptic …	5						1	2				1		Yes	0.154 (0.094 - 0.261)			Brain Cerebellum, Brain Cortex,
TAF1C	Q15572	9013	Component of the transcription factor SL1/TIF-IB complex, which is involved in the assembly of the PIC (preinitiation complex) during RNA polymerase I-dependent transcription. The rate of PIC formation probably is primarily dependent on the rate of association of SL1/TIF-IB with the rDNA promoter. SL1/TIF-IB is involved in stabilization of nucleolar transcription factor 1/UBTF on rDNA. Formation …	23						3		2					No	0.98 (0.753 - 1.29)	20	10
TAF5	Q15542	6877	The TFIID basal transcription factor complex plays a major role in the initiation of RNA polymerase II (Pol II)-dependent transcription (PubMed:33795473). TFIID recognizes and binds promoters with or without a TATA box via its subunit TBP, a TATA-box-binding protein, and promotes assembly of the pre-initiation complex (PIC) (PubMed:33795473). The TFIID complex consists of TBP and TBP-associated f…	41	23	2NXP,6F3T,6MZC,6MZD,6MZL,6MZM,7EDX,7EG7,7EG8,7EG9,7EGA,7EGB,7EGC,7EGD,7EGE,7EGF,7EGG,7EGI,7EGJ,7ENA,7ENC,8GXQ,8GXS				4	1			1	12		Yes	0.082 (0.036 - 0.211)	19
TAF5L	O75529	27097	Functions as a component of the PCAF complex. The PCAF complex is capable of efficiently acetylating histones in a nucleosomal context. The PCAF complex could be considered as the human version of the yeast SAGA complex (Probable). With TAF6L, acts as an epigenetic regulator essential for somatic reprogramming. Regulates target genes through H3K9ac deposition and MYC recruitment which trigger MYC…	18	3	7KTR,7KTS,8H7G	1			5		1		1	1		Yes	0.041 (0.013 - 0.193)
TBC1D31	Q96DN5	93594		1													No	0.659 (0.511 - 0.857)
TBL1X	O60907	6907	F-box-like protein involved in the recruitment of the ubiquitin/19S proteasome complex to nuclear receptor-regulated transcription units (PubMed:14980219). Plays an essential role in transcription activation mediated by nuclear receptors. Probably acts as integral component of corepressor complexes that mediates the recruitment of the 19S proteasome complex, leading to the subsequent proteasomal …	34	3	2XTC,2XTD,2XTE				15	1	1		3			Yes	0.119 (0.053 - 0.309)			Artery Aorta, Artery Coronary, Ovary, Uterus,
TBL1XR1	Q9BZK7	79718	F-box-like protein involved in the recruitment of the ubiquitin/19S proteasome complex to nuclear receptor-regulated transcription units. Plays an essential role in transcription activation mediated by nuclear receptors. Probably acts as integral component of the N-Cor corepressor complex that mediates the recruitment of the 19S proteasome complex, leading to the subsequent proteasomal degradatio…	66	5	2XTC,2XTD,2XTE,4LG9,5NAF				43	6	1		4			Yes	0 (0 - 0.106)
TBL1Y	Q9BQ87	90665	F-box-like protein involved in the recruitment of the ubiquitin/19S proteasome complex to nuclear receptor-regulated transcription units. Plays an essential role in transcription activation mediated by nuclear receptors. Probably acts as integral component of corepressor complexes that mediates the recruitment of the 19S proteasome complex, leading to the subsequent proteasomal degradation of tra…	8	3	2XTC,2XTD,2XTE				1				1			No	1.821 (1.13 - 1.963)
TBL2	Q9Y4P3	26608		14						4		6		1			Maybe	0.492 (0.295 - 0.858)			Pancreas, Stomach,	Pancreas,
TBL3	Q12788	10607		3	3	7MQ8,7MQ9,7MQA	3			2		1					No	0.526 (0.38 - 0.739)	12	11
TECPR2	O15040	9895	Probably plays a role as positive regulator of autophagy	9							2						Yes	0.218 (0.141 - 0.346)
TENM3	Q9P273	55714	Involved in neural development by regulating the establishment of proper connectivity within the nervous system. Acts in both pre- and postsynaptic neurons in the hippocampus to control the assembly of a precise topographic projection: required in both CA1 and subicular neurons for the precise targeting of proximal CA1 axons to distal subiculum, probably by promoting homophilic cell adhesion. Req…	17	1	6FAY				1	1						Yes	0.183 (0.129 - 0.264)			Testis,	Testis,
TEP1	Q99973	7011	Component of the telomerase ribonucleoprotein complex that is essential for the replication of chromosome termini (PubMed:19179534). Also a component of the ribonucleoprotein vaults particle, a multi-subunit structure involved in nucleo-cytoplasmic transport (By similarity). Responsible for the localizing and stabilizing vault RNA (vRNA) association in the vault ribonucleoprotein particle. Binds …	28						18				1			No	0.709 (0.601 - 0.838)			Small Intestine,
THOC3	Q96J01	84321	Required for efficient export of polyadenylated RNA and spliced mRNA. Acts as component of the THO subcomplex of the TREX complex which is thought to couple mRNA transcription, processing and nuclear export, and which specifically associates with spliced mRNA and not with unspliced pre-mRNA. TREX is recruited to spliced mRNAs by a transcription-independent mechanism, binds to mRNA upstream of the…	7	3	7APK,7ZNK,7ZNL				1							Maybe	0.404 (0.198 - 0.925)	16	16	Esophagus Mucosa,
THOC6	Q86W42	79228	Acts as component of the THO subcomplex of the TREX complex which is thought to couple mRNA transcription, processing and nuclear export, and which specifically associates with spliced mRNA and not with unspliced pre-mRNA. TREX is recruited to spliced mRNAs by a transcription-independent mechanism, binds to mRNA upstream of the exon-junction complex (EJC) and is recruited in a splicing- and cap-d…	9	3	7APK,7ZNK,7ZNL				1							Maybe	0.397 (0.244 - 0.673)
TLE1	Q04724	7088	Transcriptional corepressor that binds to a number of transcription factors. Inhibits NF-kappa-B-regulated gene expression. Inhibits the transcriptional activation mediated by FOXA2, and by CTNNB1 and TCF family members in Wnt signaling. Enhances FOXG1/BF-1- and HES1-mediated transcriptional repression (By similarity). The effects of full-length TLE family members may be modulated by association …	86	6	1GXR,2CE8,2CE9,4OM2,4OM3,5MWJ	1			30	10	3		2	3	1	Yes	0.104 (0.05 - 0.239)			Nerve Tibial,
TLE2	Q04725	7089	Transcriptional corepressor that binds to a number of transcription factors. Inhibits the transcriptional activation mediated by CTNNB1 and TCF family members in Wnt signaling. The effects of full-length TLE family members may be modulated by association with dominant-negative AES (By similarity)	12						3							Maybe	0.46 (0.317 - 0.682)
TLE3	Q04726	7090	Transcriptional corepressor that binds to a number of transcription factors. Inhibits the transcriptional activation mediated by CTNNB1 and TCF family members in Wnt signaling. The effects of full-length TLE family members may be modulated by association with dominant-negative AES (By similarity)	30	4	1GXR,2CE8,2CE9,5MWJ	1			20	2	2		2			Yes	0 (0 - 0.073)
TLE4	Q04727	7091	Transcriptional corepressor that binds to a number of transcription factors. Inhibits the transcriptional activation mediated by PAX5, and by CTNNB1 and TCF family members in Wnt signaling. The effects of full-length TLE family members may be modulated by association with dominant-negative AES. Essential for the transcriptional repressor activity of SIX3 during retina and lens development and for…	27	4	1GXR,2CE8,2CE9,5MWJ	1			5	3	3		2			Yes	0.048 (0.018 - 0.15)			Pituitary, Testis,
TLE6	Q9H808	79816	Regulates spermatogonia proliferation and cell cycle progression, potentially via regulation of cell cycle regulatory genes such as; CEBPB, CEBPA, CSF3, PCNA, and CDK4 (By similarity). Suppresses FOXG1/BF-1-mediated transcriptional repression by inhibiting interaction of the transcriptional corepressor TLE1 with FOXG1 which promotes cortical neuron differentiation (By similarity). Acts as a trans…	11						2	1						Maybe	0.445 (0.297 - 0.685)
TLE7	A0A1W2PR48	102723796		0													No Data
TRAF7	Q6Q0C0	84231	E3 ubiquitin ligase capable of auto-ubiquitination, following phosphorylation by MAP3K3. Potentiates MAP3K3-mediated activation of the NF-kappa-B, JUN/AP1 and DDIT3 transcriptional regulators (PubMed:14743216). Induces apoptosis when overexpressed (PubMed:15001576). Plays a role in the phosphorylation of MAPK1 and/or MAPK3, probably via its interaction with MAP3K3	27						9	3			4	1		Maybe	0.276 (0.173 - 0.456)
TULP4	Q9NRJ4	56995	May be a substrate-recognition component of a SCF-like ECS (Elongin-Cullin-SOCS-box protein) E3 ubiquitin ligase complex which mediates the ubiquitination and subsequent proteasomal degradation of target proteins	3						1		2					Yes	0.051 (0.022 - 0.133)
UBR4	Q5T4S7	23352	E3 ubiquitin-protein ligase which is a component of the N-end rule pathway. Recognizes and binds to proteins bearing specific N-terminal residues that are destabilizing according to the N-end rule, leading to their ubiquitination and subsequent degradation. Together with clathrin, forms meshwork structures involved in membrane morphogenesis and cytoskeletal organization. Regulates integrin-mediat…	25						15	7	1			5		Yes	0.063 (0.042 - 0.095)	17	5	Brain Cortex,
UTP15	Q8TED0	84135	Ribosome biogenesis factor. Involved in nucleolar processing of pre-18S ribosomal RNA. Required for optimal pre-ribosomal RNA transcription by RNA polymerase I	5	4	7MQ8,7MQ9,7MQA,7RUO	3			1					1		Yes	0 (0 - 0.11)	20	15
UTP18	Q9Y5J1	51096	Involved in nucleolar processing of pre-18S ribosomal RNA	1	3	7MQ8,7MQ9,7MQA	3			1							Maybe	0.359 (0.216 - 0.627)	1	6
UTP4	Q969X6	84916	Ribosome biogenesis factor. Involved in nucleolar processing of pre-18S ribosomal RNA. Involved in small subunit (SSU) pre-rRNA processing at sites A', A0, 1 and 2b. Required for optimal pre-ribosomal RNA transcription by RNA polymerase (PubMed:17699751, PubMed:19732766). May be a transcriptional regulator. Acts as a positive regulator of HIVEP1 which specifically binds to the DNA sequence 5'-GGG…	12	3	7MQ8,7MQ9,7MQA	3			2	1				1		Maybe	0.437 (0.298 - 0.656)	20	14
VPS11	Q9H270	55823	Plays a role in vesicle-mediated protein trafficking to lysosomal compartments including the endocytic membrane transport and autophagic pathways. Believed to act as a core component of the putative HOPS and CORVET endosomal tethering complexes which are proposed to be involved in the Rab5-to-Rab7 endosome conversion probably implicating MON1A/B, and via binding SNAREs and SNARE complexes to medi…	29						5	4		1				Maybe	0.358 (0.244 - 0.538)			Brain Cortex,
VPS41	P49754	27072	Plays a role in vesicle-mediated protein trafficking to lysosomal compartments including the endocytic membrane transport and autophagic pathways. Believed to act in part as a core component of the putative HOPS endosomal tethering complex is proposed to be involved in the Rab5-to-Rab7 endosome conversion probably implicating MON1A/B, and via binding SNAREs and SNARE complexes to mediate tetherin…	32						4	6		1				No	0.639 (0.49 - 0.84)	17		Brain Cortex,
VPS8	Q8N3P4	23355	Plays a role in vesicle-mediated protein trafficking of the endocytic membrane transport pathway. Believed to act as a component of the putative CORVET endosomal tethering complexes which is proposed to be involved in the Rab5-to-Rab7 endosome conversion probably implicating MON1A/B, and via binding SNAREs and SNARE complexes to mediate tethering and docking events during SNARE-mediated membrane …	7						2							Maybe	0.337 (0.251 - 0.458)
WDFY1	Q8IWB7	57590	Positively regulates TLR3- and TLR4-mediated signaling pathways by bridging the interaction between TLR3 or TLR4 and TICAM1. Promotes TLR3/4 ligand-induced activation of transcription factors IRF3 and NF-kappa-B, as well as the production of IFN-beta and inflammatory cytokines (PubMed:25736436)	4						1				1			Maybe	0.454 (0.285 - 0.752)
WDFY2	Q96P53	115825	Acts in an adapter protein-like fashion to mediate the interaction between the kinase PRKCZ and its substrate VAMP2 and increases the PRKCZ-dependent phosphorylation of VAMP2 (PubMed:17313651). Positively regulates adipocyte differentiation, by facilitating the phosphorylation and thus inactivation of the anti-adipogenetic transcription factor FOXO1 by the kinase AKT1 (PubMed:18388859). Plays a r…	8						4		1					No	0.655 (0.442 - 0.994)			Skin SunExpo,
WDFY3	Q8IZQ1	23001	Required for selective macroautophagy (aggrephagy). Acts as an adapter protein by linking specific proteins destined for degradation to the core autophagic machinery members, such as the ATG5-ATG12-ATG16L E3-like ligase, SQSTM1 and LC3 (PubMed:20417604). Along with p62/SQSTM1, involved in the formation and autophagic degradation of cytoplasmic ubiquitin-containing inclusions (p62 bodies, ALIS/agg…	19	1	6W9N				3	5				1		Yes	0.038 (0.021 - 0.071)			Brain Cortex,
WDFY4	Q6ZS81	57705	Plays a critical role in the regulation of cDC1-mediated cross-presentation of viral and tumor antigens in dendritic cells. Mechanistically, acts near the plasma membrane and interacts with endosomal membranes to promote endosomal-to-cytosol antigen trafficking. Also plays a role in B-cell survival through regulation of autophagy	10										2			Yes	0.227 (0.171 - 0.304)			Spleen,	Spleen,
WDHD1	O75717	11169	Acts as a replication initiation factor that brings together the MCM2-7 helicase and the DNA polymerase alpha/primase complex in order to initiate DNA replication	26	8	2D7L,5GVA,5GVB,5OGS,6XTY,7PFO,7PLO,8B9D	1			14					1		No	0.61 (0.47 - 0.8)	20	14	Heart Ventricle,
WDPCP	O95876	51057	Probable effector of the planar cell polarity signaling pathway which regulates the septin cytoskeleton in both ciliogenesis and collective cell movements. Together with FUZ and WDPCP proposed to function as core component of the CPLANE (ciliogenesis and planar polarity effectors) complex involved in the recruitment of peripheral IFT-A proteins to basal bodies (By similarity)	8	1	7Q3D						1		2			No	0.552 (0.396 - 0.782)
WDR1	O75083	9948	Induces disassembly of actin filaments in conjunction with ADF/cofilin family proteins (PubMed:15629458, PubMed:27557945, PubMed:29751004). Enhances cofilin-mediated actin severing (By similarity). Involved in cytokinesis. Involved in chemotactic cell migration by restricting lamellipodial membrane protrusions (PubMed:18494608). Involved in myocardium sarcomere organization. Required for cardiomy…	35						15	1	2	3	5			Yes	0.07 (0.028 - 0.22)	8	10
WDR11	Q9BZH6	55717	Involved in the Hedgehog (Hh) signaling pathway, is essential for normal ciliogenesis (PubMed:29263200). Regulates the proteolytic processing of GLI3 and cooperates with the transcription factor EMX1 in the induction of downstream Hh pathway gene expression and gonadotropin-releasing hormone production (PubMed:29263200). WDR11 complex facilitates the tethering of Adaptor protein-1 complex (AP-1)-…	13						6	2	2			1		Maybe	0.384 (0.28 - 0.532)
WDR12	Q9GZL7	55759	Component of the PeBoW complex, which is required for maturation of 28S and 5.8S ribosomal RNAs and formation of the 60S ribosome	11	3	6N31,6P0Q,8FKY				3							Maybe	0.385 (0.241 - 0.637)	20	16
WDR13	Q9H1Z4	64743		3							2						Maybe	0.076 (0.026 - 0.362)			Brain Cortex,	Brain Cortex,
WDR17	Q8IZU2	116966		3													No	0.672 (0.534 - 0.85)			Brain Cerebellum, Brain Cortex,	Brain Cortex,
WDR18	Q9BV38	57418	Functions as a component of the Five Friends of Methylated CHTOP (5FMC) complex; the 5FMC complex is recruited to ZNF148 by methylated CHTOP, leading to desumoylation of ZNF148 and subsequent transactivation of ZNF148 target genes (PubMed:22872859). Component of the PELP1 complex involved in the nucleolar steps of 28S rRNA maturation and the subsequent nucleoplasmic transit of the pre-60S ribosom…	3	4	7UWF,8FL2,8FL3,8FL4				1							Yes	0.052 (0.018 - 0.248)	20	14	Testis,
WDR19	Q8NEZ3	57728	As component of the IFT complex A (IFT-A), a complex required for retrograde ciliary transport and entry into cilia of G protein-coupled receptors (GPCRs), it is involved in cilia function and/or assembly (PubMed:20889716). Essential for functional IFT-A assembly and ciliary entry of GPCRs (PubMed:20889716). Associates with the BBSome complex to mediate ciliary transport (By similarity)	17	4	8BBF,8BBG,8FGW,8FH3				2	2	2					Maybe	0.415 (0.311 - 0.561)			Breast,
WDR20	Q8TBZ3	91833	Regulator of deubiquitinating complexes. Activates deubiquitinating activity of complexes containing USP12 (PubMed:20147737, PubMed:27373336). Anchors at the base of the ubiquitin-contacting loop of USP12 and remotely modulates the catalytic center of the enzyme (PubMed:27373336)	12	2	5K19,5K1C				4	1						Maybe	0.142 (0.064 - 0.367)			Brain Cerebellum, Brain Cortex,
WDR24	Q96S15	84219	As a component of the GATOR subcomplex GATOR2, functions within the amino acid-sensing branch of the TORC1 signaling pathway (PubMed:23723238, PubMed:27166823). Indirectly activates mTORC1 and the TORC1 signaling pathway through the inhibition of the GATOR1 subcomplex (PubMed:23723238). It is negatively regulated by the upstream amino acid sensors SESN2 and CASTOR1 (PubMed:26449471, PubMed:265861…	9	1	7UHY				4	1	2					Maybe	0.428 (0.278 - 0.68)		1
WDR25	Q64LD2	79446		2						1							Maybe	0.515 (0.323 - 0.852)		7	Colon Transverse, Pituitary, Skin Unexpo, Uterus,
WDR26	Q9H7D7	80232	G-beta-like protein involved in cell signal transduction (PubMed:15378603, PubMed:19446606, PubMed:22065575, PubMed:23625927, PubMed:27098453, PubMed:26895380). Acts as a negative regulator in MAPK signaling pathway (PubMed:15378603). Functions as a scaffolding protein to promote G beta:gamma-mediated PLCB2 plasma membrane translocation and subsequent activation in leukocytes (PubMed:22065575, Pu…	31						11	1	1	2	2	5		Yes	0 (0 - 0.085)			Brain Cortex,
WDR27	A2RRH5	253769		3								1			1		No	0.67 (0.509 - 0.892)
WDR3	Q9UNX4	10885		8	3	7MQ8,7MQ9,7MQA	3			4							No	0.538 (0.401 - 0.73)	20	15	Prostate,
WDR31	Q8NA23	114987		1													No	0.782 (0.528 - 1.187)
WDR33	Q9C0J8	55339	Essential for both cleavage and polyadenylation of pre-mRNA 3' ends	6	10	6BLY,6BM0,6DNH,6F9N,6FBS,6FUW,6URG,6URO,8E3I,8E3Q				3							Yes	0.126 (0.077 - 0.213)		16
WDR35	Q9P2L0	57539	As a component of the IFT complex A (IFT-A), a complex required for retrograde ciliary transport and entry into cilia of G protein-coupled receptors (GPCRs), it is involved in ciliogenesis and ciliary protein trafficking (PubMed:21473986, PubMed:28400947, PubMed:29220510). May promote CASP3 activation and TNF-stimulated apoptosis	22	4	8BBE,8BBG,8FGW,8FH3				2	1	2					No	0.639 (0.505 - 0.815)			Pituitary, Testis,	Pituitary,
WDR36	Q8NI36	134430	Involved in the nucleolar processing of SSU 18S rRNA. Involved in T-cell activation and highly coregulated with IL2	30	3	7MQ8,7MQ9,7MQA	3					1	1	1			Maybe	0.307 (0.207 - 0.466)		14
WDR37	Q9Y2I8	22884		4							2	1					Maybe	0.209 (0.113 - 0.412)			Brain Cerebellum, Brain Cortex,	Brain Cortex,
WDR38	Q5JTN6	401551		0													No	1.052 (0.711 - 1.589)
WDR4	P57081	10785	Non-catalytic component of a methyltransferase complex required for the formation of N(7)-methylguanine in a subset of RNA species, such as tRNAs, mRNAs and microRNAs (miRNAs) (PubMed:12403464, PubMed:31031084, PubMed:31031083). In the methyltransferase complex, it is required to stabilize and induce conformational changes of the catalytic subunit (PubMed:12403464). Required for the formation of …	11	8	7U20,8CTH,8CTI,8D58,8D9K,8D9L,8EG0,8H0N	2			5	1						No	0.725 (0.484 - 1.116)
WDR41	Q9HAD4	55255	Non-catalytic component of the C9orf72-SMCR8 complex, a complex that has guanine nucleotide exchange factor (GEF) activity and regulates autophagy (PubMed:27193190, PubMed:27103069, PubMed:27617292, PubMed:28195531). The C9orf72-SMCR8 complex promotes the exchange of GDP to GTP, converting inactive GDP-bound RAB8A and RAB39B into their active GTP-bound form, thereby promoting autophagosome matura…	11	4	6LT0,6V4U,6WHH,7MGE				1	4		1	1			No	0.79 (0.571 - 1.111)			Muscle Skeletal,	Muscle Skeletal,
WDR43	Q15061	23160	Ribosome biogenesis factor that coordinates hyperactive transcription and ribogenesis (PubMed:17699751). Involved in nucleolar processing of pre-18S ribosomal RNA. Required for optimal pre-ribosomal RNA transcription by RNA polymerase I (PubMed:17699751). Essential for stem cell pluripotency and embryonic development. In the nucleoplasm, recruited by promoter-associated/nascent transcripts and tr…	5	3	7MQ8,7MQ9,7MQA	3			1						1	Yes	0.052 (0.02 - 0.163)	20	16
WDR44	Q5JSH3	54521	Downstream effector for RAB11. May be involved in vesicle recycling (By similarity)	6							1						Yes	0.062 (0.024 - 0.195)			Brain Cortex,
WDR45	Q9Y484	11152	Component of the autophagy machinery that controls the major intracellular degradation process by which cytoplasmic materials are packaged into autophagosomes and delivered to lysosomes for degradation (PubMed:23435086, PubMed:28561066). Binds phosphatidylinositol 3-phosphate (PtdIns3P) (PubMed:28561066). Activated by the STK11/AMPK signaling pathway upon starvation, WDR45 is involved in autophag…	38						3	8						Yes	0 (0 - 0.21)			Brain Cortex,	Brain Cortex,
WDR45B	Q5MNZ6	56270	Component of the autophagy machinery that controls the major intracellular degradation process by which cytoplasmic materials are packaged into autophagosomes and delivered to lysosomes for degradation (PubMed:28561066). Binds phosphatidylinositol 3-phosphate (PtdIns3P), and other phosphoinositides including PtdIns(3,5)P2, forming on membranes of the endoplasmic reticulum upon activation of the u…	7	2	6IYY,6KLR				2							Maybe	0.262 (0.136 - 0.551)
WDR46	O15213	9277	Scaffold component of the nucleolar structure. Required for localization of DDX21 and NCL to the granular compartment of the nucleolus	5	3	7MQ8,7MQ9,7MQA	3										No	0.678 (0.493 - 0.947)		3
WDR47	O94967	22911		3	2	7WEJ,7WEK					1						Maybe	0.231 (0.142 - 0.392)			Brain Cerebellum, Brain Cortex,	Brain Cortex,
WDR48	Q8TAF3	57599	Regulator of deubiquitinating complexes, which acts as a strong activator of USP1, USP12 and USP46 (PubMed:18082604, PubMed:19075014, PubMed:31253762, PubMed:26388029). Enhances the USP1-mediated deubiquitination of FANCD2; USP1 being almost inactive by itself (PubMed:18082604, PubMed:31253762). Activates deubiquitination by increasing the catalytic turnover without increasing the affinity of deu…	48	14	5CVL,5CVN,5CVO,5K1A,5K1B,5K1C,5L8E,5L8W,6JLQ,7AY0,7AY1,7AY2,8A9J,8A9K	1	1	1	21	3						Yes	0.094 (0.045 - 0.215)		1	Brain Cerebellum, Brain Cortex,
WDR49	Q8IV35	151790		6													No	0.909 (0.682 - 1.227)			Esophagus Muscle,
WDR5	P61964	11091	Contributes to histone modification (PubMed:19131338, PubMed:19556245, PubMed:19103755, PubMed:20018852, PubMed:16600877, PubMed:16829960). May position the N-terminus of histone H3 for efficient trimethylation at 'Lys-4' (PubMed:16829960). As part of the MLL1/MLL complex it is involved in methylation and dimethylation at 'Lys-4' of histone H3 (PubMed:19556245). H3 'Lys-4' methylation represents …	145	147	2CNX,2CO0,2G99,2G9A,2GNQ,2H13,2H14,2H68,2H6K,2H6N,2H6Q,2H9L,2H9M,2H9N,2H9P,2O9K,2XL2,2XL3,3EG6,3EMH,3MXX,3N0D,3N0E,3P4F,3PSL,3SMR,3UR4,3UVK,3UVL,3UVM,3UVN,3UVO,4A7J,4CY1,4CY2,4ERQ,4ERY,4ERZ,4ES0,4ESG,4EWR,4GM3,4GM8,4GM9,4GMB,4IA9,4O45,4QL1,4QQE,4Y7R,5EAL,5EAM,5EAP,5EAR,5M23,5M25,5SXM,5VFC,6BYN,6D9X,6DAI,6DAK,6DAR,6DAS,6DY7,6DYA,6E1Y,6E1Z,6E22,6E23,6IAM,6KIU,6KIV,6KIW,6KIX,6KIZ,6OFZ,6OI0,6OI1,6OI2…	71	2	2	76	8	1		2	3	1	Yes	0 (0 - 0.124)	20	16
WDR53	Q7Z5U6	348793		0						2							Maybe	0.494 (0.269 - 0.974)
WDR54	Q9H977	84058	When cross-linked to form dimers and trimers, it has a regulatory effect on ERK signaling pathway activity in response to EGF stimulation. Colocalizes with the EGF receptor in WDR54-specific vesicle where it sustains the internalization and controls the degradation of the EGF receptor after EGF stimulation	2						2							No	0.884 (0.61 - 1.311)			Pituitary,	Pituitary,
WDR55	Q9H6Y2	54853	Nucleolar protein that acts as a modulator of rRNA synthesis. Plays a central role during organogenesis (By similarity)	1	2	7KQQ,8FKY											No	1.146 (0.798 - 1.665)	20
WDR59	Q6PJI9	79726	As a component of the GATOR subcomplex GATOR2, functions within the amino acid-sensing branch of the TORC1 signaling pathway. Indirectly activates mTORC1 and the TORC1 signaling pathway through the inhibition of the GATOR1 subcomplex (PubMed:23723238). It is negatively regulated by the upstream amino acid sensors SESN2 and CASTOR1 (PubMed:25457612, PubMed:27487210)	5	1	7UHY				5	1	1					No	0.538 (0.405 - 0.723)
WDR5B	Q86VZ2	54554	May function as a substrate receptor for CUL4-DDB1 ubiquitin E3 ligase complex	2						1	1						No	0.828 (0.484 - 1.481)
WDR6	Q9NNW5	11180	Enhances the STK11/LKB1-induced cell growth suppression activity. Negative regulator of amino acid starvation-induced autophagy	11						4	1						No	0.515 (0.364 - 0.742)			Heart Ventricle,
WDR61	Q9GZS3	80349	Component of the PAF1 complex (PAF1C) which has multiple functions during transcription by RNA polymerase II and is implicated in regulation of development and maintenance of embryonic stem cell pluripotency. PAF1C associates with RNA polymerase II through interaction with POLR2A CTD non-phosphorylated and 'Ser-2'- and 'Ser-5'-phosphorylated forms and is involved in transcriptional elongation, ac…	12	12	3OW8,6GMH,6TED,7OOP,7OPC,7OPD,7QDR,7QDS,7QDY,7QDZ,7UNC,7UND				8	1				1	1	Maybe	0.385 (0.218 - 0.724)		10
WDR62	O43379	284403	Required for cerebral cortical development. Plays a role in neuronal proliferation and migration (PubMed:20890278, PubMed:20729831). Plays a role in mother-centriole-dependent centriole duplication; the function seems also to involve CEP152, CDK5RAP2 and CEP63 through a stepwise assembled complex at the centrosome that recruits CDK2 required for centriole duplication (PubMed:26297806)	44						9	11						No	0.674 (0.532 - 0.859)			Minor Salivary, Testis,	Minor Salivary,
WDR64	B1ANS9	128025		2						1				1			No	0.864 (0.692 - 1.086)
WDR7	Q9Y4E6	23335		5						1							Yes	0.101 (0.058 - 0.181)	17	4	Brain Cerebellum, Brain Cortex, Pituitary,	Brain Cortex,
WDR70	Q9NW82	55100		4	2	6ZYM,7A5P	2			4							No	0.526 (0.372 - 0.757)		16	Breast,
WDR72	Q3MJ13	256764	Plays a major role in formation of tooth enamel (PubMed:19853237, PubMed:25008349). Specifically required during the maturation phase of amelogenesis for normal formation of the enamel matrix and clearance of enamel proteins. May be involved in localization of the calcium transporter SLC24A4 to the ameloblast cell membrane	15							1	2					No	0.84 (0.662 - 1.074)			GE junction,	GE junction,
WDR73	Q6P4I2	84942	May play a role in the regulation of microtubule organization and dynamics (PubMed:25466283)	8							3						No	0.818 (0.546 - 1.259)		1
WDR74	Q6RFH5	54663	Regulatory protein of the MTREX-exosome complex involved in the synthesis of the 60S ribosomal subunit (PubMed:26456651). Participates in an early cleavage of the pre-rRNA processing pathway in cooperation with NVL (PubMed:29107693). Required for blastocyst formation, is necessary for RNA transcription, processing and/or stability during preimplantation development (By similarity)	7	4	8FKP,8FKR,8FKT,8FKV				3	1						No	0.739 (0.499 - 1.122)	20	1
WDR75	Q8IWA0	84128	Ribosome biogenesis factor. Involved in nucleolar processing of pre-18S ribosomal RNA. Required for optimal pre-ribosomal RNA transcription by RNA polymerase I	3	3	7MQ8,7MQ9,7MQA	3			2	1						Maybe	0.36 (0.246 - 0.541)	20	16
WDR76	Q9H967	79968	Specifically binds 5-hydroxymethylcytosine (5hmC), suggesting that it acts as a specific reader of 5hmC	8						11				2			No	0.581 (0.404 - 0.853)
WDR77	Q9BQA1	79084	Non-catalytic component of the methylosome complex, composed of PRMT5, WDR77 and CLNS1A, which modifies specific arginines to dimethylarginines in several spliceosomal Sm proteins and histones (PubMed:11756452). This modification targets Sm proteins to the survival of motor neurons (SMN) complex for assembly into small nuclear ribonucleoprotein core particles. Might play a role in transcription r…	59	53	4GQB,4X60,4X61,4X63,5C9Z,5EMJ,5EMK,5EML,5EMM,5FA5,6CKC,6K1S,6RLL,6RLQ,6UGH,6UXX,6UXY,6V0N,6V0O,6V0P,7BO7,7KIB,7KIC,7KID,7L1G,7M05,7MX7,7MXA,7MXC,7MXG,7MXN,7S0U,7S1P,7S1Q,7S1R,7S1S,7SER,7SES,7U30,7UOH,7UY1,7UYF,7ZUP,7ZUQ,7ZUU,7ZUY,7ZV2,7ZVL,7ZVU,8CSG,8CTB,8CYI,8G1U	41			42	5	1			1		Maybe	0.472 (0.284 - 0.824)	20	12
WDR81	Q562E7	124997	Functions as a negative regulator of the PI3 kinase/PI3K activity associated with endosomal membranes via BECN1, a core subunit of the PI3K complex. By modifying the phosphatidylinositol 3-phosphate/PtdInsP3 content of endosomal membranes may regulate endosome fusion, recycling, sorting and early to late endosome transport (PubMed:26783301). It is for instance, required for the delivery of cargos…	14						3	1			1	1		Maybe	0.38 (0.274 - 0.534)
WDR82	Q6UXN9	80335	Regulatory component of the SET1 complex implicated in the tethering of this complex to transcriptional start sites of active genes (PubMed:17998332, PubMed:18838538, PubMed:20516061). Facilitates histone H3 'Lys-4' methylation (H3K4me) via recruitment of the SETD1A or SETD1B to the 'Ser-5' phosphorylated C-terminal domain (CTD) of RNA polymerase II large subunit (POLR2A) (PubMed:17998332, PubMed…	17						8					1		Maybe	0.126 (0.05 - 0.396)	20	15	Brain Cerebellum,
WDR83	Q9BRX9	84292	Molecular scaffold protein for various multimeric protein complexes. Acts as a module in the assembly of a multicomponent scaffold for the ERK pathway, linking ERK responses to specific agonists. At low concentrations it enhances ERK activation, whereas high concentrations lead to the inhibition of ERK activation. Also involved in response to hypoxia by acting as a negative regulator of HIF1A/HIF…	8						3	1						No	1.022 (0.699 - 1.529)
WDR86	Q86TI4	349136		0													No	0.969 (0.639 - 1.51)
WDR87	Q6ZQQ6	83889		0													No	0.72 (0.554 - 0.943)			Testis,	Testis,
WDR88	Q6ZMY6	126248		1													No	0.718 (0.48 - 1.106)
WDR89	Q96FK6	112840		0													No	0.659 (0.386 - 1.189)
WDR90	Q96KV7	197335	Required for efficient primary cilium formation	4													No	1.092 (0.922 - 1.297)
WDR91	A4D1P6	29062	Functions as a negative regulator of the PI3 kinase/PI3K activity associated with endosomal membranes via BECN1, a core subunit of the PI3K complex. By modifying the phosphatidylinositol 3-phosphate/PtdInsP3 content of endosomal membranes may regulate endosome fusion, recycling, sorting and early to late endosome transport (PubMed:26783301). It is for instance, required for the delivery of cargos…	4	1	6VYC					2				1		Maybe	0.409 (0.276 - 0.621)
WDR93	Q6P2C0	56964		2													No	0.787 (0.588 - 1.067)
WDR97	A6NE52	340390		0													No	0.676 (0.534 - 0.862)
WDSUB1	Q8N9V3	151525		1													No	0.944 (0.669 - 1.359)
WDTC1	Q8N5D0	23038	May function as a substrate receptor for CUL4-DDB1 E3 ubiquitin-protein ligase complex	4						2		3					Yes	0.089 (0.04 - 0.23)
WIPI1	Q5MNZ9	55062	Component of the autophagy machinery that controls the major intracellular degradation process by which cytoplasmic materials are packaged into autophagosomes and delivered to lysosomes for degradation (PubMed:15602573, PubMed:20114074, PubMed:20484055, PubMed:20639694, PubMed:23088497, PubMed:28561066, PubMed:31271352). Plays an important role in starvation- and calcium-mediated autophagy, as we…	20						11	1						Maybe	0.372 (0.223 - 0.649)			Heart Ventricle,
WIPI2	Q9Y4P8	26100	Component of the autophagy machinery that controls the major intracellular degradation process by which cytoplasmic materials are packaged into autophagosomes and delivered to lysosomes for degradation (PubMed:20505359, PubMed:28561066). Involved in an early step of the formation of preautophagosomal structures (PubMed:20505359, PubMed:28561066). Binds and is activated by phosphatidylinositol 3-p…	27	3	7F69,7MU2,7XFR				7	1						Maybe	0.343 (0.2 - 0.619)			Brain Cerebellum, Brain Cortex, Testis,
WRAP53	Q9BUR4	55135	RNA chaperone that plays a key role in telomere maintenance and RNA localization to Cajal bodies (PubMed:29804836, PubMed:29695869). Specifically recognizes and binds the Cajal body box (CAB box) present in both small Cajal body RNAs (scaRNAs) and telomerase RNA template component (TERC) (PubMed:19285445, PubMed:20351177, PubMed:29804836, PubMed:29695869). Essential component of the telomerase ho…	49	3	7BGB,7TRC,7V9A				37	4	1			1		Maybe	0.426 (0.272 - 0.69)
WRAP73	Q9P2S5	49856	The SSX2IP:WRAP73 complex is proposed to act as regulator of spindle anchoring at the mitotic centrosome. Required for the centrosomal localization of SSX2IP and normal mitotic bipolar spindle morphology (PubMed:26545777). Required for the targeting of centriole satellite proteins to centrosomes such as of PCM1, SSX2IP, CEP290 and PIBF1/CEP90. Required for ciliogenesis and involved in the removal…	5						1							Maybe	0.51 (0.336 - 0.797)			Brain Cortex, Vagina,
WSB1	Q9Y6I7	26118	Probable substrate-recognition component of a SCF-like ECS (Elongin-Cullin-SOCS-box protein) E3 ubiquitin ligase complex which mediates the ubiquitination and subsequent proteasomal degradation of target proteins. Recognizes type II iodothyronine deiodinase/DIO2. Confers constitutive instability to HIPK2 through proteasomal degradation	28						16	2				2		Maybe	0.22 (0.114 - 0.462)
WSB2	Q9NYS7	55884	May be a substrate-recognition component of a SCF-like ECS (Elongin-Cullin-SOCS-box protein) E3 ubiquitin ligase complex which mediates the ubiquitination and subsequent proteasomal degradation of target proteins	6						4							Maybe	0.138 (0.062 - 0.358)
ZNF106	Q9H2Y7	64397	RNA-binding protein. Specifically binds to 5'-GGGGCC-3' sequence repeats in RNA. Essential for maintenance of peripheral motor neuron and skeletal muscle function. Required for normal expression and/or alternative splicing of a number of genes in spinal cord and skeletal muscle, including the neurite outgrowth inhibitor RTN4. Also contributes to normal mitochondrial respiratory function in motor …	3						3							Maybe	0.286 (0.208 - 0.4)			Vagina,
