# Supplementary material for: A Target Class Ligandability Evaluation of WD40 Repeat-Containing Proteins
Source: J Med Chem. 2024 Nov 4;68(2):1092–112. doi: 10.1021/acs.jmedchem.4c02010 (PMC11770632; doi:10.1021/acs.jmedchem.4c02010)
Supplement: Supplementary file 3 — jm4c02010_si_003.csv [file jm4c02010_si_003.csv]

	AAAS	AAMP	AASDH	AHI1	AMBRA1	ANAPC4	APAF1	ARHGEF10	ARHGEF10L	ARHGEF17	ARPC1A	ARPC1B	ATG16L1	ATG16L2	BBS2	BBS7	BCAS3	BOP1	BRWD1	BRWD3	BTRC	BUB3	CDC20	CDC20B	CDC40	CFAP251	CFAP43	CFAP44	CFAP52	CFAP57	CHAF1B	CIAO1	COPA	COPB2	CORO1A	CORO1B	CORO1C	CORO2A	CORO2B	CORO6	CORO7	CPSF1	CSTF1	DAW1	DCAF1	DCAF10	DCAF11	DCAF12	DCAF12L1
AAAS	100.0	14.488636	12.5	12.1875	15.765766	11.036036	13.398693	11.936937	13.513514	14.864865	15.406162	14.722222	15.333333	12.244898	14.0625	15.094339	11.711712	14.825582	15.32258	13.066667	15.646258	13.333333	20.900322	15.789474	14.705882	13.390313	14.876033	12.731482	17.571884	13.513514	11.936339	17.522659	12.8125	16.161615	15.249267	16.17647	14.454277	15.942029	12.979351	13.529411	17.313433	14.414414	13.134328	13.609468	10.576923	14.039409	13.390313	15.2	15.649867
AAMP	14.488636	100.0	14.825582	17.8125	15.340909	15.340909	19.934641	12.5	15.056818	16.193182	16.761364	13.352273	20.0	21.768707	14.375	11.635221	14.204545	12.790698	19.602272	20.170454	18.707483	14.920635	16.398714	17.105263	19.934641	13.390313	13.068182	15.909091	18.210863	14.864865	14.488636	14.501511	18.75	21.885521	15.249267	14.411765	12.979351	13.043478	15.634218	15.294118	13.731343	11.647727	15.223881	26.923077	16.02564	15.625	13.390313	15.625	15.625
AASDH	12.5	14.825582	100.0	11.875	14.244186	14.534883	13.398693	15.116279	13.372093	13.081395	8.430233	9.883721	14.0	13.605442	13.75	12.893082	14.244186	13.66279	13.081395	13.66279	14.625851	13.968254	15.755627	17.105263	12.418301	12.209302	12.5	14.244186	17.571884	10.472973	12.5	11.178247	12.8125	14.478114	13.196481	11.764706	13.569322	10.755814	12.38938	13.235294	11.044776	13.372093	11.044776	15.680473	10.256411	10.755814	10.755814	13.372093	11.046512
AHI1	12.1875	17.8125	11.875	100.0	14.375	13.75	16.993464	11.5625	14.375	13.125	15.9375	14.375	21.666666	20.748299	12.5	11.320755	13.75	14.6875	13.4375	13.125	17.006804	13.968254	15.755627	16.776316	18.627451	15.9375	13.75	13.4375	14.696486	15.202703	17.8125	16.25	14.0625	12.794613	16.25	16.875	17.5	17.5	16.875	16.875	15.0	13.125	15.625	18.4375	15.064102	17.8125	17.8125	14.6875	10.625
AMBRA1	15.765766	15.340909	14.244186	14.375	100.0	12.516824	15.359477	10.103093	15.291751	16.952055	13.445378	18.611111	16.333334	16.32653	10.625	12.893082	11.900826	15.116279	13.978495	14.666667	17.346939	12.698413	11.25402	13.486842	13.398693	12.820513	11.019283	9.953704	14.376997	13.851352	13.527851	18.126888	12.5	12.794613	12.609971	12.058824	12.38938	14.202899	14.159292	12.058824	11.343284	14.285714	14.029851	13.609468	10.897436	13.300492	11.680912	14.666667	15.119364
ANAPC4	11.036036	15.340909	14.534883	13.75	12.516824	100.0	14.052288	14.43299	13.8833	10.616438	14.845939	15.0	12.666667	14.965986	13.75	15.094339	13.553719	14.534883	11.55914	10.666667	8.503402	12.063492	13.18328	11.184211	12.418301	12.820513	10.743802	12.962963	15.335464	14.527027	9.018568	12.084592	12.8125	10.437711	9.67742	9.411765	9.439528	11.304348	7.964602	15.0	12.238806	11.387163	11.343284	12.721893	13.141026	12.561576	9.97151	10.933333	13.2626
APAF1	13.398693	19.934641	13.398693	16.993464	15.359477	14.052288	100.0	11.111111	12.745098	11.764706	16.013071	14.052288	20.333334	18.707483	11.111111	12.091503	14.379085	16.339869	17.647058	19.934641	27.210884	13.725491	18.627451	15.789474	17.320261	14.705882	10.784314	15.03268	14.052288	17.229731	21.241831	19.607843	17.647058	19.191919	16.339869	14.379085	16.013071	16.993464	18.627451	15.359477	15.686275	14.052288	19.607843	24.836601	15.686275	14.379085	20.588236	14.052288	7.843137
ARHGEF10	11.936937	12.5	15.116279	11.5625	10.103093	14.43299	11.111111	100.0	35.670105	19.175259	12.044818	12.222222	14.0	14.285714	10.3125	13.522013	11.134021	13.081395	10.752688	10.666667	14.625851	14.285714	13.826366	15.789474	12.745098	11.680912	12.121212	11.574074	13.738019	11.824325	10.079576	10.574018	14.0625	14.478114	15.249267	15.588235	14.749263	12.173913	14.454277	12.058824	11.343284	13.457557	12.238806	11.834319	9.935898	11.083744	13.960114	14.4	14.58886
ARHGEF10L	13.513514	15.056818	13.372093	14.375	15.291751	13.8833	12.745098	35.670105	100.0	21.327969	12.605042	12.5	11.333333	16.666666	14.0625	14.779874	12.273642	16.27907	12.365591	12.8	14.285714	12.063492	13.504823	13.486842	16.666666	13.105413	13.498623	16.435184	14.696486	15.202703	11.405835	12.990936	11.875	13.804714	14.369501	14.411765	14.454277	12.173913	16.224188	13.529411	16.41791	13.871635	15.223881	13.017752	13.782051	13.793103	14.814815	13.333333	14.58886
ARHGEF17	14.864865	16.193182	13.081395	13.125	16.952055	10.616438	11.764706	19.175259	21.327969	100.0	11.204482	10.833333	17.0	11.904762	14.6875	14.465409	11.472603	13.66279	13.709678	13.6	15.306123	16.507936	12.861736	10.855263	13.398693	12.535612	13.774105	11.342592	12.140575	10.810811	11.936339	13.595166	13.125	12.794613	12.903226	12.941176	13.864306	12.753623	13.274336	13.529411	15.223881	14.906833	13.731343	11.538462	13.782051	13.300492	11.111111	11.466666	14.323607
ARPC1A	15.406162	16.761364	8.430233	15.9375	13.445378	14.845939	16.013071	12.044818	12.605042	11.204482	100.0	69.467789	14.0	17.346939	10.3125	10.691824	10.084034	11.33721	15.686275	14.565826	16.32653	10.476191	13.18328	13.486842	15.359477	15.384615	12.32493	14.845939	11.501597	14.527027	17.366947	18.731117	16.25	12.794613	13.489736	12.352942	13.274336	14.492754	12.979351	12.941176	15.820895	11.484593	13.432836	16.863905	12.5	12.885154	10.826211	14.565826	11.484593
ARPC1B	14.722222	13.352273	9.883721	14.375	18.611111	15.0	14.052288	12.222222	12.5	10.833333	69.467789	100.0	14.666667	17.006804	10.0	11.320755	13.611111	12.790698	13.611111	14.444445	17.346939	10.793651	12.540193	14.144737	15.686275	12.820513	13.055555	13.888889	13.099042	13.513514	15.833333	18.126888	15.9375	13.131313	13.782991	12.352942	13.569322	12.463768	14.159292	14.705882	17.910448	11.944445	12.835821	16.568047	10.256411	15.277778	12.250712	13.888889	13.611111
ATG16L1	15.333333	20.0	14.0	21.666666	16.333334	12.666667	20.333334	14.0	11.333333	17.0	14.0	14.666667	100.0	51.020409	12.333333	13.333333	14.333333	16.333334	17.666666	21.0	19.387754	17.333334	20.666666	15.333333	25.0	12.666667	13.333333	14.666667	15.0	15.878378	21.0	22.0	18.333334	18.518518	17.333334	16.333334	16.0	17.333334	17.0	17.333334	18.666666	12.333333	19.0	22.666666	15.666667	16.333334	19.0	15.333333	17.0
ATG16L2	12.244898	21.768707	13.605442	20.748299	16.32653	14.965986	18.707483	14.285714	16.666666	11.904762	17.346939	17.006804	51.020409	100.0	13.265306	10.884354	14.285714	17.006804	20.068027	19.387754	20.068027	15.306123	20.068027	14.285714	23.809525	11.904762	13.605442	11.564626	14.965986	15.986395	16.666666	22.108843	18.367348	17.687075	16.32653	15.306123	15.306123	16.32653	17.006804	15.986395	18.02721	12.585034	17.006804	21.768707	13.605442	15.646258	20.748299	16.666666	17.346939
BBS2	14.0625	14.375	13.75	12.5	10.625	13.75	11.111111	10.3125	14.0625	14.6875	10.3125	10.0	12.333333	13.265306	100.0	13.836478	13.125	13.125	14.375	13.4375	13.265306	11.428572	14.14791	13.486842	14.379085	10.3125	11.25	11.25	12.140575	10.810811	12.8125	10.625	11.25	13.468014	11.25	11.25	14.6875	12.8125	10.9375	12.5	9.0625	11.25	12.5	19.375	11.538462	13.4375	15.0	12.8125	12.8125
BBS7	15.094339	11.635221	12.893082	11.320755	12.893082	15.094339	12.091503	13.522013	14.779874	14.465409	10.691824	11.320755	13.333333	10.884354	13.836478	100.0	15.72327	12.264151	9.748427	11.635221	16.32653	12.063492	9.324759	12.171053	10.457517	9.119497	13.207547	11.949685	11.501597	10.472973	14.465409	8.805032	13.207547	14.478114	14.465409	13.522013	12.264151	14.779874	12.578616	12.264151	11.635221	12.578616	11.006289	10.691824	11.858974	12.893082	12.893082	13.522013	11.635221
BCAS3	11.711712	14.204545	14.244186	13.75	11.900826	13.553719	14.379085	11.134021	12.273642	11.472603	10.084034	13.611111	14.333333	14.285714	13.125	15.72327	100.0	12.790698	12.365591	11.733334	12.244898	12.380953	10.289389	11.513158	13.071896	15.384615	12.672176	12.962963	17.891375	15.878378	12.997348	13.595166	13.125	12.794613	14.076246	12.058824	11.79941	15.652174	15.634218	11.176471	13.134328	10.144928	12.835821	16.27219	11.538462	13.793103	11.396011	10.133333	11.671087
BOP1	14.825582	12.790698	13.66279	14.6875	15.116279	14.534883	16.339869	13.081395	16.27907	13.66279	11.33721	12.790698	16.333334	17.006804	13.125	12.264151	12.790698	100.0	14.244186	13.953488	14.285714	13.015873	18.006432	18.421053	19.607843	11.627907	10.755814	14.534883	15.654952	11.824325	17.151163	17.824774	17.8125	18.855219	11.143695	13.529411	13.274336	9.011628	13.274336	10.294118	11.641791	14.825582	14.626865	15.088758	11.217949	14.244186	16.569767	14.534883	11.627907
BRWD1	15.32258	19.602272	13.081395	13.4375	13.978495	11.55914	17.647058	10.752688	12.365591	13.709678	15.686275	13.611111	17.666666	20.068027	14.375	9.748427	12.365591	14.244186	100.0	75.80645	23.469387	14.920635	16.720257	18.421053	20.261438	14.814815	13.223141	13.978495	16.613419	20.945946	14.784946	20.845921	15.625	19.86532	14.369501	15.294118	18.58407	13.333333	14.454277	16.764706	14.029851	16.129032	17.313433	23.668638	11.538462	14.784946	13.390313	13.978495	13.44086
BRWD3	13.066667	20.170454	13.66279	13.125	14.666667	10.666667	19.934641	10.666667	12.8	13.6	14.565826	14.444445	21.0	19.387754	13.4375	11.635221	11.733334	13.953488	75.80645	100.0	23.469387	12.698413	17.041801	17.763159	20.915033	14.245014	14.325068	15.733334	15.974441	19.256756	12.533334	17.522659	16.5625	20.875422	15.835777	16.764706	16.519175	13.333333	20.058996	16.764706	15.522388	13.866667	17.910448	24.260355	13.461538	16.266666	14.814815	15.466666	12.0
BTRC	15.646258	18.707483	14.625851	17.006804	17.346939	8.503402	27.210884	14.625851	14.285714	15.306123	16.32653	17.346939	19.387754	20.068027	13.265306	16.32653	12.244898	14.285714	23.469387	23.469387	100.0	16.32653	18.707483	15.646258	18.367348	18.02721	10.884354	17.687075	15.986395	13.605442	19.047619	24.14966	24.489796	23.809525	18.02721	14.965986	15.986395	17.687075	16.32653	18.02721	16.666666	11.22449	19.047619	28.911564	8.843537	20.748299	21.768707	13.605442	14.285714
BUB3	13.333333	14.920635	13.968254	13.968254	12.698413	12.063492	13.725491	14.285714	12.063492	16.507936	10.476191	10.793651	17.333334	15.306123	11.428572	12.063492	12.380953	13.015873	14.920635	12.698413	16.32653	100.0	15.434084	12.171053	17.647058	13.650794	11.746032	16.507936	9.584664	12.162162	15.238095	13.333333	13.650794	17.508417	13.333333	13.015873	12.063492	12.698413	13.333333	10.793651	14.285714	9.206349	14.285714	21.269842	13.782051	14.603174	15.873015	12.063492	11.428572
CDC20	20.900322	16.398714	15.755627	15.755627	11.25402	13.18328	18.627451	13.826366	13.504823	12.861736	13.18328	12.540193	20.666666	20.068027	14.14791	9.324759	10.289389	18.006432	16.720257	17.041801	18.707483	15.434084	100.0	47.36842	16.013071	12.861736	13.18328	10.289389	13.826366	17.229731	18.971062	22.186495	13.826366	16.498316	18.971062	17.684887	18.649517	15.755627	17.363344	19.614147	15.755627	13.826366	15.434084	21.543407	9.967846	11.575562	18.327974	13.826366	15.755627
CDC20B	15.789474	17.105263	17.105263	16.776316	13.486842	11.184211	15.789474	15.789474	13.486842	10.855263	13.486842	14.144737	15.333333	14.285714	13.486842	12.171053	11.513158	18.421053	18.421053	17.763159	15.646258	12.171053	47.36842	100.0	14.144737	14.144737	12.828947	15.789474	14.473684	16.554054	17.105263	17.43421	15.460526	14.478114	14.802631	14.473684	13.157895	14.144737	17.105263	15.460526	15.789474	12.5	13.815789	15.131579	12.5	12.171053	16.776316	17.43421	14.473684
CDC40	14.705882	19.934641	12.418301	18.627451	13.398693	12.418301	17.320261	12.745098	16.666666	13.398693	15.359477	15.686275	25.0	23.809525	14.379085	10.457517	13.071896	19.607843	20.261438	20.915033	18.367348	17.647058	16.013071	14.144737	100.0	12.418301	15.03268	16.339869	14.052288	19.256756	16.666666	19.281046	19.281046	17.845118	14.052288	16.339869	14.705882	15.359477	17.973856	15.686275	16.013071	11.111111	16.339869	21.241831	11.764706	20.915033	16.993464	14.379085	14.379085
CFAP251	13.390313	13.390313	12.209302	15.9375	12.820513	12.820513	14.705882	11.680912	13.105413	12.535612	15.384615	12.820513	12.666667	11.904762	10.3125	9.119497	15.384615	11.627907	14.814815	14.245014	18.02721	13.650794	12.861736	14.144737	12.418301	100.0	16.524216	11.965812	17.571884	12.837838	10.256411	14.199396	12.1875	14.814815	12.609971	9.117647	11.504425	11.014493	14.159292	10.588235	13.731343	10.54131	10.149254	15.976332	15.064102	13.675214	13.390313	11.396011	15.384615
CFAP43	14.876033	13.068182	12.5	13.75	11.019283	10.743802	10.784314	12.121212	13.498623	13.774105	12.32493	13.055555	13.333333	13.605442	11.25	13.207547	12.672176	10.755814	13.223141	14.325068	10.884354	11.746032	13.18328	12.828947	15.03268	16.524216	100.0	11.570248	15.974441	14.189189	12.672176	12.386707	16.25	10.774411	12.02346	13.235294	12.38938	13.623188	10.324484	12.941176	9.850746	11.570248	10.149254	12.721893	13.461538	9.917356	10.826211	9.090909	11.84573
CFAP44	12.731482	15.909091	14.244186	13.4375	9.953704	12.962963	15.03268	11.574074	16.435184	11.342592	14.845939	13.888889	14.666667	11.564626	11.25	11.949685	12.962963	14.534883	13.978495	15.733334	17.687075	16.507936	10.289389	15.789474	16.339869	11.965812	11.570248	100.0	12.779552	17.567568	14.058355	16.918428	14.6875	13.131313	11.730206	12.941176	13.864306	11.884058	12.38938	17.352942	15.820895	10.648149	13.731343	16.568047	10.576923	12.561576	14.814815	10.666667	9.814323
CFAP52	17.571884	18.210863	17.571884	14.696486	14.376997	15.335464	14.052288	13.738019	14.696486	12.140575	11.501597	13.099042	15.0	14.965986	12.140575	11.501597	17.891375	15.654952	16.613419	15.974441	15.986395	9.584664	13.826366	14.473684	14.052288	17.571884	15.974441	12.779552	100.0	14.864865	13.099042	13.099042	15.974441	15.824916	14.696486	15.654952	15.335464	11.821086	13.099042	13.738019	14.696486	13.41853	12.140575	14.696486	13.782051	12.140575	14.376997	15.015974	17.252396
CFAP57	13.513514	14.864865	10.472973	15.202703	13.851352	14.527027	17.229731	11.824325	15.202703	10.810811	14.527027	13.513514	15.878378	15.986395	10.810811	10.472973	15.878378	11.824325	20.945946	19.256756	13.605442	12.162162	17.229731	16.554054	19.256756	12.837838	14.189189	17.567568	14.864865	100.0	10.810811	17.905405	16.891891	14.864865	14.189189	15.202703	14.527027	15.878378	15.202703	16.216217	15.202703	12.162162	15.540541	18.918919	12.162162	13.851352	15.540541	14.189189	15.540541
CHAF1B	11.936339	14.488636	12.5	17.8125	13.527851	9.018568	21.241831	10.079576	11.405835	11.936339	17.366947	15.833333	21.0	16.666666	12.8125	14.465409	12.997348	17.151163	14.784946	12.533334	19.047619	15.238095	18.971062	17.105263	16.666666	10.256411	12.672176	14.058355	13.099042	10.810811	100.0	24.471298	16.5625	13.804714	17.008799	16.470589	17.109144	15.652174	16.814159	17.647058	20.298508	13.527851	17.910448	17.455622	13.141026	12.732096	15.384615	11.733334	12.466844
CIAO1	17.522659	14.501511	11.178247	16.25	18.126888	12.084592	19.607843	10.574018	12.990936	13.595166	18.731117	18.126888	22.0	22.108843	10.625	8.805032	13.595166	17.824774	20.845921	17.522659	24.14966	13.333333	22.186495	17.43421	19.281046	14.199396	12.386707	16.918428	13.099042	17.905405	24.471298	100.0	22.5	21.548822	17.522659	17.522659	16.314199	16.616314	16.616314	18.126888	16.918428	13.595166	17.220543	22.356495	10.897436	16.616314	20.543806	15.105741	16.616314
COPA	12.8125	18.75	12.8125	14.0625	12.5	12.8125	17.647058	14.0625	11.875	13.125	16.25	15.9375	18.333334	18.367348	11.25	13.207547	13.125	17.8125	15.625	16.5625	24.489796	13.650794	13.826366	15.460526	19.281046	12.1875	16.25	14.6875	15.974441	16.891891	16.5625	22.5	100.0	37.710438	16.25	15.9375	16.5625	16.5625	15.0	15.9375	16.5625	14.0625	15.0	22.1875	9.294871	14.375	17.5	10.625	17.1875
COPB2	16.161615	21.885521	14.478114	12.794613	12.794613	10.437711	19.191919	14.478114	13.804714	12.794613	12.794613	13.131313	18.518518	17.687075	13.468014	14.478114	12.794613	18.855219	19.86532	20.875422	23.809525	17.508417	16.498316	14.478114	17.845118	14.814815	10.774411	13.131313	15.824916	14.864865	13.804714	21.548822	37.710438	100.0	15.824916	16.161615	17.508417	16.161615	15.488215	15.824916	12.794613	10.10101	17.171717	21.885521	8.754209	15.824916	18.855219	13.131313	15.151515
CORO1A	15.249267	15.249267	13.196481	16.25	12.609971	9.67742	16.339869	15.249267	14.369501	12.903226	13.489736	13.782991	17.333334	16.32653	11.25	14.465409	14.076246	11.143695	14.369501	15.835777	18.02721	13.333333	18.971062	14.802631	14.052288	12.609971	12.02346	11.730206	14.696486	14.189189	17.008799	17.522659	16.25	15.824916	100.0	72.941177	72.861359	46.627567	45.722713	72.647057	29.850746	12.903226	13.134328	18.639053	13.782051	17.008799	12.02346	13.196481	13.489736
CORO1B	16.17647	14.411765	11.764706	16.875	12.058824	9.411765	14.379085	15.588235	14.411765	12.941176	12.352942	12.352942	16.333334	15.306123	11.25	13.522013	12.058824	13.529411	15.294118	16.764706	14.965986	13.015873	17.684887	14.473684	16.339869	9.117647	13.235294	12.941176	15.654952	15.202703	16.470589	17.522659	15.9375	16.161615	72.941177	100.0	82.300888	50.588234	48.672565	75.294121	29.253731	14.411765	13.134328	17.159763	14.743589	12.058824	13.529411	13.823529	12.647058
CORO1C	14.454277	12.979351	13.569322	17.5	12.38938	9.439528	16.013071	14.749263	14.454277	13.864306	13.274336	13.569322	16.0	15.306123	14.6875	12.264151	11.79941	13.274336	18.58407	16.519175	15.986395	12.063492	18.649517	13.157895	14.705882	11.504425	12.38938	13.864306	15.335464	14.527027	17.109144	16.314199	16.5625	17.508417	72.861359	82.300888	100.0	49.262535	49.262535	76.696167	28.059702	13.864306	15.522388	18.047337	13.461538	15.339233	13.864306	11.209439	11.79941
CORO2A	15.942029	13.043478	10.755814	17.5	14.202899	11.304348	16.993464	12.173913	12.173913	12.753623	14.492754	12.463768	17.333334	16.32653	12.8125	14.779874	15.652174	9.011628	13.333333	13.333333	17.687075	12.698413	15.755627	14.144737	15.359477	11.014493	13.623188	11.884058	11.821086	15.878378	15.652174	16.616314	16.5625	16.161615	46.627567	50.588234	49.262535	100.0	70.501472	49.411766	28.656717	11.304348	15.820895	17.455622	12.820513	13.333333	15.652174	12.753623	13.623188
CORO2B	12.979351	15.634218	12.38938	16.875	14.159292	7.964602	18.627451	14.454277	16.224188	13.274336	12.979351	14.159292	17.0	17.006804	10.9375	12.578616	15.634218	13.274336	14.454277	20.058996	16.32653	13.333333	17.363344	17.105263	17.973856	14.159292	10.324484	12.38938	13.099042	15.202703	16.814159	16.616314	15.0	15.488215	45.722713	48.672565	49.262535	70.501472	100.0	48.377583	26.865671	12.979351	16.716417	17.159763	12.820513	17.699116	14.159292	12.38938	13.864306
CORO6	13.529411	15.294118	13.235294	16.875	12.058824	15.0	15.359477	12.058824	13.529411	13.529411	12.941176	14.705882	17.333334	15.986395	12.5	12.264151	11.176471	10.294118	16.764706	16.764706	18.02721	10.793651	19.614147	15.460526	15.686275	10.588235	12.941176	17.352942	13.738019	16.216217	17.647058	18.126888	15.9375	15.824916	72.647057	75.294121	76.696167	49.411766	48.377583	100.0	29.552238	15.0	13.731343	18.639053	13.461538	18.529411	12.352942	13.823529	13.235294
CORO7	17.313433	13.731343	11.044776	15.0	11.343284	12.238806	15.686275	11.343284	16.41791	15.223881	15.820895	17.910448	18.666666	18.02721	9.0625	11.635221	13.134328	11.641791	14.029851	15.522388	16.666666	14.285714	15.755627	15.789474	16.013071	13.731343	9.850746	15.820895	14.696486	15.202703	20.298508	16.918428	16.5625	12.794613	29.850746	29.253731	28.059702	28.656717	26.865671	29.552238	100.0	12.835821	16.41791	17.910448	11.538462	15.820895	14.328359	14.029851	17.61194
CPSF1	14.414414	11.647727	13.372093	13.125	14.285714	11.387163	14.052288	13.457557	13.871635	14.906833	11.484593	11.944445	12.333333	12.585034	11.25	12.578616	10.144928	14.825582	16.129032	13.866667	11.22449	9.206349	13.826366	12.5	11.111111	10.54131	11.570248	10.648149	13.41853	12.162162	13.527851	13.595166	14.0625	10.10101	12.903226	14.411765	13.864306	11.304348	12.979351	15.0	12.835821	100.0	9.253732	11.538462	9.294871	12.315271	17.378918	12.533334	14.058355
CSTF1	13.134328	15.223881	11.044776	15.625	14.029851	11.343284	19.607843	12.238806	15.223881	13.731343	13.432836	12.835821	19.0	17.006804	12.5	11.006289	12.835821	14.626865	17.313433	17.910448	19.047619	14.285714	15.434084	13.815789	16.339869	10.149254	10.149254	13.731343	12.140575	15.540541	17.910448	17.220543	15.0	17.171717	13.134328	13.134328	15.522388	15.820895	16.716417	13.731343	16.41791	9.253732	100.0	21.492537	13.461538	13.134328	17.910448	14.925373	10.447762
DAW1	13.609468	26.923077	15.680473	18.4375	13.609468	12.721893	24.836601	11.834319	13.017752	11.538462	16.863905	16.568047	22.666666	21.768707	19.375	10.691824	16.27219	15.088758	23.668638	24.260355	28.911564	21.269842	21.543407	15.131579	21.241831	15.976332	12.721893	16.568047	14.696486	18.918919	17.455622	22.356495	22.1875	21.885521	18.639053	17.159763	18.047337	17.455622	17.159763	18.639053	17.910448	11.538462	21.492537	100.0	16.346153	18.343195	15.976332	14.201183	14.497042
DCAF1	10.576923	16.02564	10.256411	15.064102	10.897436	13.141026	15.686275	9.935898	13.782051	13.782051	12.5	10.256411	15.666667	13.605442	11.538462	11.858974	11.538462	11.217949	11.538462	13.461538	8.843537	13.782051	9.967846	12.5	11.764706	15.064102	13.461538	10.576923	13.782051	12.162162	13.141026	10.897436	9.294871	8.754209	13.782051	14.743589	13.461538	12.820513	12.820513	13.461538	11.538462	9.294871	13.461538	16.346153	100.0	14.423077	12.5	11.217949	10.576923
DCAF10	14.039409	15.625	10.755814	17.8125	13.300492	12.561576	14.379085	11.083744	13.793103	13.300492	12.885154	15.277778	16.333334	15.646258	13.4375	12.893082	13.793103	14.244186	14.784946	16.266666	20.748299	14.603174	11.575562	12.171053	20.915033	13.675214	9.917356	12.561576	12.140575	13.851352	12.732096	16.616314	14.375	15.824916	17.008799	12.058824	15.339233	13.333333	17.699116	18.529411	15.820895	12.315271	13.134328	18.343195	14.423077	100.0	15.384615	14.133333	14.58886
DCAF11	13.390313	13.390313	10.755814	17.8125	11.680912	9.97151	20.588236	13.960114	14.814815	11.111111	10.826211	12.250712	19.0	20.748299	15.0	12.893082	11.396011	16.569767	13.390313	14.814815	21.768707	15.873015	18.327974	16.776316	16.993464	13.390313	10.826211	14.814815	14.376997	15.540541	15.384615	20.543806	17.5	18.855219	12.02346	13.529411	13.864306	15.652174	14.159292	12.352942	14.328359	17.378918	17.910448	15.976332	12.5	15.384615	100.0	15.669516	12.820513
DCAF12	15.2	15.625	13.372093	14.6875	14.666667	10.933333	14.052288	14.4	13.333333	11.466666	14.565826	13.888889	15.333333	16.666666	12.8125	13.522013	10.133333	14.534883	13.978495	15.466666	13.605442	12.063492	13.826366	17.43421	14.379085	11.396011	9.090909	10.666667	15.015974	14.189189	11.733334	15.105741	10.625	13.131313	13.196481	13.823529	11.209439	12.753623	12.38938	13.823529	14.029851	12.533334	14.925373	14.201183	11.217949	14.133333	15.669516	100.0	65.866669
DCAF12L1	15.649867	15.625	11.046512	10.625	15.119364	13.2626	7.843137	14.58886	14.58886	14.323607	11.484593	13.611111	17.0	17.346939	12.8125	11.635221	11.671087	11.627907	13.44086	12.0	14.285714	11.428572	15.755627	14.473684	14.379085	15.384615	11.84573	9.814323	17.252396	15.540541	12.466844	16.616314	17.1875	15.151515	13.489736	12.647058	11.79941	13.623188	13.864306	13.235294	17.61194	14.058355	10.447762	14.497042	10.576923	14.58886	12.820513	65.866669	100.0
DCAF12L2	15.425532	15.625	12.790698	13.4375	13.297873	14.095745	13.398693	12.765958	13.829787	12.765958	13.165266	13.611111	18.666666	17.346939	12.5	12.893082	12.765958	14.534883	12.903226	14.933333	15.986395	14.285714	15.11254	15.789474	13.071896	13.960114	12.121212	12.765958	17.571884	16.891891	9.308511	15.105741	15.0	13.804714	13.782991	13.235294	13.864306	13.043478	14.454277	12.058824	14.626865	14.095745	9.253732	16.27219	9.615385	15.691489	13.390313	69.333336	87.765961
DCAF13	12.582782	13.907285	10.2649	14.238411	16.225166	13.245033	20.198675	11.258278	15.231788	14.900662	13.907285	13.245033	16.333334	17.687075	13.907285	12.582782	13.245033	15.89404	18.874172	18.874172	15.306123	13.245033	12.582782	12.582782	15.231788	12.582782	8.609271	11.258278	13.245033	13.851352	15.89404	18.874172	20.198675	16.498316	18.543047	21.192053	18.543047	18.543047	18.21192	18.21192	12.582782	10.2649	14.900662	16.887417	15.231788	16.887417	16.556292	13.907285	15.89404
DCAF4	16.034985	12.827989	13.119534	13.4375	12.536443	11.953353	15.686275	13.119534	14.285714	9.037901	11.078717	12.536443	14.333333	15.306123	13.75	13.836478	13.119534	12.244898	13.411078	12.827989	12.92517	14.285714	12.21865	11.184211	14.052288	13.119534	9.912537	16.034985	12.779552	16.216217	12.536443	12.990936	14.0625	14.141414	11.43695	11.470589	11.209439	13.994169	14.454277	10.882353	12.835821	10.204082	13.432836	15.088758	11.858974	15.451895	8.746356	8.163265	12.827989
DCAF4L1	12.536443	13.119534	12.827989	12.1875	12.244898	10.787172	13.398693	12.827989	14.868805	10.204082	7.87172	10.787172	16.0	14.285714	12.1875	11.949685	12.536443	11.661808	15.16035	15.16035	13.605442	13.015873	15.11254	14.802631	13.071896	12.244898	11.370262	11.661808	11.182109	12.162162	14.285714	13.595166	12.8125	16.835016	11.730206	12.647058	12.094396	14.285714	14.454277	12.058824	13.432836	11.370262	12.238806	14.497042	10.897436	13.411078	9.620992	13.702624	11.953353
DCAF4L2	14.285714	16.034985	13.411078	10.625	13.119534	10.787172	12.418301	11.370262	15.743441	9.912537	7.87172	9.620992	14.0	15.306123	12.5	9.748427	15.743441	12.244898	13.994169	14.577259	15.986395	10.793651	16.720257	16.118422	9.803922	10.787172	11.370262	12.244898	10.223642	13.513514	11.953353	12.990936	14.0625	17.171717	11.43695	11.176471	10.324484	13.994169	14.749263	13.529411	14.626865	11.370262	13.432836	14.201183	13.141026	14.285714	14.868805	11.661808	11.078717
DCAF5	18.068537	14.953271	14.953271	15.0	14.330218	13.707165	15.03268	14.018692	13.395638	13.395638	13.395638	16.199377	21.0	20.068027	13.125	11.006289	16.199377	16.82243	16.510904	16.199377	17.006804	19.682539	16.720257	17.763159	20.261438	14.641745	12.772586	11.52648	15.335464	11.148648	15.264797	17.445482	16.25	13.131313	12.772586	12.772586	11.838006	17.445482	15.576324	15.264797	15.576324	12.149532	14.641745	20.249222	12.179487	17.445482	17.133957	14.330218	15.887851
DCAF6	10.135135	14.772727	11.627907	13.125	13.430851	9.555855	17.320261	11.340206	11.066399	13.013699	12.605042	11.111111	12.666667	12.92517	15.625	13.836478	12.561983	14.825582	18.548388	16.0	13.265306	16.825397	14.790997	18.421053	14.379085	9.40171	12.396694	12.962963	12.460064	10.810811	12.201591	12.990936	12.8125	13.804714	13.782991	15.294118	13.569322	14.782609	14.454277	13.235294	14.328359	15.320911	14.925373	15.384615	8.974359	12.068966	13.960114	10.933333	14.58886
DCAF7	13.772455	9.880239	12.275449	9.6875	11.077845	14.071856	16.339869	14.97006	14.97006	9.880239	8.682634	10.778443	18.0	16.666666	10.3125	8.805032	15.568862	13.772455	11.976048	11.976048	14.625851	13.015873	15.755627	16.447369	14.705882	11.976048	11.077845	9.281437	11.182109	12.5	14.670659	15.105741	12.8125	13.804714	10.778443	14.371258	11.676646	9.281437	10.179641	11.976048	16.167665	11.077845	10.778443	14.670659	11.538462	12.275449	13.772455	13.173653	14.071856
DCAF8	8.895705	16.257669	11.656442	15.3125	10.429448	12.576687	16.013071	10.1227	12.576687	12.269938	16.257669	13.803681	16.666666	19.387754	11.25	11.006289	12.883435	16.564417	15.95092	18.711657	14.285714	13.650794	13.504823	12.5	19.281046	13.496933	10.1227	15.95092	15.015974	14.864865	13.803681	14.11043	15.9375	17.845118	15.030675	15.95092	13.803681	15.95092	16.257669	14.11043	11.349693	13.190184	12.269938	17.484663	10.576923	15.95092	12.883435	11.349693	12.269938
DCAF8L1	15.076923	13.230769	14.153846	15.9375	8.0	11.076923	18.300653	10.461538	11.692307	12.923077	15.692307	14.769231	17.666666	19.047619	13.125	11.006289	12.307693	17.538462	17.538462	16.0	15.646258	15.873015	13.504823	11.513158	17.973856	13.846154	11.692307	12.923077	13.41853	16.891891	13.846154	17.846153	14.6875	19.52862	13.846154	13.846154	13.230769	15.384615	15.384615	14.153846	12.923077	16.923077	11.692307	14.769231	10.576923	17.538462	14.461538	11.692307	12.307693
DCAF8L2	13.803681	13.496933	13.496933	15.625	14.11043	11.042945	16.013071	8.895705	11.349693	14.11043	15.030675	14.417178	17.0	19.727892	11.25	12.264151	13.190184	16.564417	16.564417	16.564417	17.687075	17.142857	13.504823	10.855263	19.607843	11.349693	12.883435	16.257669	13.738019	15.202703	14.11043	16.564417	14.0625	19.86532	15.644172	14.723927	14.11043	14.11043	15.644172	16.257669	12.576687	13.190184	13.496933	17.79141	9.615385	16.871166	13.496933	11.96319	12.269938
DDB1	11.85567	12.5	11.627907	15.3125	15.979382	12.113402	12.091503	13.402061	14.948454	14.43299	10.364145	11.388889	11.333333	10.204082	13.125	14.150944	11.082474	13.953488	11.55914	12.0	10.544218	12.380953	11.575562	11.842105	13.725491	12.250712	14.600551	12.886598	11.821086	17.905405	11.405835	12.990936	11.25	11.784512	10.85044	10.0	9.439528	11.594203	12.094396	10.882353	12.835821	11.340206	12.835821	13.313609	13.141026	13.659794	11.965812	12.266666	11.140584
DDB2	16.149069	14.596273	10.559006	13.75	14.906833	11.180124	16.993464	11.490684	10.559006	13.975155	12.42236	12.73292	14.333333	17.006804	9.0625	8.805032	12.111801	13.354037	12.73292	12.73292	16.32653	12.380953	15.11254	15.131579	12.418301	13.043478	13.043478	12.73292	13.099042	14.527027	12.111801	17.391304	15.3125	17.508417	13.664597	12.73292	12.73292	13.975155	15.217391	15.217391	12.111801	10.869565	14.285714	15.217391	10.897436	15.83851	13.354037	12.42236	15.52795
DENND3	16.0	13.538462	11.692307	11.5625	9.846154	11.692307	10.457517	14.769231	15.384615	10.769231	8.307693	10.769231	16.0	14.625851	15.3125	12.264151	12.923077	14.769231	12.615385	12.923077	13.945579	13.333333	13.18328	14.473684	12.418301	9.230769	9.538462	12.923077	12.140575	14.864865	14.153846	14.461538	16.875	12.457912	14.769231	14.461538	12.307693	15.384615	14.153846	10.461538	8.615385	13.538462	10.461538	17.538462	10.256411	12.0	14.153846	10.461538	11.384615
DMWD	17.117117	12.784091	12.5	12.5	14.642262	10.648918	14.379085	13.814433	15.090543	13.356164	14.845939	13.888889	16.333334	15.986395	15.625	14.150944	13.311148	16.27907	13.172043	12.533334	12.585034	12.698413	15.434084	18.092106	12.418301	15.669516	13.774105	13.657408	14.696486	14.864865	12.732096	17.522659	14.375	16.161615	12.316715	12.058824	11.209439	14.492754	15.929204	12.647058	14.626865	12.42236	14.029851	16.863905	9.615385	14.039409	17.948717	12.8	16.180372
DMXL1	11.711712	11.931818	14.534883	13.75	10.509554	14.171974	12.745098	13.195876	10.462776	11.815068	12.32493	13.888889	15.333333	15.646258	12.8125	10.377358	10.082644	16.860466	12.634409	15.2	12.585034	11.428572	14.790997	14.473684	14.705882	10.826211	14.049587	13.425926	11.501597	11.148648	14.58886	13.897281	8.75	12.121212	13.489736	15.0	10.914454	10.724638	14.749263	14.411765	13.731343	12.42236	17.313433	12.130177	10.576923	12.561576	16.524216	12.8	10.875332
DMXL2	16.216217	12.215909	11.33721	15.3125	14.397496	11.111111	10.784314	12.989691	12.877264	10.787671	12.044818	11.111111	12.666667	13.265306	12.1875	14.779874	10.082644	14.825582	14.247312	13.866667	10.544218	14.285714	14.14791	12.171053	13.071896	13.390313	9.641873	13.657408	15.974441	14.527027	12.997348	12.386707	15.0	11.111111	16.129032	12.352942	12.979351	11.884058	15.339233	13.823529	11.641791	12.008282	15.820895	11.538462	10.576923	15.517241	11.680912	12.8	12.466844
DNAAF10	11.78161	14.08046	12.5	15.0	8.620689	14.367816	19.281046	11.78161	13.21839	14.367816	10.632184	13.793103	16.0	17.006804	10.625	10.377358	12.068966	10.174418	12.356322	13.21839	14.625851	15.873015	16.720257	17.43421	13.071896	11.78161	8.908046	12.643678	15.335464	11.486486	13.505747	14.803625	15.3125	12.121212	9.67742	8.823529	9.144543	11.014493	12.684366	8.529411	14.626865	12.068966	15.223881	15.088758	15.384615	13.793103	13.793103	16.091953	17.528736
DNAI1	14.782609	13.623188	13.372093	11.5625	11.884058	13.623188	11.764706	11.304348	13.333333	11.304348	10.434783	11.594203	14.0	13.265306	15.9375	10.377358	10.144928	12.209302	11.594203	15.652174	15.646258	16.190475	15.755627	13.486842	12.091503	11.884058	12.753623	10.434783	13.41853	9.797297	11.304348	14.199396	14.0625	17.508417	12.02346	11.764706	12.094396	13.623188	12.979351	11.176471	10.746268	12.463768	13.432836	12.426036	12.820513	13.043478	11.014493	12.173913	13.623188
DNAI2	16.61721	15.727003	12.166172	14.375	11.869436	10.979228	17.320261	14.836795	14.540059	13.649852	11.275965	10.089021	14.333333	14.965986	12.5	12.264151	13.05638	12.462908	13.353116	13.353116	17.687075	15.555555	14.790997	14.802631	14.705882	11.869436	11.275965	17.804153	15.974441	13.851352	11.572701	17.220543	15.625	16.161615	12.759644	11.572701	11.275965	13.05638	12.759644	8.605341	13.134328	10.682492	11.940298	16.61721	12.820513	14.836795	13.05638	14.540059	14.836795
DNAI3	10.36036	14.488636	17.732557	14.6875	15.546219	13.865546	15.03268	11.554622	11.97479	10.294118	10.92437	12.5	12.0	16.32653	15.625	13.522013	10.084034	13.66279	16.39785	19.733334	14.285714	9.841269	15.11254	12.5	12.091503	11.111111	14.325068	12.5	13.41853	13.851352	16.180372	13.897281	13.75	12.121212	13.196481	12.058824	14.749263	10.724638	11.79941	15.882353	12.238806	13.445378	13.134328	15.384615	13.461538	14.285714	11.396011	11.733334	11.671087
DNAI4	11.581921	12.5	14.825582	12.1875	12.146893	14.971751	13.725491	14.406779	13.276836	13.276836	11.581921	12.429379	14.666667	13.945579	10.3125	11.320755	14.689265	11.918605	15.819209	13.276836	14.625851	18.412699	17.041801	13.815789	15.359477	11.680912	11.864407	15.254237	14.696486	13.175675	12.429379	14.199396	16.875	16.498316	13.782991	12.647058	11.504425	12.173913	8.849558	13.235294	14.029851	12.711864	11.044776	11.834319	11.217949	15.536723	11.965812	14.406779	12.429379
DPH7	14.864865	12.215909	15.406977	17.8125	13.938053	14.601769	16.993464	13.053098	17.699116	14.823009	14.005602	14.166667	15.0	19.047619	12.5	12.578616	10.398231	15.116279	15.053763	13.866667	16.32653	16.507936	18.006432	11.842105	13.071896	10.826211	11.019283	10.87963	11.182109	12.162162	10.875332	19.033232	14.6875	13.468014	14.369501	12.352942	15.929204	11.304348	15.044248	14.411765	14.925373	14.601769	11.940298	15.088758	14.743589	13.546798	13.390313	14.4	14.058355
DTL	14.206128	17.045454	12.209302	17.1875	11.420613	16.43454	18.300653	13.091922	14.763231	11.977715	15.406162	12.534819	17.666666	19.387754	11.5625	11.006289	14.763231	15.697675	13.370474	13.927577	21.088436	17.460318	15.755627	14.802631	21.568628	11.111111	11.420613	12.813371	17.571884	15.540541	15.320334	18.731117	15.9375	15.824916	15.249267	13.823529	14.749263	12.463768	12.38938	14.411765	14.328359	10.584958	16.41791	23.372782	13.461538	18.384401	17.663818	12.534819	13.091922
DYNC1I1	12.38938	18.289085	13.274336	12.1875	11.504425	12.094396	10.130719	13.569322	11.504425	15.044248	10.619469	13.274336	11.0	14.625851	14.375	14.150944	15.929204	12.684366	16.224188	16.814159	16.666666	17.460318	14.790997	13.486842	14.052288	12.684366	11.504425	12.979351	12.460064	10.810811	14.159292	14.199396	17.5	21.548822	11.209439	10.029498	10.324484	12.094396	8.259587	8.554572	10.746268	9.144543	10.149254	14.792899	11.858974	11.79941	9.734513	12.38938	13.274336
DYNC1I2	12.684366	17.109144	10.324484	13.125	12.684366	12.979351	8.823529	11.504425	12.38938	14.454277	12.684366	10.914454	10.333333	14.965986	15.0	13.836478	12.094396	11.504425	17.109144	17.109144	15.986395	17.777779	14.790997	13.486842	15.359477	12.684366	12.684366	12.979351	12.460064	11.486486	11.79941	15.70997	17.5	23.232323	11.209439	11.504425	10.619469	12.684366	11.209439	9.734513	10.447762	9.734513	11.343284	15.976332	12.179487	15.044248	10.324484	13.274336	12.684366
DYNC2I1	15.571776	15.340909	11.33721	13.4375	14.355231	13.381995	16.993464	12.16545	13.868613	12.895377	10.084034	9.444445	14.0	14.625851	12.5	10.691824	11.435523	15.988372	13.44086	16.0	12.92517	16.190475	13.826366	17.105263	11.764706	14.814815	12.396694	10.705596	14.696486	13.175675	11.405835	15.105741	13.4375	15.151515	12.903226	12.941176	12.094396	12.463768	11.209439	13.529411	14.626865	8.272506	15.522388	12.130177	13.782051	11.82266	10.54131	13.6	15.384615
DYNC2I2	14.324325	15.625	17.44186	12.1875	17.837837	15.405405	17.320261	11.621622	14.054054	14.864865	12.885154	11.111111	12.333333	16.666666	14.6875	15.408805	11.891891	19.476744	14.054054	11.081081	13.265306	14.920635	13.826366	13.157895	15.03268	10.54131	12.947659	11.081081	14.696486	13.175675	13.513514	18.126888	15.9375	12.794613	15.835777	16.470589	13.569322	12.753623	14.159292	13.529411	13.134328	11.891891	13.432836	14.201183	9.935898	13.783784	12.820513	13.513514	12.972973
EDC4	11.246943	13.352273	13.372093	11.5625	11.491443	11.98044	14.379085	11.246943	11.98044	12.224939	15.12605	16.944445	13.666667	15.306123	13.125	13.207547	11.98044	14.825582	16.935484	14.133333	13.945579	13.968254	14.14791	12.171053	13.398693	10.256411	11.019283	14.669927	13.41853	10.810811	13.793103	13.293052	14.375	20.538721	18.475073	16.764706	16.224188	17.971014	17.109144	17.058823	19.402985	12.958435	14.925373	13.609468	10.576923	12.561576	12.250712	14.933333	13.793103
EED	11.019283	11.363636	11.627907	17.1875	12.947659	13.774105	17.320261	10.46832	9.090909	12.947659	10.364145	9.444445	18.333334	17.006804	11.5625	12.264151	11.570248	11.627907	13.774105	13.774105	19.727892	14.603174	18.006432	13.815789	18.300653	13.105413	12.396694	13.498623	11.821086	16.554054	12.947659	15.105741	17.8125	15.151515	14.369501	13.823529	13.569322	12.753623	11.79941	14.117647	13.134328	12.947659	15.820895	18.639053	10.897436	14.325068	15.384615	10.743802	13.774105
EIF2A	11.751152	14.772727	10.465117	15.3125	10.599078	13.59447	13.725491	9.447004	11.059908	11.520738	13.165266	13.055555	12.333333	16.666666	12.5	12.264151	9.67742	13.66279	15.053763	14.133333	11.564626	14.285714	12.540193	13.486842	12.418301	10.826211	10.743802	9.953704	12.779552	10.135135	10.61008	12.990936	10.625	11.784512	12.02346	13.529411	13.274336	10.144928	8.849558	12.941176	11.641791	11.751152	14.328359	15.976332	12.820513	11.33005	13.960114	15.2	14.854112
EIF3B	14.285714	12.215909	12.209302	11.25	10.344828	11.82266	12.418301	13.054187	12.561576	11.083744	10.92437	13.333333	14.666667	13.605442	10.9375	15.408805	12.315271	13.372093	11.55914	12.0	13.945579	14.603174	13.826366	14.802631	12.418301	13.960114	15.151515	9.605911	17.252396	13.513514	11.405835	12.084592	10.3125	13.804714	13.782991	12.647058	12.979351	9.855072	12.38938	15.0	11.641791	11.82266	15.522388	13.313609	14.102564	12.315271	11.111111	11.2	12.201591
EIF3I	14.968153	17.197453	13.375796	15.923567	13.375796	11.464968	15.359477	14.012739	12.738853	10.828026	14.012739	14.012739	20.0	20.748299	10.191083	11.78344	14.012739	14.649681	19.426752	20.700638	18.707483	13.375796	14.14791	15.789474	17.320261	11.78344	13.694267	14.649681	12.779552	17.229731	14.968153	13.375796	15.286624	12.457912	13.375796	15.605096	12.101911	14.012739	16.242039	13.375796	13.694267	11.78344	15.286624	23.566879	10.897436	16.560509	14.968153	13.694267	11.146497
EIPR1	13.333333	12.5	13.081395	14.6875	10.933333	11.2	13.398693	13.066667	9.333333	15.2	11.484593	10.277778	15.333333	16.666666	13.125	10.377358	14.4	15.116279	12.096774	9.866667	17.687075	9.523809	15.755627	12.171053	17.647058	14.814815	12.121212	12.8	10.543131	11.148648	12.8	17.522659	11.25	19.191919	13.489736	12.352942	13.274336	12.753623	14.159292	15.882353	15.522388	12.266666	14.626865	13.905326	12.820513	15.2	13.105413	9.866667	11.2
ELP1	13.714286	11.714286	11.046512	12.1875	13.428572	13.428572	11.437908	17.142857	11.428572	14.571428	13.142858	11.714286	13.666667	12.244898	13.4375	11.635221	15.142858	13.66279	13.428572	14.0	10.204082	11.111111	10.610932	13.157895	13.071896	11.714286	11.714286	9.714286	14.057508	13.175675	9.428572	13.293052	12.1875	14.141414	13.782991	12.647058	9.734513	10.724638	12.094396	12.941176	11.940298	12.571428	11.044776	10.35503	12.179487	12.285714	12.0	13.428572	11.714286
ELP2	15.315315	11.647727	10.174418	15.625	13.495575	15.265487	17.320261	13.716814	12.831859	12.831859	13.165266	12.777778	16.333334	13.265306	13.75	12.578616	14.380531	15.697675	15.860215	16.0	14.285714	13.333333	16.398714	13.486842	14.705882	15.384615	12.947659	12.268518	15.974441	16.554054	14.58886	18.126888	17.8125	15.824916	12.609971	14.117647	13.864306	15.072464	17.109144	13.529411	14.626865	11.061947	15.820895	16.863905	13.141026	12.315271	15.384615	13.066667	10.344828
EMC1	13.288288	11.931818	10.755814	12.1875	14.872798	12.720157	12.091503	10.309278	13.480886	13.502935	13.725491	10.0	10.666667	10.544218	13.4375	12.578616	12.133073	12.790698	11.290322	11.733334	12.92517	11.746032	13.18328	14.473684	9.803922	13.960114	10.192838	13.425926	10.223642	14.527027	11.140584	12.386707	12.1875	13.468014	12.903226	10.882353	12.094396	8.985507	10.619469	11.764706	12.537313	9.937888	13.731343	8.284023	8.01282	12.068966	11.680912	12.0	12.997348
EML1	17.253521	17.253521	15.845071	13.028169	15.492958	12.676056	20.070423	14.084507	17.605635	12.323944	17.957747	15.845071	15.140845	16.549295	13.028169	11.619719	14.43662	13.380281	15.492958	16.549295	17.253521	11.971831	16.901409	15.140845	16.901409	12.323944	8.802817	14.43662	15.845071	19.718309	17.605635	19.366198	12.676056	14.788733	14.084507	13.732394	12.676056	10.56338	11.971831	13.732394	15.845071	12.676056	15.140845	20.070423	13.380281	15.140845	15.140845	13.732394	14.43662
EML2	16.352201	14.465409	11.949685	12.893082	13.207547	14.150944	14.705882	14.779874	15.408805	12.893082	12.893082	13.522013	14.333333	15.306123	10.377358	11.006289	13.522013	17.610064	14.779874	15.408805	15.646258	13.968254	16.720257	12.828947	15.686275	16.352201	14.779874	14.150944	18.84984	14.864865	13.522013	12.893082	18.553459	16.161615	11.006289	10.691824	9.748427	13.207547	11.949685	10.377358	13.207547	16.981133	14.150944	13.207547	15.064102	14.779874	10.377358	11.006289	14.150944
EML3	16.783216	15.734265	16.433567	12.587413	15.034965	15.034965	22.027971	15.034965	12.237762	17.832169	18.881119	17.132868	17.832169	17.482517	11.188811	10.839161	14.685315	15.734265	15.034965	16.083916	18.181818	13.986014	15.734265	16.083916	15.034965	12.937063	15.384615	18.181818	16.083916	21.678322	18.531469	18.181818	15.384615	16.433567	12.237762	10.13986	11.188811	12.587413	16.083916	10.489511	17.832169	10.13986	15.384615	19.930071	8.741259	12.587413	18.531469	15.034965	16.083916
EML4	15.757576	13.636364	12.424242	14.0625	9.69697	13.030303	15.686275	13.030303	16.969696	16.666666	13.636364	15.757576	15.333333	13.945579	11.5625	13.207547	12.121212	12.727273	13.030303	17.272728	17.687075	14.285714	11.897106	15.460526	11.764706	19.39394	14.242424	12.121212	18.84984	16.554054	15.151515	14.242424	17.8125	16.161615	12.727273	10.909091	12.727273	13.030303	13.333333	12.424242	14.242424	12.121212	12.727273	12.424242	8.653846	10.30303	12.727273	9.090909	14.545455
EML5	14.035088	16.14035	10.877193	12.982456	14.736842	16.491228	14.736842	10.175439	10.175439	17.543859	17.543859	15.438597	14.736842	14.385965	14.385965	12.982456	12.280702	16.14035	18.245613	15.438597	15.789474	13.684211	19.649122	15.438597	17.894737	11.578947	12.631579	16.842106	17.543859	19.649122	15.087719	18.245613	14.736842	13.333333	15.087719	11.22807	11.22807	12.280702	14.035088	14.385965	11.929825	12.982456	16.14035	19.649122	12.631579	15.789474	16.14035	12.631579	14.385965
EML6	17.207792	15.909091	8.441559	12.662337	14.61039	13.311688	14.705882	15.25974	14.285714	14.61039	13.311688	10.064935	14.0	14.285714	12.987013	10.064935	12.987013	11.038961	16.883118	15.584415	17.687075	16.558441	16.233767	12.171053	14.379085	19.155844	14.61039	12.662337	19.48052	13.513514	14.935065	15.25974	12.987013	17.845118	14.935065	13.961039	12.662337	15.25974	13.311688	12.337663	12.987013	10.064935	13.961039	19.48052	11.363636	15.909091	12.662337	15.25974	14.61039
ERCC8	14.626865	13.432836	11.044776	15.3125	11.343284	13.432836	18.954248	12.537313	15.522388	11.940298	14.328359	13.731343	17.666666	18.02721	15.0	13.207547	17.910448	15.522388	15.223881	16.41791	16.666666	19.047619	16.398714	16.118422	17.647058	10.447762	9.850746	13.731343	11.821086	16.891891	15.820895	19.335348	15.625	18.518518	14.925373	15.522388	15.820895	15.820895	13.432836	15.223881	13.731343	10.746268	19.104477	19.402985	14.743589	17.313433	17.014925	15.522388	14.925373
FBXW10	14.982578	20.209059	15.679442	14.982578	11.84669	12.891986	17.770035	13.240418	11.498258	12.195122	12.195122	16.724739	17.770035	16.724739	12.891986	13.937283	14.982578	13.937283	20.209059	19.512196	21.95122	15.679442	18.118467	16.724739	19.163763	14.982578	17.073172	12.543554	15.679442	13.240418	15.679442	20.905924	20.209059	17.770035	20.905924	20.905924	19.163763	17.770035	14.982578	17.421602	16.724739	12.891986	19.860628	20.905924	11.498258	13.240418	18.815331	18.4669	18.815331
FBXW10B	16.494844	18.900343	16.494844	13.745705	10.996564	13.402061	16.494844	14.089347	10.996564	11.683848	12.371134	13.745705	16.838488	16.838488	13.402061	12.371134	14.43299	13.745705	20.9622	19.587629	19.931271	14.776632	18.900343	16.838488	18.556702	16.838488	15.80756	13.058419	15.463918	10.996564	14.089347	21.649485	19.587629	18.900343	21.305841	21.993128	18.900343	18.900343	16.494844	17.525774	15.80756	12.714777	17.869415	21.993128	13.058419	17.182131	17.525774	17.182131	17.869415
FBXW11	17.288136	18.644068	13.559322	17.627119	14.237288	14.915255	25.423729	14.576271	15.593221	14.915255	16.271187	16.61017	18.644068	19.727892	12.20339	17.288136	11.525424	17.288136	24.067797	23.38983	92.85714	18.644068	18.644068	16.271187	18.983051	16.271187	10.847458	18.305084	14.915255	13.220339	19.661016	25.423729	24.745762	24.40678	17.966103	14.576271	15.932203	15.593221	17.288136	16.271187	14.915255	11.18644	19.661016	28.474577	9.830508	20.0	21.016949	14.915255	15.593221
FBXW12	12.010444	15.625	10.755814	10.0	11.749348	14.099216	14.705882	10.966058	11.227154	11.488251	12.605042	11.944445	10.0	11.904762	11.875	11.635221	9.921671	15.406977	14.784946	13.333333	15.646258	11.111111	15.434084	13.486842	13.071896	9.97151	10.743802	10.704961	14.057508	15.540541	11.405835	14.199396	13.75	14.814815	12.316715	10.294118	9.439528	11.304348	11.504425	9.117647	14.029851	12.793734	11.641791	13.609468	11.858974	11.488251	12.535612	10.133333	10.344828
FBXW2	13.333333	18.730158	16.507936	14.603174	13.968254	15.555555	20.261438	13.333333	15.238095	15.238095	13.333333	13.650794	21.0	19.727892	12.698413	11.428572	9.841269	17.777779	16.825397	19.682539	23.129251	14.920635	16.398714	10.855263	17.973856	11.111111	12.063492	19.047619	13.41853	13.513514	16.507936	17.460318	14.920635	16.161615	15.555555	13.968254	15.238095	12.698413	13.333333	13.650794	16.190475	12.380953	19.047619	24.126984	15.064102	17.777779	16.190475	14.603174	17.460318
FBXW4	13.725491	16.013071	15.359477	13.725491	14.052288	12.745098	14.052288	13.398693	14.379085	12.091503	11.437908	13.725491	14.0	16.32653	11.437908	12.418301	12.418301	13.071896	14.705882	16.339869	15.646258	17.320261	16.666666	11.184211	15.686275	16.013071	9.477124	12.745098	13.071896	11.486486	18.300653	13.071896	13.398693	15.824916	15.359477	11.764706	10.130719	12.091503	13.398693	14.705882	18.300653	12.091503	14.052288	17.973856	15.359477	12.745098	13.071896	14.052288	16.339869
FBXW5	13.063063	11.647727	11.046512	11.25	15.483871	14.408602	15.03268	13.118279	13.333333	11.182796	13.445378	12.777778	13.666667	16.32653	10.0	12.264151	13.548388	15.988372	13.172043	15.466666	12.92517	14.603174	16.077171	12.171053	13.398693	12.535612	9.641873	11.342592	15.335464	12.5	13.2626	18.126888	12.5	10.10101	15.249267	14.411765	15.339233	11.594203	15.044248	13.823529	12.835821	10.32258	14.626865	15.088758	11.858974	12.068966	14.245014	15.2	16.710875
FBXW7	14.071856	24.251497	14.071856	19.375	14.371258	10.479042	24.509804	14.670659	14.670659	14.071856	17.065868	15.868263	21.666666	20.748299	13.75	13.522013	16.167665	16.766466	25.748503	25.1497	34.353741	16.825397	20.257235	16.118422	23.202614	14.97006	14.071856	11.077845	13.41853	14.189189	17.664671	19.637463	23.125	26.262627	15.868263	16.167665	14.071856	16.467066	17.964071	16.766466	14.071856	14.97006	20.958084	30.239521	15.705129	16.467066	16.766466	13.173653	15.868263
FBXW8	14.285714	15.340909	12.5	16.875	14.560439	11.263737	15.359477	13.461538	12.087913	15.10989	10.92437	11.666667	18.333334	16.32653	10.625	14.779874	11.813187	15.116279	12.912087	10.714286	18.707483	14.603174	15.11254	14.473684	14.705882	11.965812	10.743802	12.637362	12.460064	11.824325	14.010989	13.897281	13.4375	17.845118	12.316715	12.352942	11.209439	14.782609	13.274336	12.941176	11.044776	12.912087	11.343284	13.609468	12.5	13.461538	13.675214	14.835165	13.461538
FBXW9	15.151515	14.814815	12.457912	15.824916	13.131313	12.121212	16.161615	13.468014	16.835016	13.468014	18.181818	15.488215	17.508417	19.047619	13.468014	13.468014	10.774411	15.151515	16.498316	16.161615	21.768707	17.508417	17.171717	14.478114	18.855219	11.111111	10.774411	15.824916	10.437711	15.202703	15.824916	18.518518	17.171717	16.161615	13.804714	15.824916	15.488215	15.488215	15.824916	13.468014	17.845118	11.447811	15.151515	21.885521	12.457912	16.161615	15.151515	17.171717	18.855219
FSTL4	10.969388	13.352273	13.372093	12.1875	15.816326	10.969388	8.496732	12.5	12.755102	13.265306	12.044818	10.833333	12.333333	14.965986	16.25	13.207547	13.010204	14.534883	13.44086	11.2	16.32653	9.841269	12.21865	14.802631	14.705882	9.116809	11.570248	13.265306	14.376997	13.851352	12.466844	9.969789	13.125	13.804714	9.970675	13.235294	11.79941	10.144928	15.634218	10.0	13.432836	13.265306	10.149254	11.538462	14.423077	8.67347	12.535612	10.666667	11.140584
FSTL5	10.886076	13.636364	14.244186	11.25	12.151898	13.670886	11.111111	11.392406	12.911392	14.177216	14.845939	12.777778	12.0	13.605442	10.3125	11.320755	12.911392	15.406977	8.333333	10.133333	11.564626	10.158731	9.324759	11.842105	11.111111	11.111111	12.947659	11.898734	11.821086	12.162162	15.649867	13.595166	13.4375	14.141414	8.797654	8.823529	9.734513	12.173913	10.914454	11.764706	12.537313	13.417722	11.641791	13.609468	9.294871	12.405064	12.535612	12.0	11.405835
FZR1	18.627451	15.686275	16.013071	14.705882	15.03268	15.359477	21.568628	16.993464	15.686275	16.339869	13.725491	14.379085	18.666666	19.047619	12.745098	9.803922	14.379085	14.379085	16.993464	18.300653	19.047619	11.437908	49.673203	36.184212	15.359477	16.013071	11.111111	12.418301	14.379085	15.540541	16.666666	19.934641	14.705882	18.181818	19.607843	15.686275	16.013071	15.03268	16.993464	17.320261	16.993464	12.745098	14.379085	18.627451	12.745098	16.666666	18.627451	15.03268	14.379085
GEMIN5	14.516129	16.477272	14.825582	14.0625	11.290322	12.903226	14.052288	15.053763	15.591398	13.44086	13.725491	11.111111	15.333333	15.306123	13.125	10.377358	12.903226	12.209302	15.860215	15.053763	16.32653	14.603174	17.684887	17.105263	14.705882	11.680912	12.121212	11.55914	16.29393	16.554054	11.55914	14.501511	15.9375	14.478114	14.662757	13.235294	12.979351	12.173913	11.79941	14.117647	15.223881	12.365591	12.537313	17.455622	14.423077	13.44086	13.675214	10.215054	12.634409
GNB1	16.442953	17.449665	11.073826	18.791946	11.073826	14.7651	22.147652	11.073826	14.09396	11.409396	16.442953	18.120806	21.476511	21.428572	10.738256	11.744967	14.42953	17.114094	19.463087	19.463087	20.408163	19.127518	21.476511	21.81208	19.463087	19.127518	12.751678	13.422819	14.42953	18.243244	20.134228	23.154362	18.120806	20.875422	16.107382	15.100671	15.100671	16.442953	16.778524	14.7651	17.785234	12.751678	20.134228	27.516779	14.09396	14.7651	17.114094	18.120806	20.469799
GNB1L	16.190475	18.730158	9.841269	13.333333	12.698413	14.920635	16.666666	12.063492	15.238095	13.650794	13.650794	15.873015	18.666666	22.789116	15.238095	11.111111	12.380953	18.095238	19.047619	17.460318	17.687075	12.698413	15.434084	16.118422	16.339869	12.380953	12.063492	14.920635	11.501597	16.554054	14.920635	21.904762	16.190475	15.488215	14.285714	12.698413	12.698413	13.333333	16.190475	13.015873	12.063492	14.285714	15.238095	20.63492	14.743589	15.238095	13.015873	17.142857	14.920635
GNB2	15.771812	18.120806	14.42953	17.114094	13.422819	13.422819	21.14094	11.744967	14.09396	14.09396	17.114094	20.134228	21.14094	23.129251	13.422819	12.416107	10.402684	17.785234	19.463087	21.14094	19.387754	17.449665	21.81208	21.81208	19.463087	16.107382	13.758389	13.422819	13.087248	16.891891	18.791946	21.81208	17.449665	20.202021	16.778524	15.100671	14.7651	15.771812	17.114094	15.436241	18.456375	13.422819	20.134228	23.825504	13.758389	18.791946	18.456375	17.449665	17.114094
GNB3	16.161615	18.855219	11.111111	20.875422	11.111111	15.151515	22.558922	12.121212	14.141414	11.111111	11.784512	19.52862	21.548822	20.408163	13.468014	11.111111	16.161615	17.508417	18.855219	18.518518	18.707483	18.518518	19.191919	20.875422	18.518518	17.845118	13.468014	13.804714	13.131313	17.905405	21.212122	19.191919	17.171717	21.212122	15.824916	14.814815	13.804714	15.824916	17.171717	14.814815	16.498316	9.76431	20.202021	24.579124	14.478114	13.468014	15.824916	17.171717	17.508417
GNB4	13.468014	17.845118	11.447811	17.508417	13.131313	15.151515	23.232323	12.121212	12.794613	14.141414	16.835016	20.875422	22.222221	22.789116	12.457912	13.468014	14.478114	18.181818	20.202021	20.538721	19.727892	19.52862	21.548822	21.212122	19.86532	16.498316	13.468014	12.121212	15.151515	18.581081	19.86532	19.52862	18.518518	18.518518	15.824916	14.814815	13.468014	14.478114	15.488215	14.478114	17.845118	12.794613	19.52862	23.905724	13.804714	17.171717	18.181818	16.835016	18.855219
GNB5	14.238411	19.205297	13.907285	16.556292	11.920529	13.576159	21.854305	11.589404	16.225166	13.907285	16.225166	17.549669	20.666666	20.068027	13.576159	13.907285	11.589404	13.576159	19.205297	18.874172	21.768707	17.218542	20.5298	19.536425	16.887417	17.218542	12.913907	11.920529	13.907285	19.594595	18.874172	17.218542	19.205297	22.222221	15.231788	15.89404	15.231788	16.225166	17.549669	17.218542	16.225166	13.907285	19.86755	24.503311	13.907285	15.89404	21.192053	13.245033	14.238411
GRWD1	17.557251	14.204545	12.790698	17.5	11.959288	10.941476	17.647058	10.941476	13.231552	17.302799	15.12605	12.777778	16.333334	18.02721	11.25	11.006289	13.994911	14.825582	14.516129	15.733334	16.32653	11.428572	20.257235	16.118422	13.725491	12.820513	10.743802	11.195929	11.821086	15.540541	11.936339	16.918428	18.4375	20.875422	16.422287	17.352942	13.274336	13.913043	12.979351	15.882353	15.820895	12.21374	14.626865	14.497042	12.179487	9.923664	14.814815	9.866667	9.549071
GTF3C2	15.09009	15.625	13.66279	13.125	11.850312	13.097713	16.993464	11.226611	16.216217	12.474012	14.845939	14.722222	16.0	18.367348	8.75	9.433962	14.345115	15.406977	12.634409	15.2	17.346939	14.285714	16.398714	15.789474	15.359477	14.245014	13.223141	11.805555	13.41853	14.527027	12.201591	17.824774	14.375	12.794613	19.061584	18.529411	19.174042	16.52174	17.109144	17.058823	15.223881	10.39501	10.149254	10.946746	11.538462	11.33005	13.390313	14.666667	15.119364
GTF3C4	10.36036	13.636364	11.918605	11.25	13.461538	12.820513	13.071896	10.683761	13.034188	13.247863	13.445378	11.944445	11.0	12.585034	15.3125	15.408805	15.811966	13.372093	9.946237	12.266666	13.945579	15.238095	11.25402	12.5	10.457517	14.245014	11.294765	11.574074	13.41853	15.202703	16.445623	14.501511	8.75	10.10101	13.196481	13.823529	13.864306	11.304348	14.159292	13.529411	11.940298	10.683761	12.238806	13.017752	13.782051	12.068966	16.239317	14.4	11.140584
HERC1	11.84573	12.784091	11.918605	14.6875	10.743802	14.600551	13.725491	14.600551	14.876033	13.774105	9.523809	11.388889	15.0	13.265306	14.0625	13.207547	14.600551	12.209302	12.121212	11.294765	14.285714	14.920635	15.11254	15.131579	12.091503	11.111111	11.84573	12.672176	11.821086	16.216217	14.600551	14.501511	10.625	12.121212	12.02346	11.470589	10.914454	11.304348	10.619469	11.764706	11.940298	14.049587	12.835821	15.976332	11.858974	16.804407	11.111111	11.84573	13.223141
HIRA	18.435755	17.613636	13.372093	15.9375	15.083798	13.407822	16.993464	11.452514	17.039106	9.497207	9.803922	11.452514	21.0	15.986395	11.25	11.320755	11.731844	14.825582	15.642458	13.96648	20.408163	15.555555	18.327974	16.118422	18.954248	12.535612	12.290503	10.335196	21.086262	12.5	28.491621	23.26284	18.125	19.52862	14.956012	17.647058	17.109144	12.463768	14.454277	17.647058	15.522388	12.849162	14.029851	17.159763	10.897436	13.128491	13.960114	13.687151	12.290503
HPS5	13.00578	14.450867	12.790698	11.5625	14.16185	12.716763	12.745098	13.872832	11.849711	13.294798	15.895954	13.872832	14.666667	11.564626	17.1875	11.006289	15.028902	12.5	13.583815	13.00578	15.986395	10.793651	15.434084	15.131579	9.803922	12.427746	9.248555	13.00578	11.182109	12.837838	12.427746	12.688822	12.1875	11.784512	18.181818	16.764706	15.339233	13.333333	12.684366	17.058823	15.522388	10.982659	11.343284	12.426036	12.5	9.82659	10.115607	10.693642	10.982659
IFT122	12.215909	16.477272	15.406977	15.625	13.636364	16.193182	19.607843	11.363636	15.625	13.636364	14.488636	16.761364	14.666667	12.244898	11.5625	11.949685	12.784091	11.627907	17.045454	17.045454	12.92517	14.285714	15.434084	14.802631	16.666666	9.116809	13.636364	16.761364	18.530352	16.216217	12.784091	18.126888	16.5625	17.171717	10.557185	12.058824	14.159292	12.463768	11.504425	12.352942	13.731343	11.931818	14.925373	21.301775	9.294871	17.329546	11.396011	8.806818	11.363636
IFT140	13.88102	12.5	11.33721	12.1875	10.481586	12.181303	14.052288	9.915014	14.730878	14.447592	11.331445	11.048159	12.666667	11.904762	9.6875	13.836478	15.014164	10.465117	15.29745	14.730878	11.904762	15.873015	14.14791	13.815789	11.764706	10.256411	12.464589	12.747875	12.140575	10.810811	13.314447	11.178247	11.25	13.804714	16.129032	13.529411	11.79941	12.753623	13.864306	11.764706	9.552238	12.747875	13.432836	8.284023	9.294871	13.031161	12.820513	9.348442	14.730878
IFT172	12.618297	15.457414	14.195583	14.826498	13.564669	11.04101	16.013071	13.249211	15.141955	11.671925	16.088327	16.088327	18.333334	19.387754	13.249211	13.564669	11.671925	14.511041	14.511041	10.094637	10.544218	16.507936	14.14791	14.802631	13.071896	11.987382	13.880126	15.141955	13.099042	15.540541	14.826498	14.511041	12.933754	12.457912	10.410094	13.249211	11.04101	9.148265	11.987382	10.094637	13.880126	10.410094	13.564669	17.0347	11.858974	13.564669	12.618297	11.356467	14.826498
IFT80	15.666667	20.666666	15.666667	11.333333	13.0	12.666667	17.333334	14.0	16.666666	14.333333	11.666667	12.333333	17.0	15.646258	11.333333	13.0	14.333333	18.0	15.666667	15.0	18.02721	15.0	16.333334	17.0	18.0	13.666667	16.0	15.333333	13.666667	15.878378	15.333333	18.0	14.0	15.824916	16.0	18.0	21.0	18.333334	15.666667	16.333334	12.666667	12.0	13.333333	16.666666	12.0	13.0	15.666667	15.0	14.333333
ITFG2	9.635417	14.488636	13.953488	12.5	12.239583	12.5	14.379085	14.322917	13.28125	14.84375	12.044818	10.277778	12.333333	12.585034	13.4375	15.72327	11.197917	11.627907	12.365591	13.866667	11.564626	14.285714	13.504823	13.815789	11.437908	13.960114	13.223141	10.15625	15.654952	10.810811	10.61008	10.574018	12.5	13.804714	14.076246	13.529411	13.569322	15.652174	15.044248	12.941176	14.328359	17.1875	14.029851	14.497042	12.5	14.84375	11.111111	9.6	9.018568
KATNB1	16.216217	19.594595	14.864865	20.270269	19.256756	15.202703	21.621622	17.567568	12.162162	13.851352	18.243244	17.567568	22.972973	21.428572	12.837838	13.175675	12.5	17.905405	23.986486	23.986486	25.170069	17.567568	25.0	18.243244	20.945946	14.527027	10.810811	19.256756	16.554054	16.891891	17.229731	24.324324	23.986486	21.621622	17.229731	17.567568	15.878378	17.905405	19.594595	19.932432	14.864865	14.189189	16.216217	25.675676	14.189189	16.891891	15.878378	20.608109	15.878378
KCTD3	13.738739	10.795455	11.046512	13.125	13.626834	12.578616	15.03268	12.997904	14.046122	12.159329	12.885154	10.833333	14.333333	11.564626	13.75	14.150944	13.207547	12.5	11.290322	9.866667	14.625851	14.920635	16.077171	14.802631	13.398693	11.965812	13.498623	9.722222	16.29393	14.189189	11.671087	16.012085	15.9375	13.804714	11.143695	10.882353	12.979351	14.782609	13.274336	13.235294	13.134328	10.272536	13.731343	13.017752	11.858974	10.837439	9.686609	16.533333	10.61008
KIF21A	13.664597	22.04969	13.043478	14.375	14.906833	13.043478	17.647058	15.52795	14.596273	12.111801	11.801242	10.869565	19.333334	23.809525	11.875	12.893082	13.354037	15.52795	22.360249	20.186335	22.789116	9.841269	15.755627	15.131579	19.607843	13.043478	15.52795	13.043478	13.099042	14.189189	13.664597	13.043478	13.4375	20.538721	13.664597	14.285714	12.73292	12.111801	13.354037	13.664597	13.354037	12.42236	17.701864	22.04969	13.782051	12.42236	14.596273	11.180124	14.596273
KIF21B	14.150944	21.383648	13.836478	14.779874	14.150944	11.320755	14.379085	16.037735	15.72327	14.779874	11.635221	12.264151	15.333333	21.428572	13.836478	11.006289	9.748427	17.924528	21.069181	20.125786	21.428572	10.793651	15.11254	12.5	17.320261	13.207547	12.893082	14.779874	15.015974	17.905405	14.150944	19.811321	15.72327	17.508417	13.522013	12.893082	11.635221	13.522013	14.465409	14.465409	13.836478	11.006289	17.924528	21.069181	11.217949	14.779874	13.207547	11.635221	14.465409
KNTC1	12.912087	11.363636	13.081395	13.4375	12.912087	9.89011	11.764706	9.615385	15.384615	12.087913	9.243697	9.722222	11.0	9.523809	14.0625	14.150944	11.263737	10.465117	9.065934	9.89011	9.863946	11.111111	13.18328	15.460526	10.784314	10.54131	11.570248	10.989011	11.821086	12.5	12.087913	11.782477	10.9375	13.131313	10.263929	10.882353	11.79941	12.173913	13.274336	11.176471	12.537313	12.087913	11.044776	12.721893	12.820513	10.714286	13.675214	9.615385	12.637362
LLGL1	11.036036	15.056818	14.244186	11.25	13.780919	11.837456	13.071896	10.721649	15.090543	10.777385	15.12605	11.666667	14.666667	13.945579	12.5	10.062893	11.484099	14.825582	12.634409	13.6	11.564626	12.380953	11.25402	13.486842	13.725491	9.40171	12.672176	13.657408	13.099042	12.837838	12.201591	13.897281	13.4375	11.111111	16.129032	14.117647	14.454277	11.884058	13.864306	11.764706	12.238806	12.215321	9.850746	12.130177	11.538462	14.53202	11.680912	13.333333	14.323607
LLGL2	12.387387	11.079545	12.790698	10.0	13.978495	15.053763	10.130719	12.783505	14.889336	14.157706	11.484593	11.388889	12.666667	11.904762	12.1875	15.094339	11.469534	16.569767	11.55914	12.533334	12.244898	14.920635	17.363344	13.157895	11.764706	10.826211	12.121212	13.194445	15.015974	15.878378	11.936339	14.199396	13.75	10.437711	14.369501	11.764706	14.159292	11.594203	10.619469	12.058824	15.223881	11.801242	9.552238	11.834319	12.179487	11.576355	14.245014	12.0	12.732096
LRRK1	13.288288	13.920455	11.33721	13.125	14.861996	12.101911	11.111111	13.800425	12.738853	12.951168	11.764706	14.722222	13.0	12.92517	14.6875	10.691824	13.375796	13.081395	12.365591	12.266666	9.863946	11.746032	14.14791	13.486842	12.418301	11.396011	9.366391	11.111111	15.015974	13.175675	12.997348	13.293052	12.5	11.111111	12.903226	13.235294	11.504425	13.913043	13.569322	11.764706	14.328359	12.951168	13.432836	10.946746	11.217949	13.054187	15.099715	11.2	10.61008
LRRK2	12.5	14.488636	14.825582	10.9375	11.111111	12.5	13.398693	12.5	17.5	15.833333	9.523809	9.444445	12.333333	12.585034	12.8125	13.522013	14.444445	11.046512	13.611111	11.111111	15.646258	14.285714	10.932476	13.486842	10.457517	11.680912	9.444445	11.388889	15.974441	13.513514	11.388889	10.574018	11.25	15.824916	12.903226	14.117647	13.864306	10.434783	12.684366	10.0	14.328359	13.055555	11.343284	15.088758	12.5	15.555555	13.105413	11.111111	13.055555
LRWD1	13.297873	17.329546	11.627907	13.125	11.436171	12.765958	17.320261	11.436171	13.031915	14.095745	11.764706	11.944445	18.666666	15.986395	15.3125	14.779874	15.159575	12.790698	11.021505	9.333333	14.285714	14.603174	15.434084	13.486842	14.705882	9.116809	11.84573	11.436171	13.099042	11.824325	11.170213	17.824774	11.5625	17.171717	18.475073	14.117647	13.274336	15.652174	16.224188	15.0	16.716417	14.095745	12.238806	16.27219	13.782051	12.234042	11.965812	10.4	13.031915
MAPK8IP3	14.189189	18.46591	11.918605	13.75	13.488372	9.612403	14.379085	19.175259	22.132797	24.828768	11.204482	10.277778	11.0	14.625851	12.1875	13.522013	11.23967	15.116279	12.634409	13.066667	12.92517	14.920635	14.790997	16.447369	11.764706	12.250712	12.672176	14.12037	17.571884	15.878378	12.997348	13.293052	12.5	13.804714	13.196481	9.705882	11.504425	11.594203	12.094396	11.470589	14.925373	14.699793	10.447762	11.242603	11.858974	11.083744	8.831909	12.533334	11.405835
MAPKBP1	13.498623	11.931818	12.5	13.75	10.46832	13.498623	15.359477	15.702479	13.774105	11.294765	11.204482	13.333333	16.333334	15.986395	16.25	15.408805	11.84573	14.244186	14.049587	13.223141	18.367348	15.555555	18.006432	16.776316	18.954248	11.680912	12.672176	13.223141	13.099042	20.608109	12.121212	17.824774	15.9375	16.498316	14.662757	12.647058	15.044248	11.594203	15.929204	14.705882	12.537313	11.570248	15.820895	21.597633	11.858974	16.804407	17.378918	12.672176	13.498623
MED16	11.261261	12.5	16.27907	10.625	11.830358	12.5	15.686275	10.714286	13.616072	14.0625	12.605042	13.611111	14.333333	11.564626	14.6875	12.264151	14.285714	12.209302	12.634409	10.4	13.945579	11.111111	11.575562	12.171053	14.052288	10.54131	11.570248	11.342592	12.460064	11.824325	12.201591	15.70997	14.6875	10.774411	11.730206	15.588235	12.684366	11.014493	13.274336	14.117647	11.940298	13.839286	12.537313	15.680473	10.576923	12.807881	14.245014	12.8	15.384615
MET	10.36036	12.215909	12.209302	10.625	10.810811	11.018711	7.843137	11.434511	7.900208	11.434511	11.204482	11.944445	7.666667	10.884354	12.8125	12.893082	9.77131	10.174418	12.096774	10.4	13.945579	11.428572	10.932476	11.184211	11.764706	12.250712	12.947659	12.268518	12.140575	13.513514	12.466844	11.782477	13.125	7.744108	12.02346	12.647058	13.864306	13.043478	12.094396	12.058824	9.552238	9.147609	14.029851	13.313609	10.897436	10.591133	9.97151	11.733334	11.671087
MIOS	12.643678	12.643678	10.174418	13.125	12.931034	13.21839	12.745098	14.08046	9.482759	12.068966	10.632184	7.758621	12.333333	14.625851	11.875	10.691824	9.195402	19.767443	12.931034	9.482759	15.646258	11.111111	15.755627	12.5	12.091503	11.494253	12.931034	12.931034	13.41853	12.837838	12.643678	16.012085	11.25	12.794613	11.730206	13.235294	11.209439	14.202899	12.979351	14.117647	14.029851	13.505747	10.746268	7.988166	16.02564	14.942529	8.045977	12.356322	12.356322
MLST8	13.782051	16.02564	13.141026	14.102564	16.346153	10.576923	17.320261	13.461538	16.987179	12.5	15.064102	13.141026	17.333334	17.346939	12.820513	12.5	16.02564	9.294871	17.628204	18.589743	15.306123	15.384615	14.790997	12.828947	14.705882	13.782051	11.217949	11.217949	12.820513	15.540541	13.782051	15.384615	16.346153	18.181818	12.179487	15.064102	13.461538	13.141026	13.141026	14.423077	11.858974	14.102564	16.987179	21.47436	12.179487	13.782051	13.782051	11.538462	13.461538
MST1R	10.135135	13.352273	12.790698	10.0	15.051546	12.783505	13.725491	11.546391	12.164948	14.43299	10.084034	10.0	12.0	11.904762	11.875	12.893082	11.134021	13.372093	13.709678	12.8	12.244898	11.111111	12.861736	14.473684	11.111111	11.965812	15.702479	14.12037	13.738019	14.864865	13.527851	14.803625	12.5	14.478114	14.662757	13.823529	10.619469	12.173913	10.914454	10.294118	14.925373	10.351967	14.328359	12.426036	12.179487	12.807881	12.820513	14.933333	11.671087
NBAS	13.963964	15.909091	12.5	15.0	12.5	12.103174	14.379085	11.134021	11.67002	12.896826	11.204482	12.222222	13.0	13.265306	14.0625	14.779874	10.912699	10.755814	11.55914	14.666667	15.646258	10.476191	18.649517	18.092106	11.437908	11.965812	13.498623	11.805555	13.738019	11.148648	14.854112	17.220543	13.4375	13.131313	13.782991	15.294118	12.094396	14.202899	14.454277	14.117647	15.223881	9.730849	11.940298	13.313609	13.461538	13.054187	13.960114	12.533334	15.649867
NBEAL1	14.697407	17.291067	9.302325	15.0	12.103746	14.409222	15.686275	8.933718	15.561959	14.121037	13.256484	14.409222	16.0	16.32653	16.875	12.578616	13.256484	12.5	15.273775	16.426514	18.707483	15.555555	15.755627	13.157895	13.725491	15.273775	12.391931	10.951009	15.335464	17.567568	13.256484	12.084592	13.75	15.488215	12.02346	11.764706	12.094396	12.463768	15.044248	12.647058	13.432836	12.103746	10.447762	15.976332	11.858974	13.544668	16.714697	11.815562	11.239193
NEDD1	13.486842	15.460526	14.144737	11.842105	15.460526	15.789474	17.105263	11.184211	15.460526	12.828947	13.486842	10.855263	18.666666	14.625851	12.828947	10.855263	12.5	13.815789	17.105263	15.789474	15.986395	17.43421	17.105263	17.105263	13.486842	15.460526	13.486842	10.855263	15.460526	14.527027	15.131579	14.144737	16.447369	14.141414	16.447369	17.105263	15.131579	15.460526	15.131579	16.447369	14.144737	11.842105	14.802631	16.776316	11.513158	15.460526	16.776316	11.184211	17.763159
NLE1	14.583333	23.011364	13.953488	15.3125	15.625	12.5	23.529411	14.0625	16.145834	15.364583	17.086834	12.777778	22.666666	26.870749	15.0	12.893082	11.71875	20.639534	20.967741	20.0	25.85034	19.047619	20.578777	20.06579	23.856209	11.396011	12.947659	15.104167	16.932907	17.567568	18.567638	24.169184	23.4375	23.569023	15.249267	16.764706	13.864306	17.68116	18.289085	15.0	15.223881	16.927084	18.805969	31.065088	13.141026	20.3125	18.518518	14.666667	14.323607
NOL10	10.702341	15.719064	12.70903	14.715719	12.70903	10.367893	16.38796	13.712375	14.381271	13.043478	12.040133	14.046823	17.056856	10.884354	12.70903	11.371238	11.036789	10.367893	12.70903	10.702341	12.585034	15.719064	12.040133	11.371238	12.040133	15.384615	13.377927	13.377927	11.036789	11.824325	10.033444	12.374582	12.040133	11.111111	10.702341	10.702341	10.702341	11.371238	11.371238	11.371238	14.715719	11.371238	20.401339	15.719064	11.705686	13.712375	16.38796	14.715719	14.381271
NOL11	11.676646	13.173653	12.275449	14.375	10.778443	17.964071	13.398693	13.173653	15.868263	13.173653	12.57485	12.275449	13.333333	11.564626	10.625	13.207547	13.473054	11.377246	10.179641	12.874251	11.564626	11.111111	8.681672	11.184211	12.091503	11.077845	12.874251	14.371258	12.140575	12.162162	11.077845	8.459214	10.625	13.131313	11.377246	13.772455	13.173653	13.473054	10.778443	10.778443	11.377246	15.868263	11.377246	12.275449	9.294871	13.473054	10.179641	12.57485	9.281437
NSMAF	14.0	18.333334	12.333333	13.0	11.666667	10.0	18.333334	11.0	13.666667	12.333333	14.333333	16.0	20.0	21.428572	11.666667	10.333333	11.0	15.0	18.333334	19.666666	20.748299	14.0	17.333334	16.666666	18.333334	11.333333	10.0	18.0	15.666667	18.581081	16.0	16.333334	16.333334	14.141414	15.333333	16.666666	12.333333	13.666667	18.333334	16.0	15.333333	11.333333	19.333334	21.0	14.333333	14.333333	15.666667	13.666667	15.0
NUP133	13.533834	10.227273	13.372093	16.25	12.531328	11.528822	15.03268	10.526316	11.027569	17.794487	13.725491	11.944445	12.333333	13.945579	12.8125	14.150944	10.776942	13.081395	13.172043	10.4	11.564626	11.111111	11.897106	17.763159	13.398693	13.390313	16.528925	11.278195	11.182109	9.797297	12.201591	10.876133	10.625	13.131313	11.730206	12.647058	13.274336	11.594203	11.504425	11.470589	13.134328	12.280702	12.238806	13.905326	13.141026	12.531328	13.675214	12.0	12.201591
NUP214	12.531969	13.352273	10.465117	8.75	11.253197	12.02046	9.803922	10.230179	14.32225	12.02046	12.885154	13.333333	13.0	10.884354	10.0	10.377358	14.066496	14.534883	13.709678	12.8	11.22449	14.285714	16.398714	15.789474	10.784314	13.960114	14.876033	14.32225	12.779552	11.486486	13.527851	17.220543	14.375	11.447811	12.316715	14.117647	14.454277	14.202899	14.159292	16.764706	16.41791	12.02046	12.537313	11.242603	10.897436	10.997442	11.396011	14.133333	11.140584
NUP37	10.869565	13.975155	14.596273	12.8125	13.664597	10.869565	14.379085	14.285714	14.906833	13.975155	12.111801	13.975155	15.0	14.965986	11.5625	12.264151	12.42236	14.906833	16.770185	13.043478	13.265306	8.888889	12.540193	11.842105	11.437908	12.42236	11.490684	14.285714	11.501597	16.554054	13.043478	15.217391	13.75	16.161615	13.664597	15.52795	16.149069	16.770185	14.906833	16.149069	14.596273	13.043478	13.354037	13.664597	11.538462	14.596273	17.080746	11.801242	11.801242
NUP43	14.210526	15.625	13.66279	17.8125	11.842105	12.368421	15.03268	13.157895	10.789474	12.894737	13.725491	13.333333	15.666667	14.965986	10.625	14.779874	10.0	14.825582	13.978495	13.866667	13.265306	12.698413	16.720257	16.776316	13.725491	10.54131	9.090909	13.421053	13.099042	12.837838	10.344828	13.897281	12.5	18.181818	14.369501	14.117647	17.109144	15.652174	15.339233	16.17647	16.119404	12.105263	14.029851	17.455622	13.141026	16.842106	12.820513	12.8	11.405835
NWD1	13.311688	16.558441	13.961039	10.38961	14.61039	12.987013	12.745098	16.558441	14.935065	16.233767	12.012987	13.311688	15.333333	12.92517	13.311688	12.012987	11.688312	14.935065	17.207792	20.779221	17.687075	10.714286	12.012987	14.144737	13.071896	12.987013	11.688312	15.584415	11.688312	14.189189	12.012987	15.909091	15.25974	15.151515	13.961039	12.987013	12.337663	12.012987	11.038961	15.25974	10.064935	14.935065	12.987013	15.584415	12.337663	15.584415	13.961039	13.961039	15.25974
NWD2	13.913043	13.913043	13.081395	16.25	12.463768	10.434783	13.398693	12.463768	11.594203	16.811594	15.362319	14.492754	11.666667	12.244898	12.1875	14.150944	13.623188	11.046512	13.333333	11.594203	14.285714	14.285714	12.21865	12.5	12.091503	14.202899	13.913043	11.884058	12.460064	12.837838	13.623188	13.293052	14.6875	11.784512	12.903226	12.941176	8.849558	11.304348	12.094396	10.588235	9.253732	12.463768	10.746268	14.201183	13.461538	11.884058	10.724638	11.304348	13.333333
PAAF1	14.102564	18.589743	17.307692	14.102564	13.461538	13.461538	14.705882	13.461538	11.858974	13.782051	13.782051	14.743589	18.333334	18.707483	16.346153	11.217949	16.666666	17.948717	17.948717	15.064102	18.367348	14.423077	14.469454	15.131579	17.647058	12.5	16.666666	16.666666	18.26923	15.202703	18.589743	16.02564	16.666666	14.478114	17.948717	20.512821	18.910257	13.782051	17.628204	15.064102	14.423077	15.064102	15.064102	20.833334	11.858974	16.666666	16.02564	14.423077	16.987179
PAFAH1B1	13.249211	21.766562	11.671925	15.457414	12.618297	11.04101	20.915033	10.410094	11.356467	15.141955	14.195583	11.356467	23.0	23.469387	12.302839	10.725552	11.671925	17.350157	19.873817	17.981073	29.931973	17.460318	25.080385	19.736841	23.202614	11.671925	13.564669	14.195583	17.252396	18.243244	19.558359	24.29022	24.605679	26.599327	20.820189	21.451103	21.135647	19.873817	16.088327	19.873817	18.29653	10.725552	21.766562	28.706625	13.141026	20.820189	18.927444	14.195583	15.772871
PAK1IP1	16.393442	16.721312	14.098361	13.770492	14.098361	11.147541	20.0	13.442623	9.508197	13.770492	15.081967	16.065575	15.333333	14.965986	10.491803	9.508197	11.147541	15.409836	18.360655	17.377048	19.387754	14.098361	15.409836	15.789474	14.754098	15.737705	14.426229	14.098361	15.409836	16.216217	12.459017	17.704918	17.049181	15.824916	14.426229	15.081967	14.754098	15.737705	16.065575	13.770492	13.442623	10.491803	12.131147	19.344263	11.47541	12.459017	15.081967	14.754098	13.114754
PALB2	14.414414	13.813814	14.414414	13.4375	11.711712	13.213213	11.764706	15.015015	10.51051	12.312312	10.51051	10.810811	11.666667	13.945579	10.9375	14.779874	14.414414	12.312312	11.411411	12.912913	11.904762	11.111111	11.575562	12.5	10.784314	7.507507	8.408408	11.411411	12.779552	15.878378	14.114114	14.199396	10.3125	13.468014	13.813814	11.711712	11.111111	9.309309	9.60961	14.114114	12.912913	10.21021	11.111111	14.714715	11.858974	12.012012	13.513514	11.411411	10.51051
PAN2	15.0	10.333333	12.666667	10.666667	10.333333	13.666667	11.333333	15.666667	15.666667	14.333333	15.0	12.666667	12.666667	16.32653	11.333333	10.333333	11.333333	13.666667	13.333333	12.0	8.163265	12.666667	12.666667	10.0	14.0	13.333333	14.333333	11.666667	12.0	14.864865	14.333333	11.666667	11.333333	9.427609	13.333333	13.666667	13.666667	11.666667	14.666667	14.666667	17.0	11.0	12.666667	12.0	14.333333	14.666667	12.0	12.333333	13.0
PEX7	15.015974	19.488817	12.460064	14.696486	12.779552	12.460064	22.549019	13.738019	15.654952	14.696486	12.779552	12.460064	20.666666	18.367348	17.252396	10.543131	12.140575	14.696486	15.015974	15.335464	22.789116	16.932907	17.041801	17.763159	16.993464	12.460064	12.140575	14.376997	14.376997	12.162162	16.932907	23.322683	16.932907	18.181818	17.252396	19.169329	16.29393	18.210863	15.015974	20.447285	18.210863	15.974441	14.057508	20.447285	10.256411	15.015974	18.84984	14.696486	15.974441
PHIP	16.621984	19.886364	12.5	14.0625	13.672922	12.332439	19.607843	13.136729	12.064343	15.281502	15.12605	14.722222	19.0	19.727892	12.1875	8.490566	14.477212	13.953488	75.537636	77.747986	21.768707	14.603174	15.755627	20.06579	20.261438	14.814815	12.947659	16.353888	17.891375	18.243244	15.013405	18.429003	17.8125	20.202021	14.956012	14.117647	15.929204	13.913043	14.454277	15.588235	15.223881	13.672922	16.119404	26.035503	10.576923	14.745308	14.814815	13.941019	11.260054
PIK3R4	14.173228	15.340909	13.66279	12.1875	16.535433	14.173228	17.320261	13.648293	11.548556	13.12336	11.764706	12.777778	20.333334	18.02721	14.6875	11.320755	13.910761	15.116279	11.021505	9.6	16.666666	15.555555	16.720257	13.815789	14.052288	11.680912	11.84573	13.648293	13.738019	14.189189	12.201591	19.335348	13.4375	15.151515	14.076246	12.647058	12.684366	10.434783	13.274336	11.764706	14.029851	9.448819	17.014925	19.526627	12.5	16.010498	15.384615	9.066667	9.018568
PLAA	12.969283	18.430035	15.358362	19.112629	11.604095	8.87372	20.819113	10.921502	13.993174	10.580205	16.723549	13.31058	18.430035	14.334471	12.969283	12.28669	10.580205	14.675768	21.843004	20.477816	23.208191	16.382252	21.16041	15.017065	14.675768	11.604095	11.604095	15.017065	16.723549	15.017065	13.993174	25.597269	21.16041	21.16041	17.406143	15.017065	17.406143	15.017065	17.406143	18.430035	17.406143	12.28669	20.477816	28.327644	12.627986	13.31058	16.382252	15.358362	15.699658
PLRG1	13.953488	20.265781	11.960133	19.269102	18.272425	14.950166	21.262459	11.295681	16.27907	12.292358	14.61794	19.269102	19.333334	18.02721	17.275747	13.621263	13.621263	17.940199	22.259136	21.594685	25.170069	17.275747	21.262459	16.611296	22.923588	14.61794	14.950166	16.943521	13.621263	16.891891	20.930233	23.255814	18.936876	17.845118	14.61794	17.607973	15.614618	16.943521	15.282393	17.607973	17.275747	11.960133	21.92691	25.24917	14.285714	18.60465	17.940199	13.621263	14.950166
PLXNA1	12.387387	15.340909	8.72093	13.4375	12.262156	12.684989	10.784314	9.513742	9.725159	12.05074	10.644258	11.944445	14.0	10.884354	10.625	16.352201	11.839323	15.116279	12.903226	12.0	12.92517	15.555555	12.861736	15.789474	16.993464	12.820513	12.396694	12.268518	13.41853	14.189189	9.814323	10.574018	13.4375	11.784512	13.196481	12.058824	11.504425	12.753623	11.79941	10.882353	13.731343	9.936575	13.432836	9.467456	12.5	11.576355	13.960114	12.8	12.201591
PLXNA2	13.063063	12.215909	13.372093	11.5625	12.896406	11.416491	12.091503	10.782241	11.627907	11.205074	8.963586	13.333333	15.0	11.904762	14.375	13.836478	12.05074	13.66279	12.365591	10.933333	11.22449	9.841269	12.861736	15.460526	11.437908	12.250712	11.570248	12.731482	12.460064	15.202703	9.814323	15.105741	12.1875	11.784512	14.956012	13.529411	13.274336	14.202899	11.504425	14.411765	14.925373	12.684989	15.223881	12.130177	14.102564	13.300492	12.535612	13.866667	11.671087
PLXNA3	11.486486	12.215909	14.825582	10.3125	11.777302	15.203426	10.130719	8.993576	14.346895	13.91863	10.364145	10.833333	12.666667	13.945579	9.0625	15.72327	12.847966	14.825582	13.709678	12.0	10.204082	16.507936	14.469454	10.526316	14.052288	9.97151	14.325068	11.111111	13.41853	15.202703	10.079576	12.386707	12.8125	10.437711	12.903226	12.941176	11.79941	11.884058	10.029498	12.058824	12.537313	13.91863	14.626865	10.35503	10.897436	13.300492	11.680912	12.8	10.61008
PLXNA4	14.189189	11.931818	12.5	15.625	12.5	15.042373	11.437908	10.381356	9.957627	12.5	11.484593	12.5	11.0	10.204082	11.25	13.207547	14.406779	13.66279	12.634409	11.466666	15.306123	12.698413	11.25402	11.513158	16.013071	11.680912	12.947659	11.805555	11.821086	15.878378	13.2626	14.803625	13.75	9.76431	13.196481	12.352942	11.209439	14.782609	14.454277	11.176471	13.134328	11.652542	11.940298	12.130177	13.782051	12.315271	13.675214	12.0	11.671087
PLXNB1	12.612613	14.488636	13.953488	10.0	17.982456	14.254386	14.379085	11.842105	13.377193	14.254386	10.364145	11.944445	13.666667	13.945579	15.0	13.522013	11.184211	13.953488	9.946237	10.4	11.22449	12.063492	13.826366	11.184211	11.437908	12.250712	17.630854	13.425926	14.057508	16.554054	15.119364	13.897281	11.875	10.10101	14.076246	12.647058	11.504425	12.463768	10.324484	12.941176	12.537313	12.938597	10.149254	13.905326	12.179487	14.039409	12.250712	11.466666	13.527851
PLXNB2	10.430839	12.5	13.081395	12.8125	13.151927	13.832199	13.071896	9.750566	13.151927	11.111111	12.605042	15.277778	13.666667	12.585034	11.5625	14.779874	10.884354	13.66279	10.483871	12.266666	11.564626	11.428572	11.897106	9.539474	12.418301	10.826211	12.672176	12.268518	12.779552	16.554054	9.814323	10.574018	13.4375	11.111111	11.143695	15.294118	9.144543	14.782609	13.274336	15.588235	14.626865	10.430839	12.537313	12.426036	17.628204	13.546798	12.820513	13.866667	13.527851
PLXNB3	13.551402	14.772727	15.988372	10.3125	11.214953	10.514019	11.764706	12.149532	14.252337	13.785047	11.204482	11.388889	13.333333	17.687075	11.5625	14.150944	14.953271	12.209302	12.634409	12.8	11.904762	12.063492	10.289389	12.5	16.013071	9.97151	13.498623	12.149532	13.099042	12.162162	14.323607	10.271903	10.3125	13.804714	12.316715	13.823529	15.044248	12.753623	10.914454	12.941176	13.432836	14.719626	9.850746	14.201183	14.423077	11.82266	11.111111	10.933333	12.732096
PLXNC1	13.571428	12.784091	13.081395	16.25	15.952381	12.142858	12.745098	12.380953	15.238095	15.476191	9.803922	10.555555	11.0	13.605442	11.5625	14.465409	13.809524	14.825582	11.290322	12.8	15.306123	12.698413	16.077171	16.776316	12.091503	11.396011	10.743802	12.142858	12.460064	14.527027	12.201591	13.595166	13.75	10.437711	12.316715	13.823529	12.684366	12.753623	11.504425	12.058824	13.134328	12.380953	11.044776	12.130177	10.576923	13.546798	11.396011	11.2	12.201591
PLXND1	13.063063	12.5	12.209302	13.4375	14.371258	12.175649	12.418301	12.989691	13.078471	12.974051	12.044818	10.0	13.666667	12.585034	15.625	13.836478	15.169661	16.27907	12.365591	9.333333	10.884354	13.015873	12.540193	14.144737	10.130719	11.680912	12.672176	11.342592	13.738019	11.824325	12.732096	11.480363	9.375	11.447811	13.196481	12.941176	11.209439	11.594203	13.569322	12.352942	17.014925	14.078675	8.955224	11.834319	12.820513	14.285714	11.396011	10.666667	12.732096
POC1A	17.627119	22.711864	15.254237	18.983051	13.220339	14.915255	24.745762	10.508474	12.20339	13.559322	15.254237	16.949152	23.728813	22.789116	12.542373	12.881356	13.220339	20.677965	21.355932	22.711864	22.108843	22.711864	20.0	16.61017	20.677965	15.254237	15.932203	15.254237	15.593221	17.627119	18.983051	27.457626	22.711864	23.38983	18.305084	18.644068	17.627119	15.593221	17.966103	15.932203	20.338984	11.864407	21.694916	29.830509	17.627119	20.338984	17.966103	14.237288	16.61017
POC1B	17.627119	20.677965	11.525424	20.0	14.576271	12.881356	23.050848	14.576271	11.864407	14.915255	18.644068	16.271187	23.728813	23.809525	9.491526	14.237288	15.932203	22.711864	26.101694	20.0	22.789116	18.305084	21.694916	17.627119	22.372881	16.271187	17.288136	16.61017	16.271187	18.983051	21.016949	27.79661	22.372881	23.38983	18.983051	17.627119	17.288136	16.949152	16.61017	16.61017	20.338984	12.20339	22.711864	29.152542	15.254237	16.949152	18.983051	17.966103	19.322035
PPP2R2A	11.818182	11.647727	11.918605	15.0	13.409091	12.727273	11.764706	8.636364	10.0	9.545455	11.204482	13.611111	14.666667	12.244898	15.0	11.949685	10.681818	12.5	15.32258	14.666667	15.646258	11.428572	9.646302	10.197369	14.379085	11.111111	14.600551	11.574074	12.779552	10.135135	11.936339	13.897281	13.75	11.447811	10.85044	12.941176	14.749263	14.492754	17.109144	14.117647	11.343284	11.136364	12.537313	15.384615	11.538462	13.300492	13.105413	9.333333	11.140584
PPP2R2B	12.0	12.784091	8.430233	15.3125	11.764706	10.352942	14.052288	9.882353	12.0	10.823529	11.484593	13.888889	15.0	11.564626	11.875	9.748427	9.882353	13.081395	12.365591	10.933333	14.965986	12.380953	12.21865	10.526316	15.03268	11.680912	13.774105	9.411765	15.015974	11.486486	14.58886	14.501511	14.375	18.855219	10.557185	15.0	12.38938	11.594203	15.339233	16.17647	10.149254	10.352942	14.328359	13.609468	11.217949	12.315271	12.820513	10.133333	10.875332
PPP2R2C	10.849056	13.920455	9.302325	14.6875	9.433962	11.556603	14.379085	13.207547	9.669811	9.905661	10.364145	12.777778	18.0	12.244898	14.0625	10.377358	9.433962	13.081395	13.709678	14.133333	15.306123	11.428572	13.504823	10.197369	13.725491	12.535612	16.528925	9.669811	15.335464	15.878378	14.058355	14.803625	14.0625	13.131313	9.970675	15.0	13.274336	11.884058	15.929204	14.705882	10.746268	10.377358	17.014925	13.017752	11.538462	13.300492	12.535612	10.133333	13.527851
PPP2R2D	12.045455	9.659091	13.081395	13.4375	10.681818	12.727273	10.784314	9.090909	10.681818	11.136364	11.764706	14.444445	14.333333	13.265306	12.5	13.207547	10.454545	13.66279	13.709678	13.6	15.306123	10.476191	11.897106	10.526316	17.320261	11.965812	8.815427	9.953704	14.376997	15.878378	12.201591	13.595166	14.375	14.814815	12.316715	15.882353	14.749263	13.623188	13.569322	14.411765	10.149254	11.818182	13.134328	13.905326	11.217949	11.33005	15.384615	9.866667	13.527851
PPWD1	12.0	15.340909	12.5	14.6875	10.666667	14.133333	12.745098	11.2	10.133333	12.533334	11.204482	13.333333	16.666666	11.904762	12.1875	11.320755	13.066667	12.790698	14.247312	16.799999	14.625851	12.380953	15.755627	12.828947	15.03268	11.396011	11.570248	13.6	12.460064	17.905405	13.866667	13.293052	12.1875	16.161615	12.903226	12.647058	10.914454	14.492754	10.029498	14.411765	15.522388	13.6	10.149254	14.792899	13.461538	15.733334	13.105413	11.2	11.733334
PREB	14.285714	15.909091	13.372093	16.5625	10.909091	11.688312	14.705882	10.12987	14.805195	12.727273	9.523809	13.055555	13.333333	14.965986	10.625	13.522013	12.727273	13.953488	12.365591	13.333333	12.244898	11.746032	16.398714	15.789474	17.973856	12.535612	9.641873	11.428572	14.057508	15.540541	14.854112	16.616314	15.9375	13.468014	13.196481	11.176471	12.684366	16.52174	14.454277	12.352942	19.104477	11.688312	18.208956	13.905326	12.820513	9.350649	15.669516	14.133333	15.119364
PRPF19	13.621263	23.255814	12.956811	18.272425	14.61794	11.295681	16.27907	12.292358	15.282393	12.624585	15.946844	15.946844	20.666666	21.088436	13.289037	14.950166	13.289037	15.282393	19.60133	20.598007	18.707483	15.946844	15.946844	12.624585	19.269102	12.292358	12.956811	14.285714	15.282393	14.527027	16.943521	19.60133	19.933556	20.202021	21.594685	19.60133	18.272425	20.598007	18.60465	18.936876	19.269102	12.624585	20.598007	22.923588	14.285714	14.285714	15.614618	13.621263	16.611296
PRPF4	16.50165	21.452145	15.181519	20.132013	18.811882	14.19142	21.122112	12.541254	11.551155	13.20132	13.861386	18.151815	22.666666	19.727892	12.871287	10.891089	16.831684	18.481848	21.452145	22.772278	22.44898	20.79208	20.462046	16.831684	20.132013	10.231023	13.20132	11.551155	16.831684	17.229731	14.521452	21.122112	21.122112	21.212122	19.141914	19.471947	21.782179	20.79208	21.122112	19.471947	19.801981	14.851485	19.801981	28.712872	15.181519	13.861386	20.462046	13.531353	13.861386
PWP1	13.738739	16.477272	14.825582	14.375	12.253829	15.317286	15.03268	11.159738	11.597374	12.253829	12.32493	14.722222	19.333334	17.687075	12.5	12.578616	12.472648	15.116279	13.709678	11.733334	15.646258	16.190475	20.578777	20.06579	13.398693	15.099715	10.743802	13.425926	11.821086	15.878378	16.976128	16.616314	13.75	17.845118	15.542522	19.117647	16.814159	13.913043	17.109144	15.588235	12.835821	13.129103	14.029851	18.639053	11.217949	11.576355	17.948717	13.066667	12.466844
PWP2	10.962566	14.204545	14.244186	13.75	13.368984	12.032085	17.647058	13.368984	13.101604	14.438502	13.165266	16.111111	19.0	16.32653	13.75	10.377358	10.962566	12.5	17.741936	17.112299	19.727892	19.047619	14.14791	20.06579	19.607843	9.97151	13.498623	13.903744	15.654952	17.905405	15.775401	19.033232	20.3125	17.845118	14.662757	15.588235	14.159292	14.492754	15.929204	16.470589	13.432836	14.973262	16.119404	18.934912	13.782051	16.31016	17.094017	11.229946	11.764706
RACK1	15.11254	18.649517	11.575562	17.684887	14.790997	12.540193	20.261438	13.504823	15.755627	14.14791	12.540193	18.649517	21.666666	22.108843	10.610932	9.967846	13.504823	17.041801	20.900322	20.257235	22.789116	17.363344	17.684887	20.06579	22.549019	12.21865	14.790997	16.720257	18.006432	19.256756	20.257235	18.327974	20.257235	17.508417	18.971062	17.363344	17.363344	14.14791	12.540193	16.077171	13.18328	11.25402	16.077171	23.47267	12.540193	18.006432	16.720257	13.826366	17.041801
RAE1	14.414414	14.114114	9.60961	14.375	11.111111	12.312312	16.339869	11.411411	10.51051	14.714715	12.012012	15.015015	17.0	18.367348	9.375	12.578616	9.90991	13.813814	14.414414	15.315315	15.986395	35.555557	13.18328	14.473684	18.627451	10.51051	11.111111	12.912913	13.099042	11.486486	18.318317	15.70997	14.0625	12.121212	14.114114	15.315315	14.414414	13.813814	11.711712	14.714715	11.411411	11.411411	11.711712	17.417418	10.576923	13.213213	12.612613	15.615616	13.513514
RBBP4	14.933333	17.613636	11.33721	16.25	15.466666	13.066667	18.300653	12.0	12.533334	12.533334	12.32493	13.333333	15.666667	17.687075	14.0625	12.578616	12.533334	13.66279	12.903226	16.266666	20.068027	14.920635	20.900322	13.486842	18.300653	10.826211	11.019283	11.733334	10.223642	13.175675	14.133333	19.637463	18.125	19.86532	16.129032	17.941177	17.109144	15.362319	16.814159	13.529411	16.41791	13.866667	16.716417	21.301775	13.141026	13.333333	14.245014	13.066667	12.8
RBBP5	15.434084	15.11254	15.434084	19.614147	14.469454	13.826366	13.725491	11.575562	12.861736	13.826366	13.504823	14.14791	21.0	18.02721	10.610932	11.897106	11.897106	17.363344	18.649517	16.720257	16.666666	11.575562	14.14791	14.802631	18.300653	11.575562	9.967846	13.504823	15.11254	11.148648	16.077171	18.006432	10.610932	10.10101	13.826366	9.967846	13.826366	14.790997	14.790997	11.575562	13.18328	12.540193	13.826366	19.614147	10.932476	18.649517	17.363344	13.826366	13.826366
RBBP7	14.4	17.897728	12.209302	13.75	11.466666	14.666667	16.993464	12.266666	10.933333	10.666667	13.445378	12.5	18.0	17.006804	12.8125	14.150944	11.466666	14.244186	13.172043	14.666667	20.748299	15.873015	20.578777	13.157895	15.359477	14.245014	12.121212	10.666667	12.140575	13.851352	13.866667	17.824774	18.75	17.845118	16.129032	17.941177	15.634218	15.652174	17.699116	14.411765	16.119404	13.333333	15.820895	21.893492	15.705129	14.133333	17.094017	12.533334	13.6
RFWD2	10.942249	16.717325	13.37386	15.9375	14.893617	13.677812	18.954248	13.069909	12.765958	11.550152	13.37386	13.37386	22.666666	16.666666	14.375	13.207547	11.246201	15.50152	15.805471	16.717325	13.265306	12.698413	19.935692	19.078947	17.647058	17.021276	11.246201	13.37386	13.099042	10.810811	18.541033	14.589665	17.5	16.161615	13.37386	13.677812	14.893617	17.021276	14.285714	14.893617	14.589665	11.550152	15.805471	17.325228	16.02564	17.93313	15.197568	9.726444	13.37386
RFWD3	12.903226	15.542522	10.557185	12.1875	15.249267	14.662757	14.052288	13.196481	13.782991	12.316715	11.143695	13.196481	14.333333	12.585034	11.5625	11.006289	11.730206	12.903226	10.85044	13.489736	10.204082	12.380953	15.11254	11.184211	13.398693	11.143695	13.196481	12.609971	8.626198	12.837838	11.730206	15.105741	13.4375	12.121212	14.076246	10.294118	10.029498	12.02346	10.619469	10.294118	14.925373	11.730206	11.641791	15.088758	12.5	11.730206	9.090909	12.609971	12.903226
RIC1	10.377358	14.772727	9.593023	12.8125	11.556603	14.858491	12.418301	12.264151	14.150944	12.5	11.204482	10.555555	12.0	17.006804	10.625	13.207547	13.443397	11.33721	12.365591	9.866667	15.306123	9.523809	11.575562	12.5	9.477124	14.245014	11.84573	10.613208	10.223642	10.135135	12.201591	12.688822	16.5625	9.427609	13.782991	10.0	8.849558	12.753623	11.504425	8.235294	10.746268	13.207547	11.940298	10.35503	13.141026	12.068966	12.535612	10.4	10.61008
RMC1	13.091922	9.943182	14.825582	13.125	12.813371	10.584958	15.359477	13.927577	13.927577	10.584958	10.644258	11.977715	12.333333	11.904762	10.0	14.150944	12.534819	13.953488	13.370474	12.534819	12.92517	15.238095	14.790997	11.184211	9.477124	14.814815	12.813371	13.091922	13.099042	11.824325	13.649025	12.688822	10.9375	14.141414	9.970675	12.058824	11.209439	10.434783	10.029498	12.352942	16.119404	12.256268	9.552238	11.538462	11.217949	9.749304	13.675214	12.534819	10.86351
RPTOR	13.707165	17.133957	9.657321	15.3125	12.772586	11.52648	14.052288	14.018692	11.52648	16.199377	13.395638	14.018692	17.333334	16.32653	12.1875	9.748427	12.772586	14.953271	12.46106	16.510904	15.986395	15.873015	13.18328	17.43421	16.339869	15.264797	12.149532	15.264797	14.376997	12.837838	14.953271	16.199377	18.75	20.875422	12.772586	12.772586	12.149532	15.887851	14.641745	11.52648	15.264797	12.46106	11.214953	17.133957	10.897436	13.707165	15.264797	16.199377	12.149532
RRP9	12.238806	16.41791	10.447762	15.3125	13.731343	10.746268	19.934641	12.835821	11.343284	14.328359	12.537313	12.537313	21.333334	19.727892	13.4375	11.320755	17.313433	16.716417	18.805969	16.41791	21.768707	16.507936	23.151125	16.118422	16.339869	13.134328	13.432836	13.731343	19.169329	13.851352	15.223881	17.522659	16.25	17.171717	16.716417	15.820895	15.522388	17.014925	16.716417	14.925373	15.820895	13.432836	15.820895	19.402985	11.217949	15.522388	18.208956	14.328359	16.716417
SCAP	14.864865	18.181818	16.27907	10.625	14.566929	11.220472	13.398693	14.845361	13.078471	14.960629	12.885154	14.166667	19.333334	20.068027	15.3125	15.094339	14.566929	18.89535	15.053763	16.266666	17.687075	15.873015	15.755627	15.789474	18.300653	12.535612	13.498623	13.888889	12.779552	12.5	10.344828	17.220543	16.875	15.488215	13.196481	13.823529	13.864306	13.333333	12.979351	12.647058	17.313433	11.180124	16.119404	19.23077	13.782051	15.270936	15.384615	13.333333	9.814323
SEC31A	12.912913	17.117117	11.711712	14.6875	14.414414	11.411411	14.052288	10.810811	11.411411	13.213213	13.213213	13.213213	14.333333	11.564626	10.3125	11.949685	11.711712	15.315315	14.414414	14.714715	17.006804	14.285714	17.684887	14.473684	12.745098	9.90991	13.213213	13.513514	12.460064	14.527027	16.216217	16.616314	13.4375	14.141414	12.912913	13.513514	13.213213	12.312312	13.213213	14.114114	16.516516	15.315315	17.117117	12.312312	16.346153	12.612613	13.813814	12.312312	13.813814
SEC31B	13.813814	16.516516	14.114114	16.25	15.015015	12.912913	18.300653	12.312312	12.612613	13.513514	12.912913	13.213213	18.666666	13.605442	10.3125	12.264151	11.711712	15.615616	13.513514	16.516516	17.346939	15.238095	15.434084	16.447369	14.379085	11.711712	12.312312	12.312312	10.862619	12.837838	15.315315	16.616314	14.0625	14.814815	14.714715	14.414414	13.213213	13.213213	14.714715	14.414414	16.216217	11.111111	12.612613	17.117117	14.743589	12.312312	15.015015	13.213213	13.513514
SEMA3A	13.063063	13.068182	15.116279	12.1875	10.953347	11.561866	12.091503	9.896907	9.533468	13.995943	11.764706	12.222222	10.666667	13.265306	10.9375	14.465409	12.373225	12.790698	12.903226	12.266666	12.244898	12.380953	9.646302	9.539474	12.091503	13.675214	16.253443	14.583333	14.057508	11.148648	14.058355	8.76133	11.5625	12.457912	12.316715	13.823529	11.504425	13.043478	15.044248	12.647058	11.641791	13.043478	11.044776	14.201183	14.102564	12.068966	15.099715	11.2	10.079576
SEMA3B	11.261261	10.795455	11.33721	14.0625	13.414634	14.02439	10.784314	11.958763	11.178862	10.365853	13.445378	16.111111	13.666667	16.666666	10.3125	11.006289	14.02439	14.825582	12.096774	14.666667	12.585034	14.285714	10.932476	13.157895	10.784314	10.54131	11.294765	11.574074	12.779552	15.878378	13.2626	9.365559	14.375	13.468014	11.143695	12.058824	12.979351	11.594203	11.79941	12.352942	13.731343	13.457557	10.746268	13.017752	12.179487	11.82266	14.814815	13.333333	14.323607
SEMA3C	10.585586	13.920455	16.27907	11.875	12.195122	10.97561	12.745098	11.752578	8.943089	10.97561	15.686275	13.888889	15.0	13.265306	8.75	11.949685	10.162601	11.33721	13.978495	16.266666	12.244898	9.523809	10.932476	12.5	13.725491	15.099715	11.84573	11.342592	10.543131	10.810811	13.793103	12.084592	10.625	12.457912	10.557185	10.882353	13.274336	11.594203	12.684366	10.588235	12.835821	12.42236	12.537313	11.538462	13.461538	12.068966	13.105413	13.6	12.466844
SEMA3D	11.261261	13.068182	13.081395	13.4375	11.491936	11.491936	13.725491	9.690722	11.895162	11.491936	12.32493	13.333333	14.333333	9.523809	15.0	13.207547	16.129032	8.72093	13.172043	11.466666	12.244898	13.015873	13.504823	14.473684	14.052288	11.680912	13.223141	12.268518	17.571884	14.189189	15.384615	10.876133	12.8125	13.131313	11.730206	10.294118	12.094396	11.594203	10.619469	15.0	9.552238	10.973084	11.641791	15.088758	12.820513	11.82266	13.960114	12.8	12.997348
SEMA3E	11.486486	12.5	11.046512	10.0	12.373225	11.764706	14.379085	13.814433	13.590263	13.184585	12.605042	12.5	18.666666	14.965986	11.875	14.465409	11.156187	14.244186	12.634409	12.266666	12.585034	10.158731	10.932476	13.486842	15.686275	12.820513	11.019283	13.194445	11.182109	13.513514	13.527851	13.897281	12.1875	12.794613	12.316715	13.235294	12.979351	9.275362	11.504425	12.058824	14.328359	11.387163	10.746268	13.017752	13.782051	11.083744	9.686609	12.266666	11.671087
SEMA3F	9.90991	11.647727	13.953488	10.9375	13.167939	9.732824	8.169934	9.484536	9.859155	12.977099	12.32493	11.666667	13.0	13.265306	11.25	10.691824	15.648855	13.372093	12.903226	12.8	13.265306	13.650794	11.575562	13.157895	11.437908	9.97151	11.019283	13.888889	12.779552	11.824325	12.997348	10.876133	11.875	15.488215	12.316715	12.647058	15.044248	9.275362	11.79941	11.176471	11.940298	11.594203	12.835821	13.313609	12.5	12.315271	12.535612	11.2	16.710875
SEMA3G	12.612613	13.636364	10.174418	9.375	14.112904	10.483871	11.111111	12.371134	13.104838	12.701612	10.084034	13.055555	11.0	14.965986	14.375	11.006289	14.516129	13.66279	16.129032	12.8	15.986395	12.698413	12.540193	13.157895	14.705882	14.245014	13.223141	14.351851	15.015974	13.513514	13.2626	12.688822	15.625	14.478114	14.369501	16.470589	14.159292	14.492754	13.274336	16.17647	16.716417	14.906833	13.134328	12.130177	10.897436	14.039409	12.250712	13.6	12.201591
SEMA4A	11.036036	11.079545	13.66279	13.4375	11.111111	13.289761	12.418301	12.636166	13.725491	12.854031	12.32493	11.388889	12.666667	13.265306	12.5	14.150944	11.328976	13.372093	11.021505	10.4	8.503402	11.746032	11.575562	13.486842	12.091503	12.535612	13.223141	11.574074	11.501597	10.135135	11.936339	10.574018	10.9375	13.804714	13.489736	12.058824	15.339233	11.884058	13.274336	11.176471	10.447762	10.893247	14.029851	12.426036	9.935898	13.793103	17.663818	12.0	13.2626
SEMA4B	12.612613	11.363636	12.790698	14.375	10.743802	14.256198	11.437908	10.743802	14.256198	13.636364	10.084034	12.5	17.0	10.204082	10.9375	10.377358	12.603306	12.209302	12.903226	11.733334	12.244898	13.650794	16.077171	15.789474	13.725491	11.396011	12.396694	12.268518	12.779552	16.554054	12.466844	14.803625	12.8125	11.447811	12.316715	8.823529	12.38938	12.753623	12.38938	11.470589	12.835821	11.801242	10.447762	11.538462	12.179487	12.561576	14.529915	12.533334	13.793103
SEMA4C	13.288288	10.227273	11.627907	10.625	13.684211	12.421053	10.130719	10.526316	13.894737	13.684211	11.204482	10.833333	10.666667	12.244898	12.1875	11.949685	12.0	13.081395	12.634409	13.066667	9.183674	12.698413	10.289389	13.815789	12.091503	11.396011	14.325068	10.648149	13.099042	14.527027	11.936339	12.084592	10.3125	10.774411	10.85044	15.0	13.274336	13.913043	14.749263	12.647058	14.029851	14.526316	15.223881	10.650887	16.346153	11.576355	11.111111	15.2	14.58886
SEMA4D	11.261261	10.511364	12.209302	13.125	11.018711	10.602911	12.091503	11.642411	9.56341	10.39501	11.484593	13.888889	13.333333	13.265306	10.9375	10.062893	11.642411	13.081395	12.903226	11.466666	11.564626	14.603174	11.25402	12.828947	15.686275	10.256411	12.947659	11.111111	13.099042	16.891891	13.527851	15.105741	14.6875	10.10101	13.196481	12.941176	12.684366	10.724638	15.044248	12.352942	12.835821	11.018711	9.552238	9.171597	14.423077	11.33005	11.965812	14.4	15.384615
SEMA4F	9.459459	13.636364	11.33721	12.1875	14.978903	12.658228	10.130719	14.135021	12.447257	11.392406	9.803922	14.722222	12.333333	13.265306	11.875	15.408805	10.759494	14.244186	13.172043	12.0	14.285714	12.380953	14.790997	12.5	14.052288	15.669516	10.46832	11.342592	13.099042	15.202703	14.058355	11.782477	13.125	14.478114	13.196481	15.882353	15.339233	10.724638	12.094396	15.294118	13.134328	12.869198	13.134328	12.426036	16.987179	8.128078	10.826211	13.866667	14.854112
SEMA4G	12.387387	13.920455	11.046512	12.1875	14.016736	12.343096	11.764706	11.297071	10.878661	14.225942	10.92437	11.388889	12.666667	13.265306	10.9375	12.893082	14.853557	12.5	11.021505	11.733334	13.945579	13.015873	11.575562	15.460526	12.745098	13.105413	11.570248	9.722222	11.821086	13.513514	15.384615	12.688822	12.1875	8.417508	12.316715	13.235294	12.979351	13.333333	12.094396	12.647058	12.537313	11.506276	12.537313	12.426036	12.5	13.793103	13.390313	13.866667	13.793103
SEMA5A	11.261261	15.340909	15.988372	10.625	12.307693	12.307693	15.359477	12.307693	11.648352	14.725275	11.484593	11.388889	11.333333	11.22449	14.375	10.377358	9.010989	12.5	10.752688	10.666667	11.564626	10.793651	12.861736	15.789474	12.091503	12.250712	13.774105	11.574074	12.140575	11.486486	9.283819	9.969789	16.875	10.774411	10.263929	13.529411	10.914454	12.173913	9.144543	12.352942	13.731343	12.087913	10.746268	11.834319	13.141026	14.285714	11.680912	13.066667	12.466844
SEMA5B	11.036036	14.488636	13.66279	11.5625	13.406593	13.846154	12.418301	10.769231	13.626373	13.846154	10.084034	11.944445	11.666667	9.183674	11.5625	12.264151	12.967033	15.116279	13.709678	13.333333	12.92517	10.158731	12.861736	14.802631	12.418301	13.105413	13.498623	12.5	10.862619	12.5	13.527851	11.178247	12.5	15.151515	13.782991	14.705882	13.274336	11.304348	12.38938	15.588235	15.820895	11.648352	12.238806	13.905326	16.346153	11.82266	13.960114	13.066667	9.549071
SEMA6A	12.837838	16.477272	13.081395	13.75	10.483871	12.298388	10.784314	10.515464	11.08871	11.895162	11.764706	11.388889	9.0	9.523809	12.8125	12.893082	13.709678	8.72093	9.946237	10.133333	14.285714	13.968254	9.003216	14.473684	12.091503	10.54131	12.947659	12.268518	13.738019	12.5	14.058355	9.969789	15.3125	14.814815	14.369501	11.470589	12.094396	12.463768	12.684366	12.352942	11.940298	10.766046	15.820895	12.721893	12.179487	9.605911	14.529915	11.733334	12.732096
SEMA6B	12.387387	16.193182	13.66279	12.1875	12.4498	10.240964	11.437908	9.690722	13.279678	13.052209	12.885154	15.555555	12.0	11.22449	12.8125	14.150944	15.461847	15.988372	11.827957	12.266666	11.564626	13.015873	11.575562	14.802631	11.764706	11.396011	11.570248	11.342592	12.140575	12.837838	11.671087	11.178247	15.0	12.794613	14.076246	15.0	14.749263	13.043478	13.274336	12.058824	13.134328	9.937888	12.537313	11.538462	14.102564	11.083744	12.820513	15.733334	14.854112
SEMA6C	14.414414	15.625	17.151163	11.25	14.486921	12.676056	11.111111	11.340206	12.273642	13.682093	14.005602	15.0	14.333333	18.367348	11.875	14.150944	12.273642	11.33721	13.978495	10.133333	13.265306	11.111111	14.790997	14.144737	15.686275	9.97151	11.294765	12.268518	11.821086	12.162162	11.671087	15.105741	11.875	12.794613	14.369501	11.764706	10.029498	11.884058	14.159292	11.470589	14.925373	10.144928	13.134328	10.650887	13.141026	12.315271	14.245014	14.133333	13.793103
SEMA6D	14.414414	16.193182	11.627907	12.5	9.368635	12.219959	11.764706	11.546391	10.386966	12.830957	11.764706	11.944445	14.0	11.904762	15.3125	13.836478	10.590631	12.790698	11.55914	11.466666	15.646258	12.698413	10.289389	11.842105	10.130719	13.105413	15.151515	13.888889	14.376997	15.878378	11.671087	12.688822	13.75	11.111111	11.143695	11.470589	13.274336	11.304348	12.979351	12.058824	14.925373	12.008282	10.447762	9.467456	12.820513	11.82266	12.820513	9.866667	10.344828
SEMA7A	11.036036	13.068182	12.5	13.75	14.988814	14.317674	10.457517	10.738256	12.751678	12.975391	12.605042	12.222222	12.333333	12.244898	13.75	11.949685	12.751678	13.66279	12.365591	11.2	10.544218	10.793651	13.504823	11.842105	17.647058	15.669516	8.815427	8.333333	15.015974	13.851352	11.671087	14.501511	11.25	11.111111	10.85044	12.352942	8.554572	10.724638	12.979351	10.588235	12.238806	11.409396	11.044776	13.017752	16.346153	10.098522	11.396011	14.4	16.180372
SF3B3	11.675127	12.5	13.953488	11.5625	11.928934	13.705584	11.111111	13.451777	14.974619	11.675127	10.084034	12.222222	10.0	13.945579	11.875	10.691824	9.898478	11.33721	9.67742	9.6	15.646258	13.333333	9.003216	12.171053	14.705882	11.396011	12.121212	12.182741	15.974441	13.513514	12.732096	10.876133	10.625	12.457912	12.903226	13.235294	12.979351	11.594203	12.094396	13.529411	11.044776	11.167513	11.044776	12.130177	10.256411	13.451777	11.396011	12.0	11.405835
SHKBP1	13.288288	10.511364	11.918605	16.875	12.555066	14.317181	10.457517	13.656387	12.555066	13.215859	12.885154	14.166667	13.666667	14.965986	16.25	15.094339	14.096916	13.953488	11.290322	11.2	14.285714	14.285714	15.434084	14.802631	15.03268	14.245014	13.774105	12.731482	18.84984	16.554054	15.649867	14.803625	13.75	16.161615	11.730206	11.470589	12.38938	10.434783	13.569322	11.764706	15.820895	10.132158	16.41791	12.426036	12.179487	11.576355	12.820513	10.933333	10.61008
SMU1	13.375796	19.745222	14.012739	20.063694	15.286624	13.694267	22.875816	13.057324	13.375796	12.738853	15.286624	14.012739	20.333334	19.727892	12.101911	11.78344	12.738853	17.197453	19.745222	21.974522	19.727892	13.057324	18.006432	15.131579	22.222221	14.33121	11.78344	12.420382	13.41853	15.202703	19.426752	17.515924	22.611465	21.212122	14.649681	12.420382	14.33121	13.057324	13.375796	14.33121	17.834394	14.33121	17.197453	21.33758	10.897436	14.649681	21.019108	14.33121	14.33121
SNRNP40	17.320261	18.627451	8.496732	22.875816	13.071896	14.379085	22.222221	12.091503	13.398693	12.091503	16.339869	14.705882	29.0	29.591837	13.071896	13.398693	13.398693	14.705882	23.529411	23.529411	26.190475	23.529411	18.300653	16.118422	25.163399	15.359477	13.398693	12.091503	17.320261	15.202703	19.607843	25.163399	18.627451	22.222221	17.320261	16.993464	16.339869	16.013071	15.359477	15.03268	14.705882	13.725491	17.320261	27.777779	16.666666	22.549019	26.470589	13.725491	14.052288
SORCS1	13.738739	15.909091	10.465117	11.875	12.007874	13.976377	9.803922	11.958763	11.468813	12.007874	10.92437	13.888889	12.666667	14.965986	10.3125	16.666666	11.614173	15.406977	12.365591	14.933333	13.265306	12.063492	14.790997	13.815789	10.784314	14.245014	10.743802	10.648149	12.140575	13.175675	10.61008	14.199396	16.25	13.804714	11.43695	10.588235	10.324484	11.884058	15.044248	9.117647	13.731343	11.387163	12.238806	9.467456	10.576923	13.054187	10.54131	14.4	12.466844
SORCS2	12.162162	9.375	11.627907	10.9375	10.980392	11.764706	9.803922	10.515464	11.066399	11.372549	13.445378	10.833333	13.666667	13.605442	12.1875	12.893082	12.941176	13.372093	11.827957	12.533334	11.564626	10.158731	8.681672	14.473684	7.843137	11.965812	13.223141	11.574074	8.626198	16.891891	13.527851	13.595166	13.75	13.468014	13.782991	15.0	11.209439	12.463768	15.044248	15.294118	10.746268	9.316771	13.432836	13.609468	12.179487	12.561576	13.390313	12.533334	12.997348
SORCS3	12.612613	14.488636	13.081395	12.8125	11.372549	13.529411	10.130719	11.752578	12.474849	10.196078	10.644258	11.388889	12.0	14.285714	12.5	14.465409	9.803922	13.953488	13.172043	10.933333	11.564626	12.063492	13.18328	10.855263	11.437908	12.820513	15.977962	12.962963	10.543131	13.851352	11.671087	13.595166	15.9375	12.794613	11.730206	11.764706	12.38938	11.884058	14.159292	10.0	15.223881	11.594203	15.522388	15.088758	12.179487	12.561576	14.245014	11.466666	12.466844
SORL1	14.509804	13.725491	14.117647	11.764706	16.078432	12.156863	8.627451	12.941176	12.156863	12.54902	10.588235	9.411765	10.196078	11.372549	15.294118	12.54902	13.725491	14.90196	11.372549	12.54902	10.588235	14.117647	14.117647	15.294118	10.588235	11.764706	14.509804	11.372549	10.588235	14.509804	10.588235	12.941176	14.90196	11.764706	9.411765	9.803922	10.588235	14.90196	12.941176	9.411765	12.941176	12.156863	13.725491	14.90196	16.078432	10.980392	13.725491	13.333333	15.294118
SORT1	9.90991	12.215909	13.953488	13.125	14.115308	12.524851	11.764706	8.659794	11.066399	12.723658	12.605042	14.722222	15.0	12.585034	11.875	13.522013	11.729622	10.174418	15.053763	14.666667	10.544218	10.793651	15.434084	14.802631	11.111111	11.111111	17.355371	12.731482	13.41853	13.851352	11.405835	10.574018	12.8125	14.141414	14.956012	12.058824	13.569322	13.623188	11.79941	12.941176	11.641791	10.766046	10.746268	11.834319	9.615385	13.793103	11.396011	13.066667	11.936339
SPAG16	18.493151	22.260275	13.69863	16.09589	15.753425	15.410959	26.712328	14.041096	13.69863	14.726027	16.780823	17.80822	22.260275	18.150684	16.780823	14.383562	9.589041	20.205479	20.547945	21.232876	22.260275	17.465754	18.150684	16.438356	23.630136	17.123287	16.09589	13.013699	13.013699	18.493151	17.80822	26.712328	19.863014	22.945206	21.232876	20.205479	20.205479	20.547945	19.520548	22.945206	18.150684	13.356164	21.575342	30.136986	13.013699	19.178082	20.547945	17.80822	16.780823
SPAG9	13.963964	12.5	14.244186	14.6875	14.637904	12.48074	11.437908	18.144329	18.108652	22.773973	11.204482	14.444445	11.666667	14.965986	13.125	12.893082	12.561983	9.302325	12.634409	11.466666	11.904762	14.603174	16.077171	15.131579	12.091503	11.396011	9.641873	13.425926	14.376997	10.810811	14.058355	12.386707	11.25	12.794613	12.903226	13.823529	14.749263	13.913043	13.569322	12.647058	12.238806	12.008282	12.238806	11.538462	13.141026	11.82266	9.97151	14.133333	14.058355
STRAP	15.540541	16.554054	11.486486	22.972973	13.175675	12.162162	25.337837	11.148648	12.162162	12.5	15.878378	13.513514	18.581081	18.02721	11.486486	12.5	14.527027	17.905405	19.256756	19.594595	17.346939	18.918919	18.581081	18.581081	21.959459	12.5	11.486486	13.175675	13.851352	15.878378	18.581081	22.972973	20.608109	16.554054	19.594595	18.581081	16.891891	18.581081	19.256756	17.905405	18.918919	12.162162	17.905405	25.675676	12.837838	14.527027	20.270269	11.148648	17.567568
STRN	9.969789	16.918428	11.480363	16.25	12.386707	12.386707	17.647058	11.480363	14.501511	11.178247	10.271903	13.595166	21.0	17.346939	11.5625	10.691824	17.220543	14.803625	19.939577	19.335348	20.748299	15.238095	13.504823	14.802631	16.013071	11.480363	8.1571	14.501511	15.974441	17.229731	12.688822	17.220543	22.1875	16.835016	12.688822	13.595166	12.688822	12.084592	12.990936	14.199396	14.199396	13.897281	13.595166	17.824774	13.782051	12.688822	12.990936	16.918428	15.105741
STRN3	13.069909	17.629179	14.589665	14.375	16.109423	12.765958	17.320261	8.81459	13.677812	10.638298	12.765958	13.069909	19.666666	17.687075	11.25	13.522013	13.981763	17.629179	18.541033	17.325228	19.387754	13.015873	14.469454	13.486842	16.993464	10.942249	11.246201	12.158054	15.974441	13.851352	14.893617	17.325228	21.875	18.518518	14.285714	14.589665	15.805471	13.069909	13.37386	13.37386	13.677812	13.677812	18.237082	19.148935	13.141026	12.158054	13.981763	14.589665	14.285714
STRN4	15.95092	18.09816	11.96319	16.875	12.576687	14.723927	15.686275	12.883435	10.429448	14.723927	11.349693	13.496933	21.666666	18.367348	12.8125	10.691824	16.871166	21.77914	18.711657	19.018404	17.346939	16.825397	16.077171	12.828947	16.339869	14.417178	11.349693	14.11043	16.29393	13.175675	17.79141	17.177914	21.5625	18.855219	16.564417	15.030675	13.190184	15.030675	15.030675	15.337423	15.337423	13.803681	12.576687	20.858896	13.141026	14.417178	13.803681	15.030675	14.417178
STXBP5	13.513514	13.920455	12.790698	10.625	13.239876	12.928349	11.111111	13.402061	12.273642	12.842465	12.32493	15.555555	14.0	14.625851	14.375	12.578616	9.917356	12.5	14.247312	13.333333	13.605442	16.190475	14.14791	13.815789	13.725491	10.826211	13.223141	15.277778	12.460064	15.878378	13.2626	15.105741	11.5625	13.468014	13.196481	13.235294	13.274336	12.753623	14.159292	11.764706	13.731343	12.629399	13.731343	10.946746	10.897436	14.285714	14.529915	15.2	11.936339
STXBP5L	11.261261	13.636364	11.33721	15.3125	12.743629	13.343328	13.725491	12.164948	13.480886	12.157535	13.445378	10.555555	15.666667	9.523809	12.1875	15.408805	13.884297	12.209302	14.784946	11.733334	14.285714	13.650794	12.21865	15.460526	10.130719	13.390313	11.294765	15.277778	11.501597	14.189189	14.58886	12.386707	14.6875	12.121212	12.609971	15.588235	14.454277	11.014493	11.209439	14.411765	16.716417	11.594203	14.925373	11.242603	11.217949	13.054187	9.686609	12.266666	12.201591
TAF1C	16.216217	15.056818	15.406977	12.5	12.97989	12.97989	13.071896	12.577319	13.8833	13.162705	11.484593	13.888889	13.0	17.346939	14.0625	14.150944	13.893967	18.313953	13.44086	12.533334	11.564626	9.841269	15.11254	15.131579	11.764706	12.820513	12.947659	11.805555	14.696486	13.513514	12.732096	14.501511	9.6875	12.794613	12.316715	14.117647	14.159292	15.942029	15.929204	13.823529	19.104477	14.078675	11.940298	16.568047	11.217949	12.315271	11.965812	16.533333	12.732096
TAF5	15.743441	18.367348	10.495626	19.375	12.536443	13.411078	19.934641	16.90962	17.492712	15.451895	15.743441	17.201166	20.666666	20.068027	16.875	14.465409	13.994169	15.451895	20.991253	20.408163	24.489796	14.920635	22.186495	20.06579	20.588236	13.119534	13.119534	13.994169	16.29393	13.175675	16.90962	19.637463	20.3125	20.202021	17.302053	17.647058	15.929204	18.367348	16.814159	16.470589	16.119404	13.411078	18.805969	22.485207	14.102564	18.075802	14.868805	13.119534	15.451895
TAF5L	16.816816	18.918919	14.114114	17.1875	14.714715	9.60961	19.607843	14.114114	16.516516	15.915915	18.618618	15.015015	23.0	21.428572	13.125	14.150944	17.417418	19.81982	21.021021	22.222221	25.170069	17.142857	17.363344	17.43421	19.607843	10.810811	11.111111	13.813814	13.41853	12.162162	18.318317	20.845921	20.625	20.202021	14.114114	14.714715	14.414414	17.717718	18.018019	15.315315	16.216217	11.711712	19.219219	21.321321	11.538462	18.018019	16.516516	14.114114	16.216217
TBC1D31	15.064102	11.858974	14.102564	13.461538	14.423077	15.064102	15.686275	9.294871	14.102564	14.102564	12.820513	11.538462	16.666666	17.346939	12.5	15.384615	12.820513	13.782051	18.910257	16.346153	14.285714	13.461538	14.469454	17.763159	16.993464	8.653846	11.538462	14.743589	13.461538	12.5	18.589743	15.064102	14.423077	16.498316	13.141026	15.384615	14.102564	13.141026	15.064102	14.102564	13.461538	10.256411	16.02564	18.910257	10.576923	13.461538	16.346153	10.256411	14.423077
TBL1X	15.642458	19.03409	13.081395	20.9375	15.083798	15.363129	22.549019	12.290503	13.407822	13.96648	14.845939	11.452514	23.333334	20.068027	11.5625	13.207547	11.731844	18.60465	22.625698	22.346369	25.170069	16.507936	19.614147	18.092106	19.281046	9.116809	14.52514	13.687151	16.29393	15.540541	16.480448	26.283987	19.0625	22.895622	13.196481	16.17647	18.289085	15.652174	13.274336	13.823529	14.925373	11.452514	15.820895	25.739645	14.743589	11.731844	15.669516	13.407822	14.52514
TBL1XR1	16.111111	20.738636	14.244186	20.3125	15.833333	12.222222	22.875816	15.277778	13.055555	14.444445	14.845939	15.277778	24.333334	21.428572	12.1875	12.578616	11.666667	18.89535	22.222221	23.333334	24.829931	17.142857	20.578777	18.75	18.954248	9.97151	14.444445	11.388889	15.335464	15.878378	17.5	23.26284	17.8125	23.569023	13.782991	14.705882	17.404129	11.304348	14.159292	14.411765	13.731343	12.222222	16.716417	26.331362	14.423077	13.611111	15.384615	12.222222	15.277778
TBL1Y	15.921787	18.75	13.081395	19.6875	15.363129	14.804469	21.241831	15.083798	15.363129	13.687151	13.725491	9.776536	24.0	23.809525	11.25	12.264151	12.849162	17.732557	23.463688	22.905027	25.170069	16.507936	20.578777	19.736841	19.281046	9.97151	10.335196	11.731844	17.252396	15.202703	18.156425	26.888218	18.125	23.232323	14.076246	13.823529	16.519175	14.782609	12.684366	13.529411	15.223881	11.173184	15.522388	25.739645	13.461538	13.128491	16.809116	13.407822	14.52514
TBL2	13.622291	15.789474	14.551084	16.25	12.693499	12.693499	18.954248	13.312694	13.622291	10.835914	15.789474	15.789474	19.0	19.387754	12.1875	9.748427	11.145511	16.408669	15.789474	14.241486	15.646258	14.603174	14.790997	13.157895	14.052288	12.074304	7.430341	11.455109	15.974441	15.540541	21.671827	21.671827	13.4375	16.161615	13.622291	17.337461	12.074304	10.216719	11.455109	16.408669	17.027864	13.312694	15.789474	20.123838	11.217949	14.860682	19.195047	13.931889	13.312694
TBL3	12.025316	16.13924	11.392406	14.556962	15.189874	13.607594	21.241831	9.810126	12.658228	10.443038	15.189874	11.392406	18.0	20.408163	11.392406	11.392406	13.29114	16.13924	17.405064	19.303797	26.530613	15.238095	18.006432	11.513158	18.627451	11.70886	12.658228	13.29114	14.376997	15.878378	18.037975	19.620253	14.873418	20.538721	15.189874	16.772152	15.50633	17.088608	18.037975	17.721519	17.721519	12.025316	18.037975	22.151899	14.102564	16.13924	18.354431	13.92405	14.556962
TECPR2	14.285714	12.624585	7.973422	11.295681	10.631229	11.627907	13.953488	10.963455	11.627907	12.624585	8.970099	10.963455	13.333333	9.863946	14.950166	9.634551	9.634551	13.289037	10.631229	11.960133	14.625851	8.637874	9.302325	13.953488	11.295681	11.295681	12.292358	9.302325	10.963455	9.797297	11.960133	14.950166	12.624585	12.794613	14.61794	14.950166	14.61794	12.292358	12.956811	13.621263	11.295681	10.299004	12.292358	10.299004	12.292358	9.634551	10.963455	13.289037	15.282393
TENM3	13.850415	13.920455	12.209302	13.75	13.850415	14.404432	12.745098	14.127424	14.68144	13.01939	10.644258	8.611111	18.333334	13.605442	11.875	11.949685	13.01939	12.790698	11.911357	10.803324	12.585034	11.746032	10.932476	12.171053	16.666666	11.680912	11.080333	12.188366	11.501597	10.810811	10.249308	11.178247	12.1875	10.774411	10.263929	13.235294	9.144543	11.014493	11.209439	11.176471	14.925373	13.850415	10.149254	13.905326	10.576923	12.742382	11.396011	12.742382	9.141274
TEP1	14.285714	17.006804	17.346939	20.408163	17.006804	12.585034	20.068027	15.306123	16.32653	14.285714	11.22449	13.265306	19.047619	15.646258	15.306123	11.904762	17.346939	18.02721	18.367348	18.707483	19.047619	19.387754	15.986395	15.986395	14.285714	15.306123	13.945579	14.965986	13.605442	14.285714	15.306123	18.367348	16.32653	18.707483	15.986395	14.625851	15.986395	11.564626	11.904762	15.306123	16.666666	13.945579	15.986395	20.748299	15.646258	20.408163	15.646258	18.707483	15.986395
THOC3	19.016394	19.344263	11.803279	17.377048	11.803279	13.442623	17.049181	14.754098	12.459017	13.770492	15.409836	15.081967	18.333334	14.285714	14.426229	11.47541	11.147541	15.409836	20.0	20.327869	19.047619	17.704918	11.47541	15.131579	15.737705	11.47541	11.47541	18.360655	13.114754	15.202703	16.065575	18.688524	17.049181	17.508417	17.377048	18.032787	18.688524	17.049181	18.032787	18.688524	18.032787	15.409836	14.754098	19.672131	15.409836	19.344263	17.704918	10.819673	14.754098
THOC6	12.8125	14.0625	13.75	11.875	12.8125	14.6875	16.339869	12.5	13.125	14.375	10.0	11.25	14.0	12.585034	12.5	11.006289	12.8125	15.0	18.125	17.8125	15.986395	13.650794	14.14791	13.486842	12.418301	9.375	13.4375	14.0625	13.738019	15.202703	14.6875	11.875	17.1875	13.804714	14.0625	14.6875	16.875	11.25	11.875	15.0	14.0625	11.25	14.375	18.125	10.897436	16.875	13.4375	14.6875	15.0
TLE1	14.09396	20.805368	12.751678	14.7651	9.060403	15.100671	15.436241	12.416107	13.422819	13.758389	13.758389	13.758389	18.120806	14.285714	16.107382	9.395973	15.100671	14.09396	15.771812	16.442953	20.408163	14.42953	19.127518	19.127518	15.100671	16.778524	11.409396	14.09396	14.42953	15.540541	16.778524	16.778524	14.7651	16.498316	14.7651	15.436241	14.09396	19.463087	17.785234	15.436241	17.114094	14.09396	13.422819	18.120806	11.409396	16.107382	19.463087	16.442953	15.436241
TLE2	17.785234	21.476511	13.422819	14.09396	8.724833	13.087248	16.442953	11.073826	14.42953	14.42953	14.42953	12.751678	18.456375	15.646258	14.09396	10.067114	11.744967	14.7651	15.771812	16.778524	18.707483	15.771812	17.785234	18.456375	17.449665	15.771812	10.738256	14.42953	14.09396	13.513514	16.778524	14.42953	15.771812	16.835016	16.107382	15.436241	13.422819	22.818792	17.114094	15.100671	17.114094	13.087248	11.409396	16.107382	13.758389	14.7651	17.785234	13.087248	16.442953
TLE3	13.087248	20.469799	12.751678	14.7651	9.731544	10.067114	15.771812	13.422819	15.436241	12.751678	13.758389	11.409396	18.791946	14.285714	13.087248	10.067114	15.100671	15.100671	14.09396	16.442953	21.088436	14.42953	19.127518	19.127518	16.778524	16.107382	11.744967	13.087248	16.107382	13.513514	17.114094	17.114094	14.42953	15.824916	14.42953	16.107382	14.09396	19.463087	17.785234	14.7651	16.778524	13.758389	12.751678	18.456375	13.758389	14.7651	19.798658	16.107382	16.442953
TLE4	17.785234	20.805368	12.080537	15.100671	9.731544	12.751678	15.771812	12.416107	13.422819	14.09396	13.758389	13.758389	18.120806	14.285714	16.778524	9.731544	11.744967	14.7651	15.771812	16.442953	20.408163	14.42953	19.127518	18.791946	14.7651	16.778524	10.738256	14.09396	15.771812	15.202703	17.449665	14.7651	14.42953	15.824916	16.107382	15.436241	13.087248	19.463087	17.785234	15.436241	16.778524	14.09396	13.758389	18.456375	11.073826	17.449665	20.134228	16.778524	14.7651
TLE6	14.950166	19.933556	10.299004	13.953488	9.966778	9.966778	17.275747	13.289037	9.302325	13.953488	11.295681	11.627907	18.0	17.346939	9.634551	10.963455	14.285714	14.285714	15.614618	14.61794	14.625851	13.621263	14.950166	14.61794	16.27907	9.302325	16.611296	11.960133	13.621263	12.5	13.289037	14.285714	12.956811	11.447811	12.292358	12.624585	10.963455	12.292358	12.956811	11.295681	15.614618	14.61794	12.624585	15.282393	7.973422	13.953488	17.940199	15.946844	13.953488
TLE7	14.576271	13.898305	13.559322	11.864407	11.18644	11.864407	13.220339	17.288136	14.915255	15.593221	13.220339	11.864407	17.288136	15.646258	10.847458	11.18644	9.152542	15.932203	15.932203	12.542373	13.265306	15.593221	12.542373	13.898305	11.525424	12.20339	15.932203	10.847458	16.949152	11.864407	16.271187	14.237288	12.542373	11.864407	17.627119	16.61017	16.61017	11.864407	11.525424	16.271187	15.254237	11.864407	14.237288	13.220339	13.559322	11.525424	17.288136	15.932203	17.627119
TRAF7	15.679442	17.421602	15.679442	16.027874	16.724739	9.407665	20.557491	14.634147	17.770035	15.679442	9.756098	9.059234	19.163763	18.815331	14.982578	14.285714	14.634147	20.209059	21.254354	20.557491	27.526133	12.891986	17.770035	16.376307	19.860628	14.634147	13.937283	12.891986	19.512196	14.285714	19.860628	19.512196	22.996515	18.815331	17.073172	17.770035	16.027874	14.285714	15.679442	14.982578	16.724739	8.013937	19.512196	23.344948	13.58885	15.679442	19.163763	13.937283	13.58885
TULP4	12.903226	12.5	13.953488	13.125	10.215054	8.870968	14.379085	13.44086	13.978495	14.516129	16.246498	12.222222	12.0	17.006804	12.8125	12.578616	12.903226	12.5	12.634409	13.709678	12.92517	12.698413	14.790997	12.171053	15.359477	10.826211	11.84573	11.290322	14.696486	13.513514	13.172043	16.616314	10.9375	11.447811	15.249267	17.058823	15.044248	13.913043	15.929204	12.352942	13.134328	12.634409	10.149254	13.313609	11.858974	13.978495	11.680912	11.55914	11.290322
UTP15	15.80756	14.776632	14.776632	17.525774	14.776632	14.43299	18.556702	12.027492	13.058419	17.182131	13.058419	16.151203	20.618557	18.556702	14.776632	17.182131	10.996564	16.838488	18.900343	17.869415	16.494844	18.556702	18.213058	16.151203	18.556702	13.058419	14.776632	14.089347	14.089347	14.089347	17.182131	18.556702	21.305841	21.305841	19.243986	17.525774	16.151203	17.182131	14.776632	16.494844	20.274914	14.43299	16.151203	20.618557	15.463918	15.120275	25.085911	14.43299	16.151203
UTP18	16.981133	13.836478	11.949685	12.893082	13.836478	14.779874	16.666666	14.150944	11.006289	10.377358	11.320755	10.691824	17.666666	13.265306	11.949685	14.465409	13.836478	14.465409	14.465409	15.094339	13.945579	14.920635	15.434084	14.473684	15.686275	12.893082	9.748427	10.691824	13.099042	16.554054	11.949685	14.465409	15.72327	16.161615	14.465409	13.207547	12.578616	13.207547	12.893082	11.635221	11.949685	9.748427	15.72327	13.522013	11.858974	12.264151	15.094339	14.150944	10.691824
UTP4	17.295597	14.779874	12.893082	14.465409	14.150944	13.207547	11.764706	15.094339	15.094339	15.094339	15.408805	18.238995	13.333333	11.904762	11.949685	10.062893	14.465409	14.779874	17.610064	15.094339	13.945579	15.873015	12.21865	14.802631	11.437908	14.150944	10.377358	14.465409	14.696486	16.891891	15.408805	17.924528	10.377358	15.151515	14.465409	11.635221	11.949685	14.150944	12.264151	11.635221	13.522013	10.691824	13.522013	14.150944	14.743589	13.207547	13.522013	13.836478	14.465409
VPS11	11.046512	11.33721	12.790698	12.8125	12.5	10.174418	11.111111	10.174418	14.825582	15.697675	12.790698	13.66279	9.666667	11.904762	11.25	11.006289	14.825582	14.244186	13.66279	11.918605	12.244898	10.793651	12.861736	10.526316	13.725491	10.755814	9.593023	13.081395	14.696486	12.162162	10.174418	13.293052	15.625	14.141414	12.316715	12.352942	11.79941	11.046512	12.684366	11.764706	10.149254	13.081395	11.641791	11.242603	13.141026	12.790698	11.627907	12.209302	12.209302
VPS41	13.253012	11.746988	12.349398	12.1875	13.554217	12.650602	15.03268	11.746988	13.855422	12.951807	13.253012	11.746988	12.666667	15.306123	9.0625	11.320755	13.253012	12.650602	9.939759	9.036144	13.605442	12.698413	14.14791	15.131579	7.843137	10.240964	12.650602	11.445783	11.182109	14.864865	10.843373	10.271903	12.5	12.794613	16.26506	13.855422	14.156627	13.554217	15.060241	14.759036	13.253012	12.349398	9.939759	11.144578	11.858974	13.554217	12.048193	10.843373	14.457831
VPS8	14.555256	9.943182	9.883721	13.125	11.320755	11.859838	12.745098	12.668464	14.016172	12.12938	14.005602	10.555555	13.666667	13.265306	11.5625	11.949685	12.398922	11.046512	11.590297	14.824798	13.945579	12.698413	13.18328	15.460526	12.091503	14.245014	11.570248	10.51213	12.460064	12.162162	10.781672	13.595166	9.375	10.437711	9.970675	13.235294	12.38938	15.652174	12.684366	11.176471	14.029851	11.859838	11.343284	13.017752	13.461538	11.590297	14.245014	11.859838	10.51213
WDFY1	13.436692	17.329546	13.081395	10.3125	12.661499	11.369509	17.647058	13.178294	14.470284	12.661499	13.445378	10.277778	14.0	15.986395	11.5625	12.264151	11.111111	11.046512	12.903226	13.866667	23.129251	15.238095	15.755627	16.118422	16.013071	11.965812	8.539945	12.661499	10.543131	13.851352	11.671087	18.731117	16.875	17.171717	16.715542	16.17647	15.339233	15.652174	12.38938	18.235294	15.522388	7.49354	15.522388	15.976332	10.256411	12.919897	15.384615	9.866667	9.814323
WDFY2	13.246754	13.352273	11.046512	13.125	12.987013	10.909091	18.954248	13.766233	14.285714	11.948052	14.005602	17.222221	13.333333	16.666666	10.0	14.150944	9.350649	13.953488	16.666666	16.0	17.006804	13.968254	16.720257	14.473684	16.993464	11.111111	11.84573	10.909091	11.501597	14.527027	12.466844	18.429003	15.3125	18.181818	13.196481	14.117647	13.274336	13.043478	12.38938	12.058824	15.820895	12.207792	14.328359	17.159763	11.858974	13.506494	16.809116	10.666667	12.466844
WDHD1	14.444445	14.444445	12.962963	13.703704	13.703704	11.851851	11.851851	17.777779	16.296297	11.111111	11.481482	17.037037	11.111111	13.703704	11.111111	10.37037	11.851851	14.074074	12.962963	12.592592	14.444445	12.592592	14.074074	13.703704	12.962963	15.925926	12.962963	14.074074	12.222222	11.481482	9.62963	10.0	9.62963	10.740741	12.222222	12.222222	9.259259	11.851851	9.259259	12.222222	14.074074	14.074074	15.925926	13.703704	10.0	9.259259	11.111111	13.703704	11.851851
WDPCP	11.060948	12.784091	12.790698	11.5625	12.189616	11.060948	14.379085	11.286682	11.512415	13.092551	13.445378	14.444445	12.333333	14.285714	11.25	12.893082	13.995485	14.825582	11.827957	14.666667	13.265306	14.603174	13.504823	13.157895	14.052288	12.535612	12.947659	12.5	12.140575	14.864865	12.732096	13.293052	12.5	11.784512	14.956012	11.176471	11.79941	13.913043	12.684366	11.764706	11.641791	12.641084	12.238806	11.834319	11.538462	8.620689	12.250712	11.733334	12.732096
WDR1	15.946844	17.275747	12.292358	12.956811	15.614618	15.282393	16.943521	12.292358	11.627907	13.953488	17.607973	19.60133	15.0	15.646258	11.627907	14.61794	11.960133	15.282393	18.60465	17.940199	20.748299	15.614618	12.624585	14.285714	15.614618	15.282393	12.292358	13.953488	11.295681	16.891891	16.611296	21.594685	16.611296	13.468014	15.282393	13.621263	15.282393	12.624585	14.950166	14.285714	11.627907	12.292358	13.621263	18.60465	13.289037	13.621263	15.946844	11.627907	12.624585
WDR11	9.973753	12.784091	13.372093	16.5625	11.286089	12.335958	16.013071	12.860892	14.173228	13.910761	12.605042	12.222222	16.0	14.625851	12.5	14.465409	12.860892	12.5	13.44086	12.0	13.945579	13.333333	15.755627	17.763159	15.03268	10.826211	13.223141	13.12336	11.821086	12.837838	14.58886	16.012085	15.0	13.131313	12.02346	13.823529	13.864306	14.202899	14.454277	12.058824	15.522388	13.12336	14.328359	18.047337	12.820513	12.860892	10.826211	13.866667	12.201591
WDR12	13.190184	15.030675	14.11043	16.875	12.269938	14.723927	17.973856	15.95092	12.883435	13.190184	15.030675	12.576687	21.0	18.367348	13.75	8.490566	11.656442	18.09816	18.711657	16.564417	23.469387	15.873015	17.684887	15.460526	25.163399	10.429448	12.269938	12.269938	11.182109	14.864865	16.564417	25.153374	15.625	21.548822	18.404907	19.018404	15.95092	13.190184	16.257669	17.79141	13.803681	10.736197	15.95092	24.539877	10.897436	15.337423	18.404907	16.257669	15.644172
WDR13	15.243902	13.414634	12.195122	17.5	10.365853	13.414634	18.300653	11.585366	14.329268	13.719512	13.109756	14.02439	20.333334	17.346939	13.125	11.635221	11.585366	17.378048	17.987804	12.195122	15.306123	15.873015	15.434084	16.118422	20.588236	12.5	14.939024	14.634147	14.696486	15.540541	20.426828	19.207317	12.5	14.141414	15.853659	15.243902	13.414634	13.719512	16.768293	15.54878	17.378048	11.585366	14.939024	18.597561	12.179487	16.463415	16.158537	13.109756	16.463415
WDR17	15.359477	18.627451	16.339869	15.686275	15.359477	13.398693	17.647058	10.784314	13.398693	13.071896	16.013071	16.339869	17.666666	17.687075	14.379085	12.091503	12.091503	16.666666	19.607843	19.934641	22.789116	11.111111	20.261438	19.407894	16.993464	13.398693	12.091503	15.359477	12.745098	15.540541	15.03268	22.549019	21.568628	22.222221	16.666666	16.339869	15.359477	17.320261	16.339869	17.973856	12.091503	13.071896	16.666666	20.915033	12.091503	12.745098	16.339869	12.745098	12.418301
WDR18	12.578616	16.666666	9.748427	11.635221	14.150944	13.522013	15.686275	13.522013	16.037735	15.094339	13.207547	12.893082	16.666666	16.666666	10.377358	14.465409	13.207547	12.578616	15.094339	17.295597	18.707483	15.555555	20.257235	17.763159	13.725491	9.119497	12.264151	14.150944	16.932907	17.229731	16.037735	20.125786	14.150944	14.478114	15.094339	11.320755	13.522013	14.465409	13.522013	14.779874	13.836478	15.408805	14.150944	19.496855	9.294871	14.465409	16.037735	10.062893	14.779874
WDR19	16.433567	11.538462	12.937063	13.986014	11.888112	11.538462	7.342658	12.237762	15.734265	15.734265	9.090909	12.587413	10.489511	11.538462	10.13986	15.384615	13.636364	11.538462	13.286714	12.937063	10.839161	11.888112	12.237762	12.237762	11.888112	11.188811	11.888112	13.986014	13.986014	10.839161	10.839161	15.384615	13.986014	13.286714	13.286714	13.286714	10.839161	12.937063	14.685315	11.538462	15.734265	12.587413	12.587413	12.237762	10.489511	10.489511	11.538462	13.986014	13.636364
WDR20	14.189189	14.772727	12.209302	14.375	12.52302	11.049724	17.647058	11.546391	11.468813	15.285451	17.366947	15.833333	15.0	12.585034	13.4375	13.522013	11.049724	15.406977	13.978495	12.8	13.945579	11.746032	16.077171	13.486842	15.359477	12.250712	13.498623	13.888889	12.779552	13.175675	14.854112	17.522659	13.75	15.151515	12.316715	14.705882	11.209439	13.913043	14.749263	15.0	13.134328	11.387163	17.313433	14.497042	12.179487	14.53202	15.384615	13.333333	12.732096
WDR24	16.666666	18.589743	10.897436	13.141026	15.064102	11.217949	19.607843	10.897436	13.141026	12.820513	14.102564	11.538462	18.666666	14.965986	9.935898	9.615385	13.782051	16.02564	15.705129	16.666666	15.306123	15.064102	18.971062	17.43421	14.705882	17.307692	10.576923	10.256411	12.820513	12.837838	13.461538	16.987179	15.705129	16.835016	15.705129	13.782051	14.423077	16.666666	16.02564	16.666666	17.628204	11.858974	14.743589	14.423077	8.974359	15.705129	11.538462	12.820513	14.423077
WDR25	15.755627	17.363344	13.504823	18.006432	15.755627	13.504823	15.686275	14.14791	14.14791	14.469454	15.434084	14.469454	17.666666	21.428572	14.469454	12.861736	10.932476	15.434084	16.720257	14.790997	17.006804	16.077171	15.11254	15.131579	26.470589	12.21865	15.11254	11.575562	15.11254	15.878378	18.649517	15.755627	14.469454	15.824916	14.790997	13.504823	13.826366	15.11254	14.14791	14.14791	14.469454	11.575562	18.006432	20.578777	15.755627	16.398714	19.292604	15.11254	16.077171
WDR26	14.61794	21.92691	13.621263	16.27907	16.611296	14.950166	18.936876	12.624585	13.289037	12.956811	11.295681	14.61794	20.333334	21.768707	13.953488	10.299004	12.624585	17.275747	22.591362	19.269102	19.387754	13.621263	19.60133	17.607973	18.272425	14.950166	14.950166	14.61794	13.621263	15.202703	16.611296	24.916943	15.282393	16.835016	15.946844	14.61794	13.953488	14.950166	14.285714	13.621263	12.956811	15.614618	20.930233	23.588039	14.950166	12.292358	18.60465	13.289037	15.282393
WDR27	12.266666	13.920455	15.697675	13.125	14.666667	13.066667	15.359477	14.4	13.6	15.2	12.885154	13.333333	15.666667	17.006804	16.25	12.264151	15.466666	12.790698	12.365591	14.4	17.346939	13.650794	16.398714	17.43421	17.973856	14.529915	15.977962	14.133333	14.376997	14.189189	12.8	14.199396	15.3125	16.161615	14.662757	13.529411	11.209439	17.10145	14.159292	15.294118	15.522388	12.266666	12.238806	16.27219	13.141026	12.533334	17.094017	12.533334	12.533334
WDR3	15.869018	17.045454	11.33721	17.1875	11.335012	15.365239	16.993464	16.372795	13.602015	10.579345	13.165266	13.333333	18.333334	18.707483	15.625	11.320755	12.594459	13.953488	12.903226	12.266666	22.108843	17.777779	16.398714	15.131579	18.954248	12.820513	14.325068	14.861461	18.210863	14.864865	14.854112	17.824774	18.125	16.161615	14.956012	15.294118	13.864306	14.782609	16.519175	15.882353	14.925373	16.120907	15.820895	18.343195	12.5	14.861461	15.384615	12.0	14.323607
WDR31	19.488817	15.015974	11.821086	14.057508	16.932907	11.821086	20.915033	17.252396	14.376997	12.460064	15.015974	15.015974	19.666666	24.489796	11.182109	10.862619	14.376997	13.738019	17.571884	19.169329	15.646258	15.015974	16.720257	16.776316	17.647058	11.182109	13.41853	16.29393	13.41853	11.486486	17.891375	20.766773	15.974441	17.508417	17.252396	17.571884	15.015974	15.654952	14.696486	17.891375	18.530352	12.779552	15.974441	23.003195	14.102564	14.376997	15.015974	13.738019	15.654952
WDR33	13.953488	17.607973	14.950166	19.60133	15.946844	12.624585	18.936876	15.282393	14.285714	13.289037	15.614618	15.946844	21.0	22.108843	7.641196	13.289037	10.963455	20.265781	19.933556	20.265781	21.768707	14.950166	17.275747	15.946844	19.269102	17.607973	15.614618	17.940199	15.282393	12.837838	17.940199	23.255814	21.594685	21.548822	14.950166	18.272425	15.946844	16.611296	14.950166	16.27907	16.611296	14.950166	18.272425	22.923588	14.285714	13.621263	17.607973	12.624585	11.960133
WDR35	13.823529	10.0	10.882353	13.125	9.705882	16.764706	9.803922	12.352942	10.588235	12.352942	10.882353	14.411765	12.0	14.965986	9.6875	12.264151	10.588235	12.352942	10.588235	11.764706	12.244898	9.841269	12.861736	10.526316	8.496732	12.941176	13.529411	13.235294	10.543131	12.5	12.058824	12.386707	8.4375	13.131313	11.470589	12.058824	10.324484	8.529411	12.38938	12.647058	8.059702	10.294118	11.044776	10.059172	11.217949	9.411765	10.294118	10.882353	8.529411
WDR36	13.333333	16.060606	13.030303	12.1875	12.121212	11.515152	20.261438	13.333333	14.242424	14.848485	12.727273	11.818182	14.666667	15.646258	14.6875	11.635221	18.181818	14.242424	16.060606	17.272728	17.687075	12.063492	17.041801	13.486842	17.973856	11.515152	9.393939	14.545455	14.696486	13.513514	11.515152	12.424242	13.4375	10.774411	11.515152	12.121212	9.69697	10.30303	10.606061	12.727273	9.69697	12.424242	13.636364	15.454545	11.217949	17.272728	14.242424	10.0	10.606061
WDR37	16.426514	20.749279	9.883721	16.5625	16.426514	12.391931	20.588236	13.256484	13.832853	13.256484	14.409222	12.9683	18.333334	16.666666	14.0625	12.893082	9.221902	15.697675	15.273775	15.850144	26.530613	12.698413	12.21865	9.210526	18.300653	8.645534	11.239193	14.697407	9.904154	13.513514	15.850144	24.773415	18.4375	16.498316	17.595308	14.705882	18.879057	15.652174	10.324484	20.294117	16.41791	12.680116	16.41791	20.414202	12.5	14.121037	13.832853	12.680116	11.527377
WDR38	17.80822	22.945206	14.041096	20.890411	16.780823	16.438356	25.342466	13.69863	15.753425	18.493151	14.726027	16.438356	23.630136	21.917809	14.383562	13.013699	15.753425	15.753425	28.424658	28.767124	27.397261	20.890411	22.260275	20.890411	23.287672	14.041096	11.986301	16.780823	17.123287	17.123287	20.890411	26.027397	24.657534	19.178082	22.602739	19.520548	19.520548	19.520548	19.178082	22.260275	20.547945	15.753425	20.547945	30.136986	15.753425	16.09589	19.178082	14.383562	15.753425
WDR4	13.043478	14.782609	11.918605	14.6875	10.724638	13.043478	14.705882	13.913043	17.971014	15.652174	13.623188	11.594203	16.0	15.306123	11.25	12.893082	13.913043	16.27907	11.594203	13.333333	18.367348	12.698413	16.720257	14.473684	15.686275	10.724638	10.724638	12.173913	16.613419	12.5	13.043478	13.595166	15.0	14.478114	14.662757	11.470589	12.094396	11.594203	11.79941	12.352942	14.029851	11.594203	14.626865	15.384615	11.217949	9.855072	18.26087	11.014493	13.913043
WDR41	13.0	17.045454	14.825582	11.875	13.75	10.5	18.954248	12.5	12.25	10.5	14.565826	14.166667	20.0	13.605442	15.3125	13.522013	14.25	14.825582	16.935484	17.866667	17.687075	11.111111	11.897106	12.171053	16.993464	14.814815	10.743802	14.0	16.613419	15.202703	13.2626	12.990936	13.125	13.131313	12.903226	15.294118	10.619469	13.043478	9.734513	13.529411	15.820895	13.0	12.537313	16.863905	10.897436	15.5	12.535612	13.333333	12.732096
WDR43	18.52861	14.204545	14.825582	17.1875	9.809264	14.441417	18.627451	14.713897	17.711172	12.53406	9.803922	11.388889	15.666667	12.92517	16.875	14.779874	14.986376	15.988372	14.168938	13.896458	14.625851	14.285714	14.790997	13.815789	11.764706	14.814815	10.743802	13.351499	15.335464	16.216217	12.26158	15.70997	15.0	17.171717	13.489736	13.529411	13.569322	14.492754	11.79941	16.470589	14.626865	12.80654	13.432836	14.201183	11.217949	11.716621	10.54131	14.713897	12.80654
WDR44	11.864407	15.909091	13.081395	22.8125	10.895884	13.317191	18.627451	13.075061	10.169492	10.653753	8.963586	8.333333	22.0	17.006804	14.6875	11.949685	11.864407	13.372093	17.204302	16.799999	18.367348	13.015873	14.14791	18.421053	15.359477	9.97151	12.947659	13.075061	15.974441	16.891891	16.710875	15.70997	19.0625	14.478114	14.076246	13.529411	13.864306	14.782609	17.109144	15.0	14.925373	10.169492	15.223881	17.159763	12.820513	12.561576	13.675214	9.6	11.140584
WDR45	16.138329	15.561959	13.66279	12.1875	11.239193	14.121037	14.052288	11.815562	11.815562	14.985591	13.832853	15.561959	14.666667	15.646258	12.8125	11.320755	15.850144	13.372093	12.391931	13.832853	18.707483	12.063492	11.897106	12.5	12.418301	12.9683	14.697407	13.544668	11.501597	13.513514	13.256484	11.782477	12.5	14.478114	10.557185	11.470589	12.094396	10.144928	12.094396	11.764706	11.343284	14.697407	14.925373	11.242603	14.423077	12.680116	11.527377	12.391931	12.680116
WDR45B	15.902141	16.513762	13.761468	13.125	11.620795	14.678899	15.686275	11.314984	13.455658	14.067278	12.538226	14.373089	14.333333	13.945579	10.0	9.433962	14.678899	14.98471	14.373089	10.091743	13.945579	11.746032	11.897106	14.473684	13.071896	12.844037	14.373089	14.98471	12.779552	14.189189	12.844037	13.455658	11.25	17.171717	11.620795	16.207951	13.455658	13.149847	13.455658	14.678899	10.091743	10.091743	12.232416	15.902141	11.217949	11.620795	12.844037	16.207951	15.902141
WDR46	17.006804	16.666666	15.306123	15.306123	14.625851	12.585034	15.646258	13.605442	15.646258	11.904762	13.945579	15.646258	15.646258	15.986395	9.523809	13.265306	12.585034	19.047619	15.646258	15.986395	11.22449	14.965986	14.625851	14.965986	18.367348	12.244898	15.306123	12.244898	13.945579	14.965986	13.945579	14.625851	14.625851	13.265306	12.585034	15.306123	14.965986	16.32653	15.306123	13.945579	16.666666	15.306123	15.646258	16.32653	13.265306	15.306123	15.646258	10.204082	12.244898
WDR47	14.769231	19.692308	13.230769	15.0	11.384615	14.769231	19.934641	14.769231	13.230769	14.153846	14.461538	15.076923	22.0	20.748299	9.6875	13.836478	12.307693	18.153847	14.461538	16.0	21.428572	10.158731	19.614147	17.43421	16.993464	15.692307	11.384615	13.538462	15.654952	18.243244	16.0	21.538462	18.125	16.161615	15.384615	12.923077	13.230769	15.076923	16.307692	14.461538	16.923077	13.230769	19.692308	20.0	11.217949	13.230769	20.0	16.923077	14.769231
WDR48	14.029851	17.014925	10.149254	14.375	14.029851	15.223881	14.379085	10.447762	10.149254	13.731343	10.447762	12.537313	18.666666	18.367348	12.1875	10.691824	16.41791	17.014925	18.805969	19.104477	23.469387	11.428572	17.041801	19.078947	17.973856	13.432836	8.059702	15.820895	13.099042	14.527027	18.208956	19.939577	17.5	14.141414	18.805969	17.61194	19.402985	17.014925	16.119404	19.104477	16.41791	13.731343	16.41791	22.985075	10.576923	16.41791	15.820895	15.820895	12.238806
WDR49	14.555256	15.625	14.825582	16.875	12.668464	11.320755	18.300653	13.477089	12.938005	12.938005	14.285714	12.222222	15.0	13.265306	11.25	12.578616	10.781672	14.244186	16.71159	15.363881	20.408163	12.063492	18.649517	16.118422	15.359477	9.40171	12.121212	12.938005	15.015974	14.527027	12.12938	13.897281	13.125	16.835016	13.782991	13.529411	14.159292	13.333333	14.454277	13.823529	12.238806	14.824798	13.432836	19.23077	14.743589	13.477089	13.105413	15.363881	13.477089
WDR5	14.754098	21.967213	13.442623	26.229507	17.704918	12.786885	26.885246	12.459017	12.786885	12.131147	17.377048	15.081967	23.666666	23.129251	12.459017	12.786885	11.803279	17.377048	23.606558	24.590164	24.14966	18.360655	25.90164	22.368422	27.213116	19.016394	11.47541	14.098361	15.081967	14.864865	21.311476	26.229507	22.950819	22.895622	20.983606	18.688524	18.032787	18.032787	21.639345	19.672131	19.344263	10.163935	25.90164	29.508196	18.360655	17.377048	24.262295	16.393442	13.442623
WDR53	14.52514	15.056818	11.918605	11.875	15.642458	11.452514	18.954248	13.407822	16.201117	14.804469	11.484593	15.083798	14.0	16.666666	11.5625	11.949685	14.245811	18.313953	13.407822	14.245811	16.32653	10.158731	16.398714	14.144737	17.320261	13.390313	9.776536	13.407822	15.654952	13.175675	10.055866	16.012085	16.25	18.855219	14.369501	16.470589	15.044248	15.652174	17.404129	12.352942	12.238806	15.083798	15.820895	18.343195	10.256411	14.245811	14.529915	9.217877	10.614525
WDR54	14.97006	17.065868	14.371258	12.5	15.269461	11.976048	15.03268	14.670659	14.670659	11.077845	10.778443	9.580838	11.666667	13.945579	15.0	14.465409	15.568862	13.473054	11.377246	14.071856	13.945579	13.333333	16.398714	13.486842	11.437908	15.269461	14.071856	11.077845	12.460064	11.486486	15.269461	14.199396	12.1875	15.488215	11.976048	11.077845	7.784431	9.880239	8.083833	14.071856	12.874251	12.57485	10.778443	13.772455	12.820513	11.077845	14.371258	13.173653	14.371258
WDR55	15.932203	17.288136	10.847458	16.271187	14.237288	16.271187	20.677965	10.847458	14.576271	17.627119	13.220339	12.881356	15.593221	14.285714	16.949152	15.254237	12.542373	17.966103	15.254237	17.288136	19.047619	13.898305	17.966103	15.254237	18.644068	13.898305	16.61017	14.915255	14.576271	16.271187	19.322035	21.016949	18.305084	13.220339	15.254237	14.576271	13.898305	14.237288	14.576271	15.593221	17.966103	13.898305	13.898305	18.983051	11.864407	14.237288	16.61017	17.288136	13.898305
WDR59	17.777779	15.555555	13.015873	11.746032	12.380953	12.380953	17.973856	10.476191	13.968254	8.571428	13.015873	10.793651	18.666666	18.02721	13.015873	14.285714	14.285714	13.650794	15.555555	15.238095	17.346939	9.841269	15.755627	15.131579	13.071896	10.793651	11.111111	12.063492	10.543131	11.824325	15.555555	19.047619	13.968254	14.478114	16.190475	14.920635	15.873015	13.968254	11.746032	15.873015	19.047619	9.206349	14.603174	20.317461	12.820513	12.063492	19.047619	17.142857	15.555555
WDR5B	13.486842	21.381578	14.802631	25.657894	15.789474	13.486842	26.31579	13.157895	13.815789	13.157895	17.763159	15.460526	24.333334	25.170069	12.171053	13.486842	12.5	18.75	25.657894	25.657894	22.44898	18.092106	25.328947	22.039474	26.644737	18.092106	13.486842	13.815789	14.802631	15.540541	19.736841	24.342106	22.697369	22.222221	18.75	19.407894	18.421053	19.407894	20.723684	19.407894	19.736841	10.855263	26.644737	31.25	17.43421	15.789474	23.026316	15.131579	14.473684
WDR6	15.296803	12.215909	11.627907	15.9375	13.69863	11.415525	13.071896	13.926941	13.242009	15.981735	13.445378	14.166667	15.0	17.346939	11.25	17.295597	9.36073	17.151163	12.096774	16.0	17.346939	12.063492	14.469454	16.776316	14.052288	13.960114	11.019283	10.416667	12.779552	14.189189	14.323607	13.595166	11.875	16.161615	15.835777	13.529411	11.209439	12.173913	15.929204	12.941176	16.41791	13.69863	11.641791	12.721893	15.384615	12.315271	12.820513	12.0	11.671087
WDR61	14.851485	21.782179	12.211221	19.141914	12.871287	11.551155	20.79208	13.531353	14.521452	15.181519	15.511551	12.211221	19.666666	21.088436	11.881188	10.561056	15.511551	15.841584	24.092409	23.10231	22.44898	17.161716	18.481848	16.831684	21.122112	10.891089	12.871287	13.20132	11.221122	14.189189	15.841584	21.122112	19.141914	21.212122	17.161716	17.821783	16.171618	14.521452	14.521452	21.122112	14.521452	13.20132	16.171618	22.772278	11.221122	13.20132	19.141914	11.551155	14.851485
WDR62	9.497207	12.784091	11.33721	11.875	13.687151	13.96648	13.725491	12.849162	12.011173	11.731844	8.403361	10.614525	15.333333	15.646258	13.4375	11.006289	10.893855	13.953488	16.201117	14.804469	18.707483	14.920635	17.041801	12.828947	15.03268	9.686609	12.849162	11.731844	11.501597	20.270269	12.569833	15.407855	12.8125	14.478114	16.422287	13.235294	13.274336	11.884058	12.38938	14.117647	12.537313	12.849162	13.134328	21.005917	12.820513	17.039106	13.960114	10.893855	12.011173
WDR64	11.486486	15.340909	15.116279	16.5625	13.461538	11.965812	13.725491	8.974359	11.538462	11.324786	14.565826	11.944445	17.0	14.625851	10.9375	12.893082	10.256411	18.60465	13.44086	14.933333	16.666666	11.746032	15.11254	15.131579	15.03268	10.826211	11.294765	11.111111	11.821086	13.175675	15.119364	15.105741	11.5625	15.824916	18.181818	12.058824	12.979351	12.463768	11.504425	14.705882	11.343284	10.256411	13.432836	18.934912	14.102564	11.82266	14.529915	13.6	14.058355
WDR7	14.088398	13.352273	9.883721	11.875	13.259668	15.19337	12.091503	14.088398	14.364641	11.60221	12.605042	11.944445	16.333334	17.346939	13.125	11.320755	14.917127	13.953488	12.707182	11.60221	17.687075	10.476191	10.932476	14.473684	14.705882	12.250712	12.707182	8.011049	12.460064	10.810811	15.19337	15.105741	13.4375	12.121212	8.797654	11.176471	10.324484	11.304348	13.274336	11.470589	12.537313	12.983425	15.223881	16.27219	14.102564	12.43094	14.529915	11.325967	14.364641
WDR70	11.111111	17.717718	17.117117	17.8125	12.612613	12.912913	15.359477	11.711712	11.111111	12.312312	12.312312	13.513514	22.333334	21.428572	11.25	12.578616	9.60961	12.912913	16.216217	19.219219	17.346939	12.698413	14.790997	18.421053	19.281046	13.213213	12.012012	16.816816	13.099042	12.837838	15.915915	16.616314	11.875	15.824916	15.615616	13.213213	14.114114	12.612613	11.111111	14.414414	13.213213	11.111111	16.516516	17.417418	12.5	14.414414	12.312312	14.714715	11.111111
WDR72	12.396694	13.636364	15.988372	12.1875	11.294765	14.049587	12.745098	12.672176	13.498623	13.498623	12.044818	12.777778	13.333333	12.585034	13.4375	12.893082	11.294765	12.209302	13.774105	14.049587	18.02721	9.841269	12.861736	15.789474	14.379085	11.965812	11.570248	11.84573	15.654952	11.148648	13.498623	11.782477	12.8125	15.151515	11.143695	10.294118	11.504425	13.333333	11.79941	9.117647	11.044776	10.743802	12.238806	14.201183	12.820513	14.049587	11.965812	11.294765	12.947659
WDR73	12.64045	15.056818	13.081395	15.0	13.483146	14.606742	15.03268	13.483146	13.483146	16.011236	14.88764	12.921349	12.0	12.92517	13.75	13.207547	13.483146	12.790698	13.764045	11.516854	17.346939	14.285714	15.755627	19.078947	12.418301	10.256411	11.516854	13.764045	13.738019	15.540541	13.764045	16.314199	14.375	15.151515	13.782991	12.352942	11.79941	11.304348	11.504425	13.823529	15.820895	16.853933	11.940298	12.426036	11.858974	16.011236	14.245014	12.921349	12.35955
WDR74	15.789474	19.195047	10.835914	14.6875	12.383901	10.835914	17.647058	14.241486	16.408669	16.408669	13.312694	16.718266	14.0	14.965986	13.75	11.635221	13.622291	13.622291	15.170279	16.099072	15.646258	13.650794	16.398714	14.473684	14.705882	13.931889	11.455109	15.170279	11.182109	16.554054	15.789474	15.170279	13.75	14.814815	12.383901	13.622291	13.931889	14.241486	14.551084	12.693499	19.195047	13.003096	11.455109	13.003096	13.141026	13.003096	14.860682	15.170279	16.718266
WDR75	14.511041	16.403786	11.671925	15.141955	13.564669	16.403786	12.418301	10.725552	11.987382	13.249211	12.933754	15.772871	15.666667	13.945579	13.249211	11.356467	12.302839	16.088327	16.403786	16.403786	18.707483	13.968254	12.540193	11.184211	16.339869	11.671925	12.618297	12.933754	12.779552	16.216217	14.511041	13.564669	14.195583	13.804714	12.302839	13.564669	10.094637	13.564669	14.826498	12.302839	13.564669	12.302839	16.403786	18.927444	12.179487	11.987382	12.618297	14.826498	14.826498
WDR76	15.432098	11.111111	12.962963	12.1875	17.592592	11.419753	11.111111	12.345679	15.740741	13.888889	12.654321	11.419753	17.0	12.244898	12.8125	13.836478	13.580247	13.271605	15.123457	14.814815	12.92517	14.285714	12.861736	13.157895	15.03268	10.802469	12.962963	13.271605	12.460064	13.851352	10.802469	13.888889	13.75	14.478114	11.728395	14.506173	12.654321	17.283951	15.432098	13.271605	12.962963	9.876543	12.962963	12.962963	14.102564	12.037037	14.197531	11.419753	14.506173
WDR77	19.543974	19.218241	14.006515	15.960912	12.052117	13.680781	18.627451	13.680781	14.657981	14.983713	16.286646	13.029316	20.666666	20.068027	14.006515	12.703583	14.006515	13.355049	13.029316	15.960912	16.32653	15.309446	17.263844	13.815789	17.973856	15.309446	13.029316	15.960912	13.680781	11.486486	14.657981	17.263844	15.309446	19.191919	14.332248	13.029316	12.052117	11.074919	11.400652	12.703583	20.19544	13.355049	15.309446	13.680781	9.120522	15.63518	14.332248	12.052117	14.657981
WDR81	13.398693	17.647058	14.052288	13.398693	17.973856	10.784314	15.359477	15.03268	16.993464	13.725491	12.091503	12.745098	19.333334	11.22449	15.03268	15.359477	12.091503	18.627451	15.359477	15.359477	19.387754	15.686275	14.379085	16.776316	13.398693	13.398693	12.418301	12.091503	14.052288	16.216217	13.398693	13.398693	13.725491	15.151515	13.725491	17.973856	16.993464	15.03268	12.418301	12.745098	13.725491	13.725491	14.052288	19.607843	11.437908	13.725491	16.666666	15.03268	10.130719
WDR82	16.611296	14.285714	15.946844	24.252491	12.956811	13.953488	18.272425	15.614618	12.624585	11.627907	12.292358	16.27907	19.666666	17.687075	11.627907	12.624585	12.292358	19.269102	18.60465	19.269102	19.047619	19.933556	18.936876	15.282393	17.275747	11.960133	10.963455	17.275747	15.614618	14.527027	12.292358	17.607973	17.607973	14.478114	14.950166	15.282393	17.275747	16.611296	17.607973	17.275747	12.956811	11.627907	18.272425	22.259136	13.953488	15.946844	17.940199	11.960133	12.956811
WDR83	14.576271	23.728813	15.254237	22.372881	14.915255	12.881356	22.033897	13.220339	14.576271	11.525424	12.881356	13.898305	21.694916	23.809525	10.847458	13.559322	13.220339	18.983051	23.050848	25.423729	23.809525	18.983051	18.644068	14.915255	23.050848	14.576271	15.593221	15.932203	11.525424	13.559322	17.288136	21.355932	18.644068	14.915255	19.661016	18.644068	19.661016	17.288136	15.254237	17.288136	20.338984	11.864407	22.372881	24.745762	10.508474	17.966103	22.711864	14.915255	18.644068
WDR86	17.34104	23.699423	13.081395	17.8125	13.294798	12.427746	22.549019	11.271676	17.052023	18.208092	12.716763	11.560694	20.0	19.387754	15.0	12.893082	12.427746	14.825582	20.809248	19.653179	29.931973	14.285714	21.864952	16.447369	21.241831	13.00578	12.138728	13.00578	16.29393	16.216217	17.052023	20.543806	24.375	20.202021	17.888563	15.588235	15.339233	18.550724	17.404129	16.764706	18.208956	13.872832	17.910448	28.106508	15.705129	19.942196	16.473988	12.427746	15.895954
WDR87	14.330218	17.133957	12.149532	10.9375	14.953271	14.641745	13.071896	16.510904	14.018692	17.445482	9.657321	11.214953	16.0	16.666666	13.4375	15.408805	12.46106	18.691589	13.395638	14.018692	13.265306	12.380953	14.469454	16.118422	12.745098	11.52648	13.707165	14.641745	12.140575	15.540541	14.018692	14.641745	14.375	13.468014	14.641745	14.641745	13.395638	13.084112	14.018692	12.149532	14.953271	14.018692	12.772586	15.264797	13.461538	15.576324	13.707165	15.264797	12.772586
WDR88	15.282393	18.60465	14.61794	18.272425	14.285714	12.624585	21.594685	11.627907	12.956811	11.295681	13.621263	11.627907	21.0	19.387754	12.956811	13.289037	13.289037	18.272425	21.262459	21.594685	24.829931	16.943521	19.933556	14.61794	20.265781	14.285714	11.295681	11.295681	14.285714	12.837838	17.607973	15.282393	17.275747	21.212122	17.940199	17.940199	17.940199	16.611296	15.282393	16.943521	11.295681	11.295681	20.598007	28.571428	12.292358	14.61794	19.933556	12.292358	12.292358
WDR89	12.316715	14.369501	11.143695	13.125	14.662757	11.730206	15.359477	13.782991	12.609971	13.782991	14.369501	14.076246	13.333333	17.687075	14.0625	14.779874	10.263929	13.489736	13.782991	13.782991	19.047619	10.793651	15.755627	14.473684	16.013071	12.903226	15.835777	14.369501	13.099042	19.932432	12.609971	15.70997	17.8125	17.508417	12.316715	13.235294	11.79941	12.02346	12.094396	10.0	11.641791	13.489736	13.432836	17.455622	7.371795	13.489736	15.835777	10.263929	13.489736
WDR90	11.904762	12.797619	12.797619	11.875	15.178572	12.797619	16.339869	11.904762	16.071428	16.071428	10.416667	11.309524	17.0	17.006804	13.125	11.949685	12.797619	13.392858	14.285714	13.988095	13.945579	13.650794	16.398714	17.105263	17.647058	13.392858	13.988095	13.095238	22.044729	16.216217	13.988095	15.407855	12.5	13.468014	15.476191	13.988095	12.797619	11.607142	11.011905	13.690476	11.641791	13.690476	15.820895	15.773809	12.5	16.071428	14.583333	11.309524	14.880953
WDR91	16.809116	15.384615	12.790698	13.75	12.535612	9.40171	15.686275	13.675214	12.535612	13.105413	12.820513	16.809116	17.333334	16.666666	14.6875	10.691824	13.675214	17.151163	17.663818	18.233618	20.068027	13.650794	17.684887	17.763159	17.647058	11.965812	10.54131	13.675214	13.738019	13.851352	13.390313	15.70997	13.125	12.794613	11.143695	10.588235	14.159292	14.492754	12.979351	13.235294	12.835821	13.960114	17.61194	15.976332	16.02564	12.535612	13.675214	14.814815	14.245014
WDR93	13.288288	13.920455	14.825582	13.75	11.538462	12.307693	10.130719	10.927835	11.67002	11.346154	13.725491	14.166667	12.333333	11.904762	13.75	13.207547	12.692307	13.081395	10.483871	11.2	14.285714	15.238095	11.897106	12.5	15.03268	10.54131	12.947659	8.796296	11.182109	13.851352	9.283819	15.70997	13.4375	11.111111	15.542522	16.470589	14.454277	12.463768	12.38938	15.882353	11.940298	9.937888	9.552238	11.538462	12.5	11.576355	14.814815	15.466666	12.466844
WDR97	14.825582	14.244186	10.465117	12.8125	14.244186	15.406977	12.418301	13.66279	13.66279	11.046512	11.33721	13.081395	13.333333	12.92517	10.3125	14.150944	14.825582	17.44186	13.66279	10.465117	13.605442	14.603174	14.469454	12.828947	11.437908	12.790698	9.302325	11.046512	9.584664	16.891891	12.209302	16.314199	11.25	15.151515	11.730206	12.058824	13.274336	9.883721	11.79941	12.352942	14.328359	14.534883	10.149254	13.609468	9.294871	12.209302	13.66279	15.116279	11.046512
WDSUB1	14.423077	18.589743	10.897436	16.02564	13.782051	14.423077	21.895424	13.141026	14.743589	12.820513	14.743589	14.102564	19.333334	19.387754	14.102564	12.820513	15.064102	16.666666	20.192308	19.551283	20.408163	16.666666	17.363344	18.421053	20.915033	14.743589	16.987179	16.987179	12.179487	16.216217	20.512821	24.038462	20.833334	18.855219	15.384615	17.307692	15.705129	16.987179	14.423077	15.705129	19.23077	13.461538	22.115385	25.0	13.141026	20.192308	21.153847	11.217949	15.384615
WDTC1	13.063063	15.056818	14.534883	15.625	13.217391	13.217391	19.607843	13.814433	11.67002	10.956522	13.725491	12.777778	17.666666	17.006804	13.4375	13.836478	14.26087	13.372093	17.204302	16.266666	15.306123	13.968254	14.469454	14.144737	18.627451	12.535612	9.366391	14.583333	16.29393	12.5	13.793103	15.105741	13.75	19.52862	14.076246	14.411765	14.454277	13.043478	17.109144	14.705882	14.029851	11.180124	15.820895	15.976332	12.5	14.285714	16.809116	12.0	11.671087
WIPI1	13.256484	15.850144	14.244186	10.3125	11.815562	16.138329	14.052288	13.256484	12.391931	12.9683	14.121037	12.9683	13.333333	11.22449	15.625	11.635221	17.291067	11.046512	14.985591	13.832853	9.183674	11.111111	13.504823	14.473684	13.398693	10.662825	12.9683	13.832853	13.41853	15.540541	11.239193	14.501511	11.875	10.437711	11.143695	12.058824	11.209439	13.333333	13.864306	13.823529	11.343284	13.544668	14.328359	13.905326	11.858974	13.256484	11.815562	9.510086	8.357348
WIPI2	15.616438	15.625	13.953488	10.625	12.328767	13.150685	11.111111	12.328767	14.246575	13.69863	12.32493	10.833333	13.666667	13.265306	14.0625	11.006289	17.534246	10.174418	9.863013	10.136987	12.585034	13.650794	12.861736	14.473684	15.359477	11.396011	11.570248	12.602739	10.862619	14.864865	10.684932	12.386707	16.5625	11.111111	13.782991	10.882353	13.864306	11.594203	11.79941	13.823529	12.537313	11.232877	11.044776	15.976332	13.782051	11.506849	12.535612	12.054794	10.410959
WRAP53	14.634147	15.909091	11.33721	18.125	13.279133	15.447154	20.915033	14.905149	14.905149	14.905149	10.364145	12.222222	17.0	16.666666	13.75	15.72327	12.466125	16.860466	15.176152	14.092141	20.748299	15.555555	14.790997	17.763159	14.379085	14.814815	14.600551	12.737127	15.015974	16.891891	11.653116	17.824774	17.1875	18.518518	12.02346	12.352942	12.094396	13.333333	12.684366	11.764706	11.641791	10.569106	15.223881	18.343195	16.987179	13.279133	15.099715	11.382113	13.821138
WRAP73	12.612613	13.636364	12.209302	14.6875	12.612613	12.162162	14.705882	13.288288	13.738739	11.486486	13.165266	15.555555	16.0	14.625851	11.875	11.949685	12.162162	13.953488	13.172043	13.6	9.863946	14.603174	14.790997	18.092106	15.359477	12.535612	14.600551	10.185185	11.501597	15.202703	13.2626	16.314199	12.5	11.784512	13.782991	14.705882	13.864306	15.072464	12.684366	13.529411	14.925373	11.711712	13.731343	14.497042	11.217949	17.241379	13.105413	12.8	12.997348
WSB1	18.108109	15.340909	12.790698	14.0625	15.675675	15.135135	21.568628	16.216217	15.405405	15.135135	15.966387	17.5	23.0	18.707483	11.5625	16.037735	10.0	17.44186	14.324325	14.054054	20.748299	15.555555	19.614147	16.447369	18.954248	12.820513	13.774105	12.972973	14.696486	15.878378	17.297297	23.564955	17.1875	18.518518	14.956012	15.0	17.109144	17.391304	17.699116	15.294118	18.208956	15.405405	17.014925	25.147928	16.02564	14.864865	13.675214	9.72973	12.162162
WSB2	15.598886	18.46591	11.627907	17.8125	14.484679	10.86351	22.875816	13.649025	16.713093	14.763231	13.445378	12.813371	20.666666	19.047619	11.25	11.949685	11.977715	14.534883	14.763231	15.598886	20.408163	14.603174	18.327974	15.460526	16.993464	13.675214	11.977715	13.091922	17.571884	12.837838	14.206128	24.169184	20.9375	21.885521	15.835777	19.117647	19.174042	17.10145	15.634218	17.647058	16.119404	12.813371	18.208956	21.893492	12.820513	14.763231	16.524216	12.534819	11.142061
ZNF106	11.418685	18.685122	17.301039	13.49481	13.49481	13.148788	17.301039	15.570934	13.840831	13.840831	12.456747	11.764706	17.99308	13.49481	14.532872	12.456747	15.224914	14.532872	14.532872	16.262976	21.107267	13.840831	12.802768	12.110726	15.916955	13.148788	12.110726	10.380623	16.262976	14.532872	9.342561	17.647058	16.955017	17.301039	17.301039	12.110726	14.186852	12.456747	17.647058	14.532872	15.224914	11.418685	16.262976	26.297577	11.072664	13.840831	21.453287	10.726644	7.612457
[truncated: 286 more columns]
