# Supplementary material for: A Target Class Ligandability Evaluation of WD40 Repeat-Containing Proteins
Source: J Med Chem. 2024 Nov 4;68(2):1092–112. doi: 10.1021/acs.jmedchem.4c02010 (PMC11770632; doi:10.1021/acs.jmedchem.4c02010)
Supplement: Supplementary file 4 — jm4c02010_si_004.xlsx [file jm4c02010_si_004.xlsx]

## Sheet: S2. Expression constructs
Table S3. WDR protein family expression constructs deposited to Addgene
Addgene ID	Plasmid	Target	Depositing Organization	PI	Sample Status	Hold for Publication?	Available?
211264	pBiT3.1-C_AAAS:1-546	AAAS	University of Toronto	Arrowsmith, Cheryl	Sample at Addgene	No	No
211191	pBiT3.1-N_AAAS:1-546	AAAS	University of Toronto	Arrowsmith, Cheryl	Sample at Addgene	No	No
211265	pBiT3.1-C_AAMP:1-434	AAMP	University of Toronto	Arrowsmith, Cheryl	Sample at Addgene	No	No
211192	pBiT3.1-N_AAMP:1-434	AAMP	University of Toronto	Arrowsmith, Cheryl	Sample at Addgene	No	No
210904	pFBOH-MHL_AAMP:82-434	AAMP	University of Toronto	Arrowsmith, Cheryl	Processing	No	No
210971	pHTC-HaloTag_ACTB:1-375	ACTB	University of Toronto	Arrowsmith, Cheryl	Processing	No	No
210970	pHTN-HaloTag_ACTB:1-375	ACTB	University of Toronto	Arrowsmith, Cheryl	Processing	No	No
211266	pBiT3.1-C_AHI1:1-1196	AHI1	University of Toronto	Arrowsmith, Cheryl	Sample at Addgene	No	No
211193	pBiT3.1-N_AHI1:1-1196	AHI1	University of Toronto	Arrowsmith, Cheryl	Sample at Addgene	No	No
211094	pNLF1-C_AIRE:1-545	AIRE	University of Toronto	Arrowsmith, Cheryl	Sample at Addgene	No	No
211267	pBiT3.1-C_ARPC1A:1-370	ARPC1A	University of Toronto	Arrowsmith, Cheryl	Sample at Addgene	No	No
211194	pBiT3.1-N_ARPC1A:1-370	ARPC1A	University of Toronto	Arrowsmith, Cheryl	Sample at Addgene	No	No
211268	pBiT3.1-C_ARPC1B:1-372	ARPC1B	University of Toronto	Arrowsmith, Cheryl	Sample at Addgene	No	No
211195	pBiT3.1-N_ARPC1B:1-372	ARPC1B	University of Toronto	Arrowsmith, Cheryl	Sample at Addgene	No	No
210905	pFBOH-MHL_ARPC1B:1-372	ARPC1B	University of Toronto	Arrowsmith, Cheryl	Processing	No	No
211308	pBiT3.1-C_ATG16L1:1-607	ATG16L1	University of Toronto	Arrowsmith, Cheryl	Sample at Addgene	No	No
211234	pBiT3.1-N_ATG16L1:1-607	ATG16L1	University of Toronto	Arrowsmith, Cheryl	Sample at Addgene	No	No
210942	pFBD-BirA_ATG16L1:303-607	ATG16L1	University of Toronto	Arrowsmith, Cheryl	Processing	No	No
210918	pFBOH-MHL_ATG16L2:321-619	ATG16L2	University of Toronto	Arrowsmith, Cheryl	Processing	No	No
211015	pHTC-HaloTag_BCL11A:1-773	BCL11A	University of Toronto	Arrowsmith, Cheryl	Processing	No	No
211014	pHTN-HaloTag_BCL11A:1-773	BCL11A	University of Toronto	Arrowsmith, Cheryl	Processing	No	No
211005	pHTC-HaloTag_BOP1:1-746	BOP1	University of Toronto	Arrowsmith, Cheryl	Processing	No	No
211004	pHTN-HaloTag_BOP1:1-746	BOP1	University of Toronto	Arrowsmith, Cheryl	Processing	No	No
211106	pBiT3.1-C_BTRC:1-605	BTRC	University of Toronto	Arrowsmith, Cheryl	Sample at Addgene	No	No
211101	pBiT3.1-N_BTRC:1-605	BTRC	University of Toronto	Arrowsmith, Cheryl	Sample at Addgene	No	No
211063	pNLF1-C_BTRC:1-605	BTRC	University of Toronto	Arrowsmith, Cheryl	Sample at Addgene	No	No
211059	pNLF1-N_BTRC:1-605	BTRC	University of Toronto	Arrowsmith, Cheryl	Sample at Addgene	No	No
210987	pHTC-HaloTag_C9orf72:1-481	C9orf72	University of Toronto	Arrowsmith, Cheryl	Processing	No	No
210986	pHTN-HaloTag_C9orf72:1-481	C9orf72	University of Toronto	Arrowsmith, Cheryl	Processing	No	No
211070	pNLF1-C_CBFA2T3:1-615	CBFA2T3	University of Toronto	Arrowsmith, Cheryl	Sample at Addgene	No	No
211023	pNLF1-C_CCNE1:1-410	CCNE1	University of Toronto	Arrowsmith, Cheryl	Processing	No	No
211022	pNLF1-N_CCNE1:1-410	CCNE1	University of Toronto	Arrowsmith, Cheryl	Processing	No	No
210979	pNLF1-C_CCT5:1-541	CCT5	University of Toronto	Arrowsmith, Cheryl	Processing	No	No
210978	pNLF1-N_CCT5:1-541	CCT5	University of Toronto	Arrowsmith, Cheryl	Processing	No	No
211163	pBiT3.1-C_CDC20:1-499	CDC20	University of Toronto	Arrowsmith, Cheryl	Sample at Addgene	No	No
211122	pBiT3.1-N_CDC20:1-499	CDC20	University of Toronto	Arrowsmith, Cheryl	Sample at Addgene	No	No
210888	pFBD-BirA_CDC20:161-P477	CDC20	University of Toronto	Arrowsmith, Cheryl	Processing	No	No
210943	pFBOH-MHL_CDC20:161-477	CDC20	University of Toronto	Arrowsmith, Cheryl	Processing	No	No
211062	pNLF1-C_CDC20:1-499	CDC20	University of Toronto	Arrowsmith, Cheryl	Sample at Addgene	No	No
211058	pNLF1-N_CDC20:1-499	CDC20	University of Toronto	Arrowsmith, Cheryl	Sample at Addgene	No	No
211032	pBiT3.1-C_CDC40:1-579	CDC40	University of Toronto	Arrowsmith, Cheryl	Processing	No	No
211029	pBiT3.1-N_CDC40:1-579	CDC40	University of Toronto	Arrowsmith, Cheryl	Processing	No	No
210885	pFBD-BirA_CDC40:236-578	CDC40	University of Toronto	Arrowsmith, Cheryl	Processing	No	No
211065	pNLF1-C_CDC40:1-579	CDC40	University of Toronto	Arrowsmith, Cheryl	Sample at Addgene	No	No
211061	pNLF1-N_CDC40:1-579	CDC40	University of Toronto	Arrowsmith, Cheryl	Sample at Addgene	No	No
210983	pHTC-HaloTag_CDC73:1-531	CDC73	University of Toronto	Arrowsmith, Cheryl	Processing	No	No
210982	pHTN-HaloTag_CDC73:1-531	CDC73	University of Toronto	Arrowsmith, Cheryl	Processing	No	No
211269	pBiT3.1-C_CDRT1:1-752	CDRT1	University of Toronto	Arrowsmith, Cheryl	Sample at Addgene	No	No
211309	pBiT3.1-C_CFAP52:1-620	CFAP52	University of Toronto	Arrowsmith, Cheryl	Sample at Addgene	No	No
211235	pBiT3.1-N_CFAP52:1-620	CFAP52	University of Toronto	Arrowsmith, Cheryl	Sample at Addgene	No	No
211185	pBiT3.1-C_CHAF1B:1-559	CHAF1B	University of Toronto	Arrowsmith, Cheryl	Sample at Addgene	No	No
211144	pBiT3.1-N_CHAF1B:1-559	CHAF1B	University of Toronto	Arrowsmith, Cheryl	Sample at Addgene	No	No
25380		CIAO1
211186	pBiT3.1-C_CIAO1:1-339	CIAO1	University of Toronto	Arrowsmith, Cheryl	Sample at Addgene	No	No
211145	pBiT3.1-N_CIAO1:1-339	CIAO1	University of Toronto	Arrowsmith, Cheryl	Sample at Addgene	No	No
211156	pBiT3.1-C_COP1:1-731	COP1	University of Toronto	Arrowsmith, Cheryl	Sample at Addgene	No	No
211039	pBiT3.1-N_COP1:1-731	COP1	University of Toronto	Arrowsmith, Cheryl	Processing	No	No
210887	pFBOH-MHL_COP1:386-731	COP1	University of Toronto	Arrowsmith, Cheryl	Processing	No	No
211055	pBiT3.1-C_COPB2:1-597	COPB2	University of Toronto	Arrowsmith, Cheryl	Processing	No	No
211054	pBiT3.1-N_COPB2:1-597	COPB2	University of Toronto	Arrowsmith, Cheryl	Processing	No	No
210917	pFBD-BirA_COPB2:1-300	COPB2	University of Toronto	Arrowsmith, Cheryl	Processing	No	No
210919	pFBOH-MHL_COPB2:1-597	COPB2	University of Toronto	Arrowsmith, Cheryl	Processing	No	No
211150	pBiT3.1-C_CORO1A:1-461	CORO1A	University of Toronto	Arrowsmith, Cheryl	Sample at Addgene	No	No
211111	pBiT3.1-N_CORO1A:1-461	CORO1A	University of Toronto	Arrowsmith, Cheryl	Sample at Addgene	No	No
210891	pFBD-BirA_CORO1A:1-461	CORO1A	University of Toronto	Arrowsmith, Cheryl	Processing	No	No
210965	pNLF1-C_CORO1A:1-461	CORO1A	University of Toronto	Arrowsmith, Cheryl	Processing	No	No
210964	pNLF1-N_CORO1A:1-461	CORO1A	University of Toronto	Arrowsmith, Cheryl	Processing	No	No
211270	pBiT3.1-C_CORO1B:1-489	CORO1B	University of Toronto	Arrowsmith, Cheryl	Sample at Addgene	No	No
211196	pBiT3.1-N_CORO1B:1-489	CORO1B	University of Toronto	Arrowsmith, Cheryl	Sample at Addgene	No	No
210906	pFBOH-MHL_CORO1B:1-489	CORO1B	University of Toronto	Arrowsmith, Cheryl	Processing	No	No
210920	pFBOH-MHL_CORO1C:1-474	CORO1C	University of Toronto	Arrowsmith, Cheryl	Processing	No	No
210921	pFBOH-MHL_CORO7:1-925	CORO7	University of Toronto	Arrowsmith, Cheryl	Processing	No	No
211067	pNLF1-C_CRBN:1-442	CRBN	University of Toronto	Arrowsmith, Cheryl	Sample at Addgene	No	No
211066	pNLF1-N_CRBN:1-442	CRBN	University of Toronto	Arrowsmith, Cheryl	Sample at Addgene	No	No
211081	pNLF1-C_CSNK2A2:1-350	CSNK2A2	University of Toronto	Arrowsmith, Cheryl	Sample at Addgene	No	No
211310	pBiT3.1-C_CSTF1:1-431	CSTF1	University of Toronto	Arrowsmith, Cheryl	Sample at Addgene	No	No
211236	pBiT3.1-N_CSTF1:1-431	CSTF1	University of Toronto	Arrowsmith, Cheryl	Sample at Addgene	No	No
210912	pFBOH-MHL_CSTF1:80-431	CSTF1	University of Toronto	Arrowsmith, Cheryl	Processing	No	No
211024	pNLF1-N_CTNNB1:1-781	CTNNB1	University of Toronto	Arrowsmith, Cheryl	Processing	No	No
25351		DAA10/WDR92
211311	pBiT3.1-C_DAW1:1-415	DAW1	University of Toronto	Arrowsmith, Cheryl	Sample at Addgene	No	No
211237	pBiT3.1-N_DAW1:1-415	DAW1	University of Toronto	Arrowsmith, Cheryl	Sample at Addgene	No	No
211031	pBiT3.1-C_DCAF1:1-1507	DCAF1	University of Toronto	Arrowsmith, Cheryl	Processing	No	No
211053	pBiT3.1-C_DCAF1:1038-1400	DCAF1	University of Toronto	Arrowsmith, Cheryl	Processing	No	No
211028	pBiT3.1-N_DCAF1:1-1507	DCAF1	University of Toronto	Arrowsmith, Cheryl	Processing	No	No
211052	pBiT3.1-N_DCAF1:1038-1400	DCAF1	University of Toronto	Arrowsmith, Cheryl	Processing	No	No
210883	pFBD-BirA_DCAF1:1038-1400	DCAF1	University of Toronto	Arrowsmith, Cheryl	Processing	No	No
210973	pHTC-HaloTag_DCAF1:1-1507	DCAF1	University of Toronto	Arrowsmith, Cheryl	Processing	No	No
210972	pHTN-HaloTag_DCAF1:1-1507	DCAF1	University of Toronto	Arrowsmith, Cheryl	Processing	No	No
210950	pNLF1-C_DCAF1:1-1507	DCAF1	University of Toronto	Arrowsmith, Cheryl	Processing	No	No
210963	pNLF1-C_DCAF1:1038-1400	DCAF1	University of Toronto	Arrowsmith, Cheryl	Processing	No	No
210945	pNLF1-N_DCAF1:1-1507	DCAF1	University of Toronto	Arrowsmith, Cheryl	Processing	No	No
210962	pNLF1-N_DCAF1:1038-1400	DCAF1	University of Toronto	Arrowsmith, Cheryl	Processing	No	No
211271	pBiT3.1-C_DCAF11:1-546	DCAF11	University of Toronto	Arrowsmith, Cheryl	Sample at Addgene	No	No
211197	pBiT3.1-N_DCAF11:1-546	DCAF11	University of Toronto	Arrowsmith, Cheryl	Sample at Addgene	No	No
210907	pFBOH-MHL_DCAF11:1-546	DCAF11	University of Toronto	Arrowsmith, Cheryl	Processing	No	No
211272	pBiT3.1-C_DCAF12:1-453	DCAF12	University of Toronto	Arrowsmith, Cheryl	Sample at Addgene	No	No
211198	pBiT3.1-N_DCAF12:1-453	DCAF12	University of Toronto	Arrowsmith, Cheryl	Sample at Addgene	No	No
210940	pFBOH-avi-TEV-LIC_DCAF12:1-453	DCAF12	University of Toronto	Arrowsmith, Cheryl	Processing	No	No
210967	pHTC-HaloTag_DCAF12:1-453	DCAF12	University of Toronto	Arrowsmith, Cheryl	Processing	No	No
210966	pHTN-HaloTag_DCAF12:1-453	DCAF12	University of Toronto	Arrowsmith, Cheryl	Processing	No	No
211273	pBiT3.1-C_DCAF13:1-445	DCAF13	University of Toronto	Arrowsmith, Cheryl	Sample at Addgene	No	No
211199	pBiT3.1-N_DCAF13:1-445	DCAF13	University of Toronto	Arrowsmith, Cheryl	Sample at Addgene	No	No
210908	pFBOH-MHL_DCAF13:54-356	DCAF13	University of Toronto	Arrowsmith, Cheryl	Processing	No	No
210959	pNLF1-C_DCAF15:1-600	DCAF15	University of Toronto	Arrowsmith, Cheryl	Processing	No	No
210958	pNLF1-N_DCAF15:1-600	DCAF15	University of Toronto	Arrowsmith, Cheryl	Processing	No	No
211312	pBiT3.1-C_DCAF4L1:1-396	DCAF4L1	University of Toronto	Arrowsmith, Cheryl	Sample at Addgene	No	No
211238	pBiT3.1-N_DCAF4L1:1-396	DCAF4L1	University of Toronto	Arrowsmith, Cheryl	Sample at Addgene	No	No
211274	pBiT3.1-C_DCAF5:1-942	DCAF5	University of Toronto	Arrowsmith, Cheryl	Sample at Addgene	No	No
211200	pBiT3.1-N_DCAF5:1-942	DCAF5	University of Toronto	Arrowsmith, Cheryl	Sample at Addgene	No	No
211159	pBiT3.1-C_DCAF7:1-342	DCAF7	University of Toronto	Arrowsmith, Cheryl	Sample at Addgene	No	No
211118	pBiT3.1-N_DCAF7:1-342	DCAF7	University of Toronto	Arrowsmith, Cheryl	Sample at Addgene	No	No
211313	pBiT3.1-C_DCAF8L2:1-631	DCAF8L2	University of Toronto	Arrowsmith, Cheryl	Sample at Addgene	No	No
211239	pBiT3.1-N_DCAF8L2:1-631	DCAF8L2	University of Toronto	Arrowsmith, Cheryl	Sample at Addgene	No	No
210913	pFBOH-MHL_DCAF8L2:207-550	DCAF8L2	University of Toronto	Arrowsmith, Cheryl	Processing	No	No
210902	pFBOH-LIC_DDA1:1-102	DDA1	University of Toronto	Arrowsmith, Cheryl	Processing	No	No
210961	pNLF1-C_DDA1:1-102	DDA1	University of Toronto	Arrowsmith, Cheryl	Processing	No	No
210960	pNLF1-N_DDA1:1-102	DDA1	University of Toronto	Arrowsmith, Cheryl	Processing	No	No
211187	pBiT3.1-C_DDB1:1-1140	DDB1	University of Toronto	Arrowsmith, Cheryl	Sample at Addgene	No	No
211188	pBiT3.1-C_DDB1:1-1140	DDB1	University of Toronto	Arrowsmith, Cheryl	Sample at Addgene	No	No
211146	pBiT3.1-N_DDB1:1-1140	DDB1	University of Toronto	Arrowsmith, Cheryl	Sample at Addgene	No	No
211147	pBiT3.1-N_DDB1:1-1140	DDB1	University of Toronto	Arrowsmith, Cheryl	Sample at Addgene	No	No
210886	pFBOH-LIC_DDB1:1-1140	DDB1	University of Toronto	Arrowsmith, Cheryl	Processing	No	No
211007	pHTC-HaloTag_DDB1:1-1140	DDB1	University of Toronto	Arrowsmith, Cheryl	Processing	No	No
211006	pHTN-HaloTag_DDB1:1-1140	DDB1	University of Toronto	Arrowsmith, Cheryl	Processing	No	No
210897	pFBOH-LIC_DDB1:1-1140_delta:396-689	DDB1:1-1140_delta	University of Toronto	Arrowsmith, Cheryl	Processing	No	No
211069	pNLF1-C_DDB2:1-427	DDB2	University of Toronto	Arrowsmith, Cheryl	Sample at Addgene	No	No
211068	pNLF1-N_DDB2:1-427	DDB2	University of Toronto	Arrowsmith, Cheryl	Sample at Addgene	No	No
211082	pNLF1-C_DDX21:1-783	DDX21	University of Toronto	Arrowsmith, Cheryl	Sample at Addgene	No	No
211277	pBiT3.1-C_DENND3:894-1198	DENND3	University of Toronto	Arrowsmith, Cheryl	Sample at Addgene	No	No
211203	pBiT3.1-N_DENND3:894-1198	DENND3	University of Toronto	Arrowsmith, Cheryl	Sample at Addgene	No	No
210922	pFBOH-MHL_DMXL1:2620-3016	DMXL1	University of Toronto	Arrowsmith, Cheryl	Processing	No	No
211179	pBiT3.1-C_DNAAF10:1-357	DNAAF10	University of Toronto	Arrowsmith, Cheryl	Sample at Addgene	No	No
211138	pBiT3.1-N_DNAAF10:1-357	DNAAF10	University of Toronto	Arrowsmith, Cheryl	Sample at Addgene	No	No
211275	pBiT3.1-C_DNAI1:1-699	DNAI1	University of Toronto	Arrowsmith, Cheryl	Sample at Addgene	No	No
211201	pBiT3.1-N_DNAI1:1-699	DNAI1	University of Toronto	Arrowsmith, Cheryl	Sample at Addgene	No	No
211258	pBiT3.1-N_DNAI4:1-848	DNAI4	University of Toronto	Arrowsmith, Cheryl	Sample at Addgene	No	No
211276	pBiT3.1-C_DPH7:1-452	DPH7	University of Toronto	Arrowsmith, Cheryl	Sample at Addgene	No	No
211202	pBiT3.1-N_DPH7:1-452	DPH7	University of Toronto	Arrowsmith, Cheryl	Sample at Addgene	No	No
211107	pBiT3.1-C_DTL:1-730	DTL	University of Toronto	Arrowsmith, Cheryl	Sample at Addgene	No	No
211102	pBiT3.1-N_DTL:1-730	DTL	University of Toronto	Arrowsmith, Cheryl	Sample at Addgene	No	No
211064	pNLF1-C_DTL:1-730	DTL	University of Toronto	Arrowsmith, Cheryl	Sample at Addgene	No	No
211060	pNLF1-N_DTL:1-730	DTL	University of Toronto	Arrowsmith, Cheryl	Sample at Addgene	No	No
211278	pBiT3.1-C_EIF2A:1-585	EIF2A	University of Toronto	Arrowsmith, Cheryl	Sample at Addgene	No	No
211204	pBiT3.1-N_EIF2A:1-585	EIF2A	University of Toronto	Arrowsmith, Cheryl	Sample at Addgene	No	No
210938	pFBD-BirA_EIF2A:1-427	EIF2A	University of Toronto	Arrowsmith, Cheryl	Processing	No	No
210939	pFBOH-MHL_EIF2A:1-427	EIF2A	University of Toronto	Arrowsmith, Cheryl	Processing	No	No
211083	pNLF1-C_EIF2B2:1-351	EIF2B2	University of Toronto	Arrowsmith, Cheryl	Sample at Addgene	No	No
211085	pNLF1-C_EIF2D:1-584	EIF2D	University of Toronto	Arrowsmith, Cheryl	Sample at Addgene	No	No
211279	pBiT3.1-C_EIF3B:186-685	EIF3B	University of Toronto	Arrowsmith, Cheryl	Sample at Addgene	No	No
211205	pBiT3.1-N_EIF3B:186-685	EIF3B	University of Toronto	Arrowsmith, Cheryl	Sample at Addgene	No	No
210909	pFBOH-MHL_EIF3B:127-814	EIF3B	University of Toronto	Arrowsmith, Cheryl	Processing	No	No
211280	pBiT3.1-C_EIF3I:1-325	EIF3I	University of Toronto	Arrowsmith, Cheryl	Sample at Addgene	No	No
211206	pBiT3.1-N_EIF3I:1-325	EIF3I	University of Toronto	Arrowsmith, Cheryl	Sample at Addgene	No	No
210910	pFBOH-MHL_EIF3I:1-325	EIF3I	University of Toronto	Arrowsmith, Cheryl	Processing	No	No
211092	pNLF1-C_EIF4A2:1-407	EIF4A2	University of Toronto	Arrowsmith, Cheryl	Sample at Addgene	No	No
211263	pBiT3.1-C_ELP2:1-826	ELP2	University of Toronto	Arrowsmith, Cheryl	Sample at Addgene	No	No
211190	pBiT3.1-N_ELP2:1-826	ELP2	University of Toronto	Arrowsmith, Cheryl	Sample at Addgene	No	No
211314	pBiT3.1-C_EML1:1-815	EML1	University of Toronto	Arrowsmith, Cheryl	Sample at Addgene	No	No
211240	pBiT3.1-N_EML1:1-815	EML1	University of Toronto	Arrowsmith, Cheryl	Sample at Addgene	No	No
211315	pBiT3.1-C_EML4:1-981	EML4	University of Toronto	Arrowsmith, Cheryl	Sample at Addgene	No	No
211241	pBiT3.1-N_EML4:1-981	EML4	University of Toronto	Arrowsmith, Cheryl	Sample at Addgene	No	No
210914	pFBOH-MHL_EML4:250-877	EML4	University of Toronto	Arrowsmith, Cheryl	Processing	No	No
211316	pBiT3.1-C_ERCC8:1-396	ERCC8	University of Toronto	Arrowsmith, Cheryl	Sample at Addgene	No	No
211242	pBiT3.1-N_ERCC8:1-396	ERCC8	University of Toronto	Arrowsmith, Cheryl	Sample at Addgene	No	No
211084	pNLF1-C_EXOSC6:1-272	EXOSC6	University of Toronto	Arrowsmith, Cheryl	Sample at Addgene	No	No
211078	pNLF1-C_FBXL2:1-423	FBXL2	University of Toronto	Arrowsmith, Cheryl	Sample at Addgene	No	No
211077	pNLF1-N_FBXL2:1-423	FBXL2	University of Toronto	Arrowsmith, Cheryl	Sample at Addgene	No	No
211072	pHTC-HaloTag_FBXO3:1-471	FBXO3	University of Toronto	Arrowsmith, Cheryl	Sample at Addgene	No	No
211071	pHTN-HaloTag_FBXO3:1-471	FBXO3	University of Toronto	Arrowsmith, Cheryl	Sample at Addgene	No	No
211281	pBiT3.1-C_FBXW10:1-1061	FBXW10	University of Toronto	Arrowsmith, Cheryl	Sample at Addgene	No	No
211207	pBiT3.1-N_FBXW10:1-1061	FBXW10	University of Toronto	Arrowsmith, Cheryl	Sample at Addgene	No	No
211105	pBiT3.1-C_FBXW11:1-542	FBXW11	University of Toronto	Arrowsmith, Cheryl	Sample at Addgene	No	No
211100	pBiT3.1-N_FBXW11:1-542	FBXW11	University of Toronto	Arrowsmith, Cheryl	Sample at Addgene	No	No
210952	pNLF1-C_FBXW11:1-542	FBXW11	University of Toronto	Arrowsmith, Cheryl	Processing	No	No
210947	pNLF1-N_FBXW11:1-542	FBXW11	University of Toronto	Arrowsmith, Cheryl	Processing	No	No
211282	pBiT3.1-C_FBXW12:1-394	FBXW12	University of Toronto	Arrowsmith, Cheryl	Sample at Addgene	No	No
211208	pBiT3.1-N_FBXW12:1-394	FBXW12	University of Toronto	Arrowsmith, Cheryl	Sample at Addgene	No	No
211283	pBiT3.1-C_FBXW2:1-454	FBXW2	University of Toronto	Arrowsmith, Cheryl	Sample at Addgene	No	No
211209	pBiT3.1-N_FBXW2:1-454	FBXW2	University of Toronto	Arrowsmith, Cheryl	Sample at Addgene	No	No
211057	pBiT3.1-C_FBXW5:1-566	FBXW5	University of Toronto	Arrowsmith, Cheryl	Processing	No	No
211056	pBiT3.1-N_FBXW5:1-566	FBXW5	University of Toronto	Arrowsmith, Cheryl	Processing	No	No
210981	pHTC-HaloTag_FBXW5:1-566	FBXW5	University of Toronto	Arrowsmith, Cheryl	Processing	No	No
210980	pHTN-HaloTag_FBXW5:1-566	FBXW5	University of Toronto	Arrowsmith, Cheryl	Processing	No	No
211104	pBiT3.1-C_FBXW7:1-707	FBXW7	University of Toronto	Arrowsmith, Cheryl	Sample at Addgene	No	No
211099	pBiT3.1-N_FBXW7:1-707	FBXW7	University of Toronto	Arrowsmith, Cheryl	Sample at Addgene	No	No
210951	pNLF1-C_FBXW7:1-707	FBXW7	University of Toronto	Arrowsmith, Cheryl	Processing	No	No
210946	pNLF1-N_FBXW7:1-707	FBXW7	University of Toronto	Arrowsmith, Cheryl	Processing	No	No
211170	pBiT3.1-C_FZR1:1-496	FZR1	University of Toronto	Arrowsmith, Cheryl	Sample at Addgene	No	No
211129	pBiT3.1-N_FZR1:1-496	FZR1	University of Toronto	Arrowsmith, Cheryl	Sample at Addgene	No	No
211164	pBiT3.1-C_GEMIN5:1-1508	GEMIN5	University of Toronto	Arrowsmith, Cheryl	Sample at Addgene	No	No
211165	pBiT3.1-C_GEMIN5:1-739	GEMIN5	University of Toronto	Arrowsmith, Cheryl	Sample at Addgene	No	No
211123	pBiT3.1-N_GEMIN5:1-1508	GEMIN5	University of Toronto	Arrowsmith, Cheryl	Sample at Addgene	No	No
211124	pBiT3.1-N_GEMIN5:1-739	GEMIN5	University of Toronto	Arrowsmith, Cheryl	Sample at Addgene	No	No
210949	pNLF1-C_GID4:1-300	GID4	University of Toronto	Arrowsmith, Cheryl	Processing	No	No
210944	pNLF1-N_GID4:1-300	GID4	University of Toronto	Arrowsmith, Cheryl	Processing	No	No
211317	pBiT3.1-C_GNB1:1-340	GNB1	University of Toronto	Arrowsmith, Cheryl	Sample at Addgene	No	No
211243	pBiT3.1-N_GNB1:1-340	GNB1	University of Toronto	Arrowsmith, Cheryl	Sample at Addgene	No	No
210876	pFBOH-LIC_GRWD1:1-446	GRWD1	University of Toronto	Arrowsmith, Cheryl	Processing	No	No
211284	pBiT3.1-C_GTF3C2:1-911	GTF3C2	University of Toronto	Arrowsmith, Cheryl	Sample at Addgene	No	No
211210	pBiT3.1-N_GTF3C2:1-911	GTF3C2	University of Toronto	Arrowsmith, Cheryl	Sample at Addgene	No	No
210934	pFBOH-MHL_IFT172:1-320	IFT172	University of Toronto	Arrowsmith, Cheryl	Processing	No	No
211285	pBiT3.1-C_KATNB1:1-655	KATNB1	University of Toronto	Arrowsmith, Cheryl	Sample at Addgene	No	No
211211	pBiT3.1-N_KATNB1:1-655	KATNB1	University of Toronto	Arrowsmith, Cheryl	Sample at Addgene	No	No
211286	pBiT3.1-C_KCTD3:1-815	KCTD3	University of Toronto	Arrowsmith, Cheryl	Sample at Addgene	No	No
211212	pBiT3.1-N_KCTD3:1-815	KCTD3	University of Toronto	Arrowsmith, Cheryl	Sample at Addgene	No	No
211287	pBiT3.1-C_KIF21A:1337-1653	KIF21A	University of Toronto	Arrowsmith, Cheryl	Sample at Addgene	No	No
211213	pBiT3.1-N_KIF21A:1337-1653	KIF21A	University of Toronto	Arrowsmith, Cheryl	Sample at Addgene	No	No
211074	pHTC-HaloTag_LEO1:1-666	LEO1	University of Toronto	Arrowsmith, Cheryl	Sample at Addgene	No	No
211073	pHTN-HaloTag_LEO1:1-666	LEO1	University of Toronto	Arrowsmith, Cheryl	Sample at Addgene	No	No
211288	pBiT3.1-C_LLGL1:1-1064	LLGL1	University of Toronto	Arrowsmith, Cheryl	Sample at Addgene	No	No
211214	pBiT3.1-N_LLGL1:1-1064	LLGL1	University of Toronto	Arrowsmith, Cheryl	Sample at Addgene	No	No
211318	pBiT3.1-C_LLGL2:1-1020	LLGL2	University of Toronto	Arrowsmith, Cheryl	Sample at Addgene	No	No
211244	pBiT3.1-N_LLGL2:1-1020	LLGL2	University of Toronto	Arrowsmith, Cheryl	Sample at Addgene	No	No
210900	pBacMam2-DiEx-LIC_LRRK2:2141-2527	LRRK2	University of Toronto	Arrowsmith, Cheryl	Processing	No	No
211151	pBiT3.1-C_LRRK2:2142-2527	LRRK2	University of Toronto	Arrowsmith, Cheryl	Sample at Addgene	No	No
211112	pBiT3.1-N_LRRK2:2142-2527	LRRK2	University of Toronto	Arrowsmith, Cheryl	Sample at Addgene	No	No
210901	pFBD-BirA_LRRK2:2141-2527	LRRK2	University of Toronto	Arrowsmith, Cheryl	Processing	No	No
210899	pFBOH-MHL_LRRK2:2141-2527	LRRK2	University of Toronto	Arrowsmith, Cheryl	Processing	No	No
210941	pFBOH-LIC_MAGEA3:104-314	MAGEA3	University of Toronto	Arrowsmith, Cheryl	Processing	No	No
210977	pNLF1-C_MAGEA3:1-314	MAGEA3	University of Toronto	Arrowsmith, Cheryl	Processing	No	No
210976	pNLF1-N_MAGEA3:1-314	MAGEA3	University of Toronto	Arrowsmith, Cheryl	Processing	No	No
211289	pBiT3.1-C_MED16:1-860	MED16	University of Toronto	Arrowsmith, Cheryl	Sample at Addgene	No	No
211215	pBiT3.1-N_MED16:1-860	MED16	University of Toronto	Arrowsmith, Cheryl	Sample at Addgene	No	No
211290	pBiT3.1-C_MLST8:1-326	MLST8	University of Toronto	Arrowsmith, Cheryl	Sample at Addgene	No	No
211216	pBiT3.1-N_MLST8:1-326	MLST8	University of Toronto	Arrowsmith, Cheryl	Sample at Addgene	No	No
211086	pNLF1-C_MOV10:1-1003	MOV10	University of Toronto	Arrowsmith, Cheryl	Sample at Addgene	No	No
211017	pHTC-HaloTag_MTA2:1-668	MTA2	University of Toronto	Arrowsmith, Cheryl	Processing	No	No
211016	pHTN-HaloTag_MTA2:1-668	MTA2	University of Toronto	Arrowsmith, Cheryl	Processing	No	No
211181	pBiT3.1-C_NEDD1:1-660	NEDD1	University of Toronto	Arrowsmith, Cheryl	Sample at Addgene	No	No
211140	pBiT3.1-N_NEDD1:1-660	NEDD1	University of Toronto	Arrowsmith, Cheryl	Sample at Addgene	No	No
211182	pBiT3.1-C_NLE1:1-485	NLE1	University of Toronto	Arrowsmith, Cheryl	Sample at Addgene	No	No
211141	pBiT3.1-N_NLE1:1-485	NLE1	University of Toronto	Arrowsmith, Cheryl	Sample at Addgene	No	No
211291	pBiT3.1-C_NOL10:1-688	NOL10	University of Toronto	Arrowsmith, Cheryl	Sample at Addgene	No	No
211217	pBiT3.1-N_NOL10:1-688	NOL10	University of Toronto	Arrowsmith, Cheryl	Sample at Addgene	No	No
211292	pBiT3.1-C_NSMAF:1-917	NSMAF	University of Toronto	Arrowsmith, Cheryl	Sample at Addgene	No	No
211218	pBiT3.1-N_NSMAF:1-917	NSMAF	University of Toronto	Arrowsmith, Cheryl	Sample at Addgene	No	No
211294	pBiT3.1-C_NUP214:1-2090	NUP214	University of Toronto	Arrowsmith, Cheryl	Sample at Addgene	No	No
211293	pBiT3.1-C_NUP214:1-434	NUP214	University of Toronto	Arrowsmith, Cheryl	Sample at Addgene	No	No
211220	pBiT3.1-N_NUP214:1-2090	NUP214	University of Toronto	Arrowsmith, Cheryl	Sample at Addgene	No	No
211219	pBiT3.1-N_NUP214:1-434	NUP214	University of Toronto	Arrowsmith, Cheryl	Sample at Addgene	No	No
211171	pBiT3.1-C_NUP43:1-380	NUP43	University of Toronto	Arrowsmith, Cheryl	Sample at Addgene	No	No
211130	pBiT3.1-N_NUP43:1-380	NUP43	University of Toronto	Arrowsmith, Cheryl	Sample at Addgene	No	No
211295	pBiT3.1-C_NWD1:859-1462	NWD1	University of Toronto	Arrowsmith, Cheryl	Sample at Addgene	No	No
211221	pBiT3.1-N_NWD1:859-1462	NWD1	University of Toronto	Arrowsmith, Cheryl	Sample at Addgene	No	No
211319	pBiT3.1-C_NWD2:944-1662	NWD2	University of Toronto	Arrowsmith, Cheryl	Sample at Addgene	No	No
211245	pBiT3.1-N_NWD2:944-1662	NWD2	University of Toronto	Arrowsmith, Cheryl	Sample at Addgene	No	No
211296	pBiT3.1-C_PAAF1:1-392	PAAF1	University of Toronto	Arrowsmith, Cheryl	Sample at Addgene	No	No
211222	pBiT3.1-N_PAAF1:1-392	PAAF1	University of Toronto	Arrowsmith, Cheryl	Sample at Addgene	No	No
211076	pHTC-HaloTag_PAF1:1-531	PAF1	University of Toronto	Arrowsmith, Cheryl	Sample at Addgene	No	No
211075	pHTN-HaloTag_PAF1:1-531	PAF1	University of Toronto	Arrowsmith, Cheryl	Sample at Addgene	No	No
211320	pBiT3.1-C_PAFAH1B1:1-410	PAFAH1B1	University of Toronto	Arrowsmith, Cheryl	Sample at Addgene	No	No
211246	pBiT3.1-N_PAFAH1B1:1-410	PAFAH1B1	University of Toronto	Arrowsmith, Cheryl	Sample at Addgene	No	No
210923	pFBOH-MHL_PAFAH1B1:86-410	PAFAH1B1	University of Toronto	Arrowsmith, Cheryl	Processing	No	No
211160	pBiT3.1-C_PALB2:1-1186	PALB2	University of Toronto	Arrowsmith, Cheryl	Sample at Addgene	No	No
211161	pBiT3.1-C_PALB2:835-1186	PALB2	University of Toronto	Arrowsmith, Cheryl	Sample at Addgene	No	No
211119	pBiT3.1-N_PALB2:1-1186	PALB2	University of Toronto	Arrowsmith, Cheryl	Sample at Addgene	No	No
211120	pBiT3.1-N_PALB2:835-1186	PALB2	University of Toronto	Arrowsmith, Cheryl	Sample at Addgene	No	No
211297	pBiT3.1-C_PEX7:1-323	PEX7	University of Toronto	Arrowsmith, Cheryl	Sample at Addgene	No	No
211223	pBiT3.1-N_PEX7:1-323	PEX7	University of Toronto	Arrowsmith, Cheryl	Sample at Addgene	No	No
211298	pBiT3.1-C_PIK3R4:1-1358	PIK3R4	University of Toronto	Arrowsmith, Cheryl	Sample at Addgene	No	No
211224	pBiT3.1-N_PIK3R4:1-1358	PIK3R4	University of Toronto	Arrowsmith, Cheryl	Sample at Addgene	No	No
211299	pBiT3.1-C_PLAA:1-795	PLAA	University of Toronto	Arrowsmith, Cheryl	Sample at Addgene	No	No
211300	pBiT3.1-C_PLAA:9-307	PLAA	University of Toronto	Arrowsmith, Cheryl	Sample at Addgene	No	No
211225	pBiT3.1-N_PLAA:1-795	PLAA	University of Toronto	Arrowsmith, Cheryl	Sample at Addgene	No	No
211226	pBiT3.1-N_PLAA:9-307	PLAA	University of Toronto	Arrowsmith, Cheryl	Sample at Addgene	No	No
211089	pNLF1-C_PLCG1:1-1291	PLCG1	University of Toronto	Arrowsmith, Cheryl	Sample at Addgene	No	No
211166	pBiT3.1-C_PLRG1:1-514	PLRG1	University of Toronto	Arrowsmith, Cheryl	Sample at Addgene	No	No
211125	pBiT3.1-N_PLRG1:1-514	PLRG1	University of Toronto	Arrowsmith, Cheryl	Sample at Addgene	No	No
211090	pNLF1-C_PML:1-781	PML	University of Toronto	Arrowsmith, Cheryl	Sample at Addgene	No	No
211321	pBiT3.1-C_PPP2R2A:1-447	PPP2R2A	University of Toronto	Arrowsmith, Cheryl	Sample at Addgene	No	No
211247	pBiT3.1-N_PPP2R2A:1-447	PPP2R2A	University of Toronto	Arrowsmith, Cheryl	Sample at Addgene	No	No
211157	pBiT3.1-C_PPWD1:1-646	PPWD1	University of Toronto	Arrowsmith, Cheryl	Sample at Addgene	No	No
211116	pBiT3.1-N_PPWD1:1-646	PPWD1	University of Toronto	Arrowsmith, Cheryl	Sample at Addgene	No	No
210911	pFBOH-MHL_PPWD1:80-453	PPWD1	University of Toronto	Arrowsmith, Cheryl	Processing	No	No
211172	pBiT3.1-C_PREB:1-417	PREB	University of Toronto	Arrowsmith, Cheryl	Sample at Addgene	No	No
211131	pBiT3.1-N_PREB:1-417	PREB	University of Toronto	Arrowsmith, Cheryl	Sample at Addgene	No	No
211091	pNLF1-C_PRKCSH:1-527	PRKCSH	University of Toronto	Arrowsmith, Cheryl	Sample at Addgene	No	No
211173	pBiT3.1-C_PRPF19:1-504	PRPF19	University of Toronto	Arrowsmith, Cheryl	Sample at Addgene	No	No
211132	pBiT3.1-N_PRPF19:1-504	PRPF19	University of Toronto	Arrowsmith, Cheryl	Sample at Addgene	No	No
211148	pBiT3.1-C_PRPF4:1-522	PRPF4	University of Toronto	Arrowsmith, Cheryl	Sample at Addgene	No	No
211109	pBiT3.1-N_PRPF4:1-522	PRPF4	University of Toronto	Arrowsmith, Cheryl	Sample at Addgene	No	No
210896	pFBD-BirA_PRPF4:1-522	PRPF4	University of Toronto	Arrowsmith, Cheryl	Processing	No	No
211262	pBiT3.1-C_PWP1:1-501	PWP1	University of Toronto	Arrowsmith, Cheryl	Sample at Addgene	No	No
211189	pBiT3.1-N_PWP1:1-501	PWP1	University of Toronto	Arrowsmith, Cheryl	Sample at Addgene	No	No
210975	pNLF1-C_PWP1:1-501	PWP1	University of Toronto	Arrowsmith, Cheryl	Processing	No	No
210974	pNLF1-N_PWP1:1-501	PWP1	University of Toronto	Arrowsmith, Cheryl	Processing	No	No
211096	pHTC-HaloTag_RAB7A:1-207	RAB7A	University of Toronto	Arrowsmith, Cheryl	Sample at Addgene	No	No
211095	pHTN-HaloTag_RAB7A:1-207	RAB7A	University of Toronto	Arrowsmith, Cheryl	Sample at Addgene	No	No
211098	pNLF1-C_RAB7A:1-207	RAB7A	University of Toronto	Arrowsmith, Cheryl	Sample at Addgene	No	No
211097	pNLF1-N_RAB7A:1-207	RAB7A	University of Toronto	Arrowsmith, Cheryl	Sample at Addgene	No	No
211149	pBiT3.1-C_RACK1:1-317	RACK1	University of Toronto	Arrowsmith, Cheryl	Sample at Addgene	No	No
211110	pBiT3.1-N_RACK1:1-317	RACK1	University of Toronto	Arrowsmith, Cheryl	Sample at Addgene	No	No
210889	pFBD-BirA_RACK1:1-317	RACK1	University of Toronto	Arrowsmith, Cheryl	Processing	No	No
210890	pFBOH-MHL_RACK1:1-317	RACK1	University of Toronto	Arrowsmith, Cheryl	Processing	No	No
211301	pBiT3.1-C_RAE1:1-368	RAE1	University of Toronto	Arrowsmith, Cheryl	Sample at Addgene	No	No
211227	pBiT3.1-N_RAE1:1-368	RAE1	University of Toronto	Arrowsmith, Cheryl	Sample at Addgene	No	No
211153	pBiT3.1-C_RBBP4:1-425	RBBP4	University of Toronto	Arrowsmith, Cheryl	Sample at Addgene	No	No
211037	pBiT3.1-N_RBBP4:1-425	RBBP4	University of Toronto	Arrowsmith, Cheryl	Processing	No	No
211019	pNLF1-C_RBBP4:1-425	RBBP4	University of Toronto	Arrowsmith, Cheryl	Processing	No	No
211018	pNLF1-N_RBBP4:1-425	RBBP4	University of Toronto	Arrowsmith, Cheryl	Processing	No	No
211043	pBiT3.1-C_RBBP5:1-538	RBBP5	University of Toronto	Arrowsmith, Cheryl	Processing	No	No
211035	pBiT3.1-N_RBBP5:1-538	RBBP5	University of Toronto	Arrowsmith, Cheryl	Processing	No	No
211008	pHTC-HaloTag_RBBP5:1-538	RBBP5	University of Toronto	Arrowsmith, Cheryl	Processing	No	No
211152	pBiT3.1-C_RBBP7:1-425	RBBP7	University of Toronto	Arrowsmith, Cheryl	Sample at Addgene	No	No
211113	pBiT3.1-N_RBBP7:1-425	RBBP7	University of Toronto	Arrowsmith, Cheryl	Sample at Addgene	No	No
210898	pFBOH-MHL_RBBP7:1-411	RBBP7	University of Toronto	Arrowsmith, Cheryl	Processing	No	No
211021	pNLF1-C_RBBP7:1-425	RBBP7	University of Toronto	Arrowsmith, Cheryl	Processing	No	No
211020	pNLF1-N_RBBP7:1-425	RBBP7	University of Toronto	Arrowsmith, Cheryl	Processing	No	No
211108	pBiT3.1-C_RFWD3:1-774	RFWD3	University of Toronto	Arrowsmith, Cheryl	Sample at Addgene	No	No
211103	pBiT3.1-N_RFWD3:1-774	RFWD3	University of Toronto	Arrowsmith, Cheryl	Sample at Addgene	No	No
210884	pFBD-BirA_RFWD3:425-774	RFWD3	University of Toronto	Arrowsmith, Cheryl	Processing	No	No
210955	pNLF1-C_RFWD3:1-774	RFWD3	University of Toronto	Arrowsmith, Cheryl	Processing	No	No
210954	pNLF1-N_RFWD3:1-774	RFWD3	University of Toronto	Arrowsmith, Cheryl	Processing	No	No
119964		RFWD3
211013	pHTN-HaloTag_RPA2:1-270	RPA2	University of Toronto	Arrowsmith, Cheryl	Processing	No	No
211174	pBiT3.1-C_RRP9:1-475	RRP9	University of Toronto	Arrowsmith, Cheryl	Sample at Addgene	No	No
211133	pBiT3.1-N_RRP9:1-475	RRP9	University of Toronto	Arrowsmith, Cheryl	Sample at Addgene	No	No
211302	pBiT3.1-C_SCAP:1-905	SCAP	University of Toronto	Arrowsmith, Cheryl	Sample at Addgene	No	No
211228	pBiT3.1-N_SCAP:1-905	SCAP	University of Toronto	Arrowsmith, Cheryl	Sample at Addgene	No	No
211303	pBiT3.1-C_SEC13:1-322	SEC13	University of Toronto	Arrowsmith, Cheryl	Sample at Addgene	No	No
211229	pBiT3.1-N_SEC13:1-322	SEC13	University of Toronto	Arrowsmith, Cheryl	Sample at Addgene	No	No
211087	pNLF1-C_SEC13:1-322	SEC13	University of Toronto	Arrowsmith, Cheryl	Sample at Addgene	No	No
210989	pNLF1-C_SEC23B:1-767	SEC23B	University of Toronto	Arrowsmith, Cheryl	Processing	No	No
210988	pNLF1-N_SEC23B:1-767	SEC23B	University of Toronto	Arrowsmith, Cheryl	Processing	No	No
210925	pFBOH-MHL_SEC31A:1-338	SEC31A	University of Toronto	Arrowsmith, Cheryl	Processing	No	No
210935	pFBOH-MHL_SHKBP1:182-585	SHKBP1	University of Toronto	Arrowsmith, Cheryl	Processing	No	No
211154	pBiT3.1-C_SKIC8:1-305	SKIC8	University of Toronto	Arrowsmith, Cheryl	Sample at Addgene	No	No
211038	pBiT3.1-N_SKIC8:1-305	SKIC8	University of Toronto	Arrowsmith, Cheryl	Processing	No	No
211080	pNLF1-C_SKIC8:1-305	SKIC8	University of Toronto	Arrowsmith, Cheryl	Sample at Addgene	No	No
211079	pNLF1-N_SKIC8:1-305	SKIC8	University of Toronto	Arrowsmith, Cheryl	Sample at Addgene	No	No
210985	pHTC-HaloTag_SMCR8:1-937	SMCR8	University of Toronto	Arrowsmith, Cheryl	Processing	No	No
210984	pHTN-HaloTag_SMCR8:1-937	SMCR8	University of Toronto	Arrowsmith, Cheryl	Processing	No	No
211155	pBiT3.1-C_SMU1:1-513	SMU1	University of Toronto	Arrowsmith, Cheryl	Sample at Addgene	No	No
211114	pBiT3.1-N_SMU1:1-513	SMU1	University of Toronto	Arrowsmith, Cheryl	Sample at Addgene	No	No
210877	pFBOH-LIC_SMU1:1-513	SMU1	University of Toronto	Arrowsmith, Cheryl	Processing	No	No
210882	pFBOH-MHL_SMU1:170-513	SMU1	University of Toronto	Arrowsmith, Cheryl	Processing	No	No
211180	pBiT3.1-C_STRAP:1-350	STRAP	University of Toronto	Arrowsmith, Cheryl	Sample at Addgene	No	No
211139	pBiT3.1-N_STRAP:1-350	STRAP	University of Toronto	Arrowsmith, Cheryl	Sample at Addgene	No	No
211304	pBiT3.1-C_STRN:1-731	STRN	University of Toronto	Arrowsmith, Cheryl	Sample at Addgene	No	No
211230	pBiT3.1-N_STRN:1-731	STRN	University of Toronto	Arrowsmith, Cheryl	Sample at Addgene	No	No
210926	pFBOH-MHL_STXBP5:31-382	STXBP5	University of Toronto	Arrowsmith, Cheryl	Processing	No	No
211010	pHTC-HaloTag_SUZ12:1-739	SUZ12	University of Toronto	Arrowsmith, Cheryl	Processing	No	No
211009	pHTN-HaloTag_SUZ12:1-739	SUZ12	University of Toronto	Arrowsmith, Cheryl	Processing	No	No
211305	pBiT3.1-C_TAF5:1-800	TAF5	University of Toronto	Arrowsmith, Cheryl	Sample at Addgene	No	No
211231	pBiT3.1-N_TAF5:1-800	TAF5	University of Toronto	Arrowsmith, Cheryl	Sample at Addgene	No	No
211167	pBiT3.1-C_TBL1XR1:1-514	TBL1XR1	University of Toronto	Arrowsmith, Cheryl	Sample at Addgene	No	No
211126	pBiT3.1-N_TBL1XR1:1-514	TBL1XR1	University of Toronto	Arrowsmith, Cheryl	Sample at Addgene	No	No
210936	pFBOH-MHL_TBL2:70-405	TBL2	University of Toronto	Arrowsmith, Cheryl	Processing	No	No
210927	pFBOH-MHL_THOC6:1-341	THOC6	University of Toronto	Arrowsmith, Cheryl	Processing	No	No
211322	pBiT3.1-C_TLE1:1-770	TLE1	University of Toronto	Arrowsmith, Cheryl	Sample at Addgene	No	No
211248	pBiT3.1-N_TLE1:1-770	TLE1	University of Toronto	Arrowsmith, Cheryl	Sample at Addgene	No	No
210928	pFBOH-MHL_TLE3:472-772	TLE3	University of Toronto	Arrowsmith, Cheryl	Processing	No	No
210929	pFBOH-MHL_TLE4:474-773	TLE4	University of Toronto	Arrowsmith, Cheryl	Processing	No	No
210930	pFBOH-MHL_TRAF7:382-670	TRAF7	University of Toronto	Arrowsmith, Cheryl	Processing	No	No
210969	pHTC-HaloTag_TRIB1:1-372	TRIB1	University of Toronto	Arrowsmith, Cheryl	Processing	No	No
210968	pHTN-HaloTag_TRIB1:1-372	TRIB1	University of Toronto	Arrowsmith, Cheryl	Processing	No	No
211093	pNLF1-C_UNG:1-313	UNG	University of Toronto	Arrowsmith, Cheryl	Sample at Addgene	No	No
211051	pBiT3.1-C_USP21:1-565	USP21	University of Toronto	Arrowsmith, Cheryl	Processing	No	No
211050	pBiT3.1-N_USP21:1-565	USP21	University of Toronto	Arrowsmith, Cheryl	Processing	No	No
210937	pFBOH-MHL_UTP15:1-370	UTP15	University of Toronto	Arrowsmith, Cheryl	Processing	No	No
211323	pBiT3.1-C_UTP4:1-686	UTP4	University of Toronto	Arrowsmith, Cheryl	Sample at Addgene	No	No
211249	pBiT3.1-N_UTP4:1-686	UTP4	University of Toronto	Arrowsmith, Cheryl	Sample at Addgene	No	No
210915	pFBOH-MHL_UTP4:1-686	UTP4	University of Toronto	Arrowsmith, Cheryl	Processing	No	No
211012	pHTC-HaloTag_VPR:1-96	VPR	University of Toronto	Arrowsmith, Cheryl	Processing	No	No
211011	pHTN-HaloTag_VPR:1-96	VPR	University of Toronto	Arrowsmith, Cheryl	Processing	No	No
211324	pBiT3.1-C_WDF3:1-420	WDF3	University of Toronto	Arrowsmith, Cheryl	Sample at Addgene	No	No
211250	pBiT3.1-N_WDF3:1-420	WDF3	University of Toronto	Arrowsmith, Cheryl	Sample at Addgene	No	No
211175	pBiT3.1-C_WDHD1:1-1129	WDHD1	University of Toronto	Arrowsmith, Cheryl	Sample at Addgene	No	No
211176	pBiT3.1-C_WDHD1:1-330	WDHD1	University of Toronto	Arrowsmith, Cheryl	Sample at Addgene	No	No
211134	pBiT3.1-N_WDHD1:1-1129	WDHD1	University of Toronto	Arrowsmith, Cheryl	Sample at Addgene	No	No
211135	pBiT3.1-N_WDHD1:1-330	WDHD1	University of Toronto	Arrowsmith, Cheryl	Sample at Addgene	No	No
211033	pBiT3.1-C_WDR12:1-423	WDR12	University of Toronto	Arrowsmith, Cheryl	Processing	No	No
211030	pBiT3.1-N_WDR12:1-423	WDR12	University of Toronto	Arrowsmith, Cheryl	Processing	No	No
210893	pFBD-BirA_WDR12:90-422	WDR12	University of Toronto	Arrowsmith, Cheryl	Processing	No	No
210903	pFBOH-MHL_WDR12:90-417	WDR12	University of Toronto	Arrowsmith, Cheryl	Processing	No	No
210953	pNLF1-C_WDR12:1-423	WDR12	University of Toronto	Arrowsmith, Cheryl	Processing	No	No
210948	pNLF1-N_WDR12:1-423	WDR12	University of Toronto	Arrowsmith, Cheryl	Processing	No	No
211162	pBiT3.1-C_WDR13:1-485	WDR13	University of Toronto	Arrowsmith, Cheryl	Sample at Addgene	No	No
211121	pBiT3.1-N_WDR13:1-485	WDR13	University of Toronto	Arrowsmith, Cheryl	Sample at Addgene	No	No
210924	pFBOH-MHL_WDR13:142-485	WDR13	University of Toronto	Arrowsmith, Cheryl	Processing	No	No
210933	pFBOH-MHL_WDR19:1-636	WDR19	University of Toronto	Arrowsmith, Cheryl	Processing	No	No
211177	pBiT3.1-C_WDR20:1-569	WDR20	University of Toronto	Arrowsmith, Cheryl	Sample at Addgene	No	No
211136	pBiT3.1-N_WDR20:1-569	WDR20	University of Toronto	Arrowsmith, Cheryl	Sample at Addgene	No	No
211325	pBiT3.1-C_WDR25:1-544	WDR25	University of Toronto	Arrowsmith, Cheryl	Sample at Addgene	No	No
211251	pBiT3.1-N_WDR25:1-544	WDR25	University of Toronto	Arrowsmith, Cheryl	Sample at Addgene	No	No
211326	pBiT3.1-C_WDR31:1-367	WDR31	University of Toronto	Arrowsmith, Cheryl	Sample at Addgene	No	No
211252	pBiT3.1-N_WDR31:1-367	WDR31	University of Toronto	Arrowsmith, Cheryl	Sample at Addgene	No	No
211327	pBiT3.1-C_WDR33:1-572	WDR33	University of Toronto	Arrowsmith, Cheryl	Sample at Addgene	No	No
211253	pBiT3.1-N_WDR33:1-572	WDR33	University of Toronto	Arrowsmith, Cheryl	Sample at Addgene	No	No
211328	pBiT3.1-C_WDR37:1-494	WDR37	University of Toronto	Arrowsmith, Cheryl	Sample at Addgene	No	No
211254	pBiT3.1-N_WDR37:1-494	WDR37	University of Toronto	Arrowsmith, Cheryl	Sample at Addgene	No	No
211329	pBiT3.1-C_WDR38:1-314	WDR38	University of Toronto	Arrowsmith, Cheryl	Sample at Addgene	No	No
211255	pBiT3.1-N_WDR38:1-314	WDR38	University of Toronto	Arrowsmith, Cheryl	Sample at Addgene	No	No
211042	pBiT3.1-C_WDR41:1-459	WDR41	University of Toronto	Arrowsmith, Cheryl	Processing	No	No
211034	pBiT3.1-N_WDR41:1-459	WDR41	University of Toronto	Arrowsmith, Cheryl	Processing	No	No
210892	pFBD-BirA_WDR41:30-459	WDR41	University of Toronto	Arrowsmith, Cheryl	Processing	No	No
210895	pFBOH-MHL_WDR41_30-441	WDR41	University of Toronto	Arrowsmith, Cheryl	Processing	No	No
210894	pFBOH-MHL_WDR41_30-459	WDR41	University of Toronto	Arrowsmith, Cheryl	Processing	No	No
210991	pNLF1-C_WDR41:1-459	WDR41	University of Toronto	Arrowsmith, Cheryl	Processing	No	No
210990	pNLF1-N_WDR41:1-459	WDR41	University of Toronto	Arrowsmith, Cheryl	Processing	No	No
211178	pBiT3.1-C_WDR45:1-360	WDR45	University of Toronto	Arrowsmith, Cheryl	Sample at Addgene	No	No
211137	pBiT3.1-N_WDR45:1-360	WDR45	University of Toronto	Arrowsmith, Cheryl	Sample at Addgene	No	No
211183	pBiT3.1-C_WDR46:1-610	WDR46	University of Toronto	Arrowsmith, Cheryl	Sample at Addgene	No	No
211142	pBiT3.1-N_WDR46:1-610	WDR46	University of Toronto	Arrowsmith, Cheryl	Sample at Addgene	No	No
211168	pBiT3.1-C_WDR48:1-677	WDR48	University of Toronto	Arrowsmith, Cheryl	Sample at Addgene	No	No
211127	pBiT3.1-N_WDR48:1-677	WDR48	University of Toronto	Arrowsmith, Cheryl	Sample at Addgene	No	No
211044	pBiT3.1-C_WDR5:1-334	WDR5	University of Toronto	Arrowsmith, Cheryl	Processing	No	No
211036	pBiT3.1-N_WDR5:1-334	WDR5	University of Toronto	Arrowsmith, Cheryl	Processing	No	No
211027	pNICBio2_WDR5:2-334	WDR5	University of Toronto	Arrowsmith, Cheryl	Processing	No	No
211026	pNLF1-C_WDR5:1-334	WDR5	University of Toronto	Arrowsmith, Cheryl	Processing	No	No
211025	pNLF1-N_WDR5:1-334	WDR5	University of Toronto	Arrowsmith, Cheryl	Processing	No	No
211256	pBiT3.1-N_WDR53:1-358	WDR53	University of Toronto	Arrowsmith, Cheryl	Sample at Addgene	No	No
210931	pFBOH-MHL_WDR54:1-334	WDR54	University of Toronto	Arrowsmith, Cheryl	Processing	No	No
211046	pBiT3.1-C_WDR55:1-383	WDR55	University of Toronto	Arrowsmith, Cheryl	Processing	No	No
211041	pBiT3.1-N_WDR55:1-383	WDR55	University of Toronto	Arrowsmith, Cheryl	Processing	No	No
210957	pNLF1-C_WDR55:1-383	WDR55	University of Toronto	Arrowsmith, Cheryl	Processing	No	No
210956	pNLF1-N_WDR55:1-383	WDR55	University of Toronto	Arrowsmith, Cheryl	Processing	No	No
28162		WDR61
211257	pBiT3.1-N_WDR62:1-1518	WDR62	University of Toronto	Arrowsmith, Cheryl	Sample at Addgene	No	No
211184	pBiT3.1-C_WDR70:1-654	WDR70	University of Toronto	Arrowsmith, Cheryl	Sample at Addgene	No	No
211143	pBiT3.1-N_WDR70:1-654	WDR70	University of Toronto	Arrowsmith, Cheryl	Sample at Addgene	No	No
210932	pFBOH-MHL_WDR73:1-378	WDR73	University of Toronto	Arrowsmith, Cheryl	Processing	No	No
211169	pBiT3.1-C_WDR77:1-342	WDR77	University of Toronto	Arrowsmith, Cheryl	Sample at Addgene	No	No
211128	pBiT3.1-N_WDR77:1-342	WDR77	University of Toronto	Arrowsmith, Cheryl	Sample at Addgene	No	No
211047	pBiT3.1-C_WDR81:1619-1941	WDR81	University of Toronto	Arrowsmith, Cheryl	Processing	No	No
211259	pBiT3.1-N_WDR81:1619-1941	WDR81	University of Toronto	Arrowsmith, Cheryl	Sample at Addgene	No	No
210993	pHTC-HaloTag_WDR81:1-1941	WDR81	University of Toronto	Arrowsmith, Cheryl	Processing	No	No
210992	pHTN-HaloTag_WDR81:1-1941	WDR81	University of Toronto	Arrowsmith, Cheryl	Processing	No	No
210995	pNLF1-C_WDR81:1-1941	WDR81	University of Toronto	Arrowsmith, Cheryl	Processing	No	No
210994	pNLF1-N_WDR81:1-1941	WDR81	University of Toronto	Arrowsmith, Cheryl	Processing	No	No
211003	pNLF1-N_WDR81:1-745	WDR81	University of Toronto	Arrowsmith, Cheryl	Processing	No	No
211001	pNLF1-N_WDR81:1211-1614	WDR81	University of Toronto	Arrowsmith, Cheryl	Processing	No	No
211000	pNLF1-N_WDR81:1615-1941	WDR81	University of Toronto	Arrowsmith, Cheryl	Processing	No	No
211002	pNLF1-N_WDR81:728-1614	WDR81	University of Toronto	Arrowsmith, Cheryl	Processing	No	No
211158	pBiT3.1-C_WDR82:1-313	WDR82	University of Toronto	Arrowsmith, Cheryl	Sample at Addgene	No	No
211117	pBiT3.1-N_WDR82:1-313	WDR82	University of Toronto	Arrowsmith, Cheryl	Sample at Addgene	No	No
211048	pBiT3.1-C_WDR86:1-376	WDR86	University of Toronto	Arrowsmith, Cheryl	Processing	No	No
211260	pBiT3.1-N_WDR86:1-376	WDR86	University of Toronto	Arrowsmith, Cheryl	Sample at Addgene	No	No
211049	pBiT3.1-C_WDR89:1-387	WDR89	University of Toronto	Arrowsmith, Cheryl	Processing	No	No
211261	pBiT3.1-N_WDR89:1-387	WDR89	University of Toronto	Arrowsmith, Cheryl	Sample at Addgene	No	No
210916	pFBOH-MHL_WDR89:1-387	WDR89	University of Toronto	Arrowsmith, Cheryl	Processing	No	No
211045	pBiT3.1-C_WDR91:1-747	WDR91	University of Toronto	Arrowsmith, Cheryl	Processing	No	No
211040	pBiT3.1-N_WDR91:1-747	WDR91	University of Toronto	Arrowsmith, Cheryl	Processing	No	No
210879	pFBD-BirA_WDR91:1-747	WDR91	University of Toronto	Arrowsmith, Cheryl	Processing	No	No
210880	pFBD-BirA_WDR91:392-747	WDR91	University of Toronto	Arrowsmith, Cheryl	Processing	No	No
210878	pFBOH-MHL_WDR91:392-747	WDR91	University of Toronto	Arrowsmith, Cheryl	Processing	No	No
210997	pHTC-HaloTag_WDR91:1-747	WDR91	University of Toronto	Arrowsmith, Cheryl	Processing	No	No
210996	pHTN-HaloTag_WDR91:1-747	WDR91	University of Toronto	Arrowsmith, Cheryl	Processing	No	No
210999	pNLF1-C_WDR91:1-747	WDR91	University of Toronto	Arrowsmith, Cheryl	Processing	No	No
210998	pNLF1-N_WDR91:1-747	WDR91	University of Toronto	Arrowsmith, Cheryl	Processing	No	No
210881	pFBOH-MHL_WDR91:392-747_delta:522-536	WDR91:392-747_delta	University of Toronto	Arrowsmith, Cheryl	Processing	No	No
211306	pBiT3.1-C_WRAP53:1-548	WRAP53	University of Toronto	Arrowsmith, Cheryl	Sample at Addgene	No	No
211232	pBiT3.1-N_WRAP53:1-548	WRAP53	University of Toronto	Arrowsmith, Cheryl	Sample at Addgene	No	No
211307	pBiT3.1-C_WRAP73:1-460	WRAP73	University of Toronto	Arrowsmith, Cheryl	Sample at Addgene	No	No
211233	pBiT3.1-N_WRAP73:1-460	WRAP73	University of Toronto	Arrowsmith, Cheryl	Sample at Addgene	No	No
211088	pNLF1-C_XPO1:1-1071	XPO1	University of Toronto	Arrowsmith, Cheryl	Sample at Addgene	No	No
