# Supplementary material for: A Target Class Ligandability Evaluation of WD40 Repeat-Containing Proteins
Source: J Med Chem. 2024 Nov 4;68(2):1092–112. doi: 10.1021/acs.jmedchem.4c02010 (PMC11770632; doi:10.1021/acs.jmedchem.4c02010)
Supplement: Supplementary file 6 — jm4c02010_si_006.xlsx [file jm4c02010_si_006.xlsx]

## Sheet: S4. Binding assay
Table S5. Detailed assay conditions for SPR, and a list of melting temperature (Tm)
Target		Ligand binding assays	Ligand binding assays
		SPR	DSF_Tm (°C)
AAMP		AAMP was immobilized on the flow cell of CM5 sensor chip in 1x HBS-EP buffer (10 mM HEPES pH 7.4, 3mM EDTA, 150 mM NaCl, 0.05% Tween-20, 0.5mM TCEP), yielding 7000 RU. Using the same buffer with 5% DMSO, single-cycle kinetics experiment was performed with 60s contact time and a dissociation time of 120s at a flow rate of 30 µL/min. The compounds were tested at 100µM as the highest concentration w…	54.9
ATG16L1 (Bio)		Biotinylated ATG16L1 was immobilized on the flow cells of SA sensor chip in buffer 10mM Hepes pH7.4, 150mM NaCl, 0.01% Tween-20, yielding 9000 RU. Using the same buffer with 2% DMSO, multi-cycle kinetics (8K SPR) or single-cycle kinetics (T200 SPR) were performed with 60s contact time and a dissociation time of 120s at a flow rate of 40 µL/min. Compounds were tested at 200µM as the highest concen…	49.8
CDC20		CDC20 was immobilized on the flow cell of CM5 sensor chip in 1x HBS-EP buffer (10 mM HEPES pH 7.4, 3mM EDTA, 150 mM NaCl, 0.05% Tween-20, 1mM TCEP), yielding 4500 RU. Using the same buffer with 1% DMSO, single-cycle kinetics experiment was performed with 60s contact time and a dissociation time of 120s at a flow rate of 40 µL/min. The compounds were tested at 100µM as the highest concentration wi…	53.8
COPB2			50.7 (Double transitions )
CORO1A		Biotinylated CORO1A was immobilized on the flow cells of SA sensor chip in buffer 10mM Hepes pH7.4, 150mM NaCl, 0.01% Tween-20, yielding 6000 RU. Using the same buffer with 2% DMSO, single-cycle kinetics (T200 SPR) were performed with 60s contact time and a dissociation time of 120s at a flow rate of 40 µL/min. Compounds were tested at 200µM as the highest concentration with a dilution factor of …	50.1
CORO1B			54
DCAF1		Biotinylated DCAF1 was immobilized on the flow cells of SA sensor chip in 1X HBS-EP buffer (10 mM HEPES pH 7.4, 3mM EDTA, 150 mM NaCl, 0.05% Tween-20, 0.5mM TCEP) yielding 5000 RU. Using the same buffer with 3% DMSO, single-cycle kinetics experiment was performed with a 60s contact time and a dissociation time of 120s at a flow rate of 60 µL/min. Compounds were tested at 200 µM as the highest con…	53.4
DDB1	∆BPB-DDB1	Biotinylated ∆BPB-DDB1 was immobilized on the flow cell of SA sensor chip in buffer ( 50mM HEPES pH 6.5, 150mM NaCl, 0.5mM TCEP, 0.001% (v/v) Tween 20, 0.2% (w/v) PEG3350), yielding 6500 RU. Using the same buffer with 2% DMSO, Multi-cycle kinetics experiment was performed with 45 s contact time and a dissociation time of 60s at a flow rate of 40µL/min. Compounds were tested at 200 µM as the highe…	56
DDB1	FL		60
EED		Biotinylated EED was immobilized on the flow cells of SA sensor chip in buffer 10mM Hepes pH7.4, 150mM NaCl, 0.05% Tween-20, yielding 8400 RU. Using the same buffer with 5% DMSO, single-cycle kinetics (T200 SPR) were performed with 180s contact time and a dissociation time of 600s at a flow rate of 100 µL/min. Compounds were tested at 20nM as the highest concentration with a dilution factor of 0.…	45.1
EML2			54.6
LRRK2 (Bio)		Biotinylated LRRK2 was immobilized on the flow cells of SA sensor chip in buffer 10mM Hepes pH7.4, 150mM NaCl, 0.01% Tween-20, yielding 4300 RU. Using the same buffer with 2% DMSO, mutil-cycle kinetics experiment (8K SPR) was performed with 60s contact time and a dissociation time of 120s at a flow rate of 40 µL/min. Compounds were tested at 50µM as the highest concentration and dilution factor o…	49.9
NEDD1		Biotinylated NEDD1 was immobilized on the flow cells of SA sensor chip in buffer 10mM Hepes pH7.4, 150mM NaCl, 0.05% Tween-20, yielding 5000 RU. Using the same buffer with 3% DMSO, single-cycle kinetics (T200 SPR) were performed with 60s contact time and a dissociation time of 120s at a flow rate of 75 µL/min. Compounds were tested at 200µM as the highest concentration with a dilution factor of 0…	64.9
PRPF4 (Bio)		Biotinylated PRPF4 was immobilized on the flow cells of SA sensor chip in buffer 10mM Hepes pH7.4, 150mM NaCl, 0.01% Tween-20, yielding 9563 RU. Using the same buffer with 3% DMSO, single-cycle kinetics (T200 SPR) were performed with 60s contact time and a dissociation time of 120s at a flow rate of 75 µL/min. Compounds were tested at 300µM as the highest concentration with a dilution factor of 0…	54.2
RACK1 (Bio)		Biotinylated RACK1 was immobilized on the flow cells of SA sensor chip in buffer 10mM Hepes pH7.4, 150mM NaCl, 0.05% Tween-20, yielding 6900 RU. Using the same buffer with 5% DMSO, single-cycle kinetics (T200 SPR) were performed with 60s contact time and a dissociation time of 120s at a flow rate of 75 µL/min. Compounds were tested at 200µM as the highest concentration with a dilution factor of 0…	48.9
RBBP5		Biotinylated-RBBP5 was immobilized on the flow cells of SA sensor chip in 1X HBS-EP buffer (10 mM HEPES pH 7.4, 3mM EDTA, 150 mM NaCl, 0.05% Tween-20, 0.5mM TCEP), yielding 7000 RU. Using the same buffer with 5% DMSO, a multi-cycle kinetics experiment was performed for the first run and single-cycle kinetics for the second run with 60s contact time and a dissociation time of 120s at a flow rate o…	61.5
RBBP4		Biotinylated RBBP4 was immobilized on the flow cell of SA sensor chip in 1X HBS-EP buffer (10 mM HEPES pH 7.4, 3mM EDTA, 150 mM NaCl, 0.05% Tween-20, 0.5mM TCEP), yielding 4000 RU. Using the same buffer with 5% DMSO, single cycle kinetics experiment was performed with 60s contact time and a dissociation time of 120s at a flow rate of 40 µL/min. Compounds were tested at 200 µM as the highest conce…	56.4
RBBP7			51.4
RFWD2		Biotinylated RFWD2 was immobilized on the flow cell of SA sensor chip in 1X HBS-EP buffer (10 mM HEPES pH 7.4, 3mM EDTA, 150 mM NaCl, 0.05% Tween-20, 0.5mM TCEP), yielding 8000 RU. Using the same buffer with 2% DMSO, single-cycle kinetics experiment was performed with 60s contact time and a dissociation time of 120s at a flow rate of 75 µL/min. Compounds were tested at 200 µM as the highest conce…	55.1
RFWD3		Biotinylated RFWD3 was immobilized on the flow cells of SA sensor chip in 1X HBS-EP buffer (10 mM HEPES pH 7.4, 3mM EDTA, 150 mM NaCl, 0.05% Tween-20, 0.5mM TCEP) yielding 5700 RU. Using the same buffer with 5% DMSO, multi-cycle kinetics experiment was performed with a 60s contact time and a dissociation time of 120s at a flow rate of 40 µL/min. Compounds were tested at 200 µM as the highest conc…	55.3
SEC31A		Biotinylated SEC31A was immobilized on the flow cell of SA sensor chip in 1x HBS-EP buffer (10 mM HEPES pH 7.4, 3mM EDTA, 150 mM NaCl, 0.03% Tween-20), yielding 2800 RU. Using the same buffer with 3% DMSO, multi-cycle kinetics experiment was performed with 60s contact time and a dissociation time of 120s at a flow rate of 40 µL/min. The compounds were tested at 200µM as the highest concentration …	58.9
SMU1		SMU1 was immobilized on the flow cell of CM5 sensor chip in 1x HBS-EP buffer (10 mM HEPES pH 7.4, 3mM EDTA, 150 mM NaCl, 0.05% Tween-20), yielding 3000 RU. Using the same buffer with 3% DMSO, single-cycle kinetics experiment was performed with 60s contact time and a dissociation time of 120s at a flow rate of 75 µL/min. The compounds were tested at 100µM as the highest concentration with a diluti…	52.1
WDR5		Biotinylated WDR5 was immobilized on the flow cell of SA sensor chip in 1X HBS-EP buffer (10 mM HEPES pH 7.4, 3mM EDTA, 150 mM NaCl, 0.05% Tween-20, 0.5mM TCEP), yielding 8000 RU. Using the same buffer with 3% DMSO, single-cycle kinetics experiment was performed with 60 s contact time and a dissociation time of 120s at a flow rate of 40µL/min. Compounds were tested at 200 µM as the highest concen…	67.6
WDR12		Biotinylated WDR12 was immobilized on the flow cell of SA sensor chip in 1X HBS-EP buffer (10 mM HEPES pH 7.4, 3mM EDTA, 150 mM NaCl, 0.03% Tween-20 and 0.05% PEG3350 ), yielding 4000 RU. Using the same buffer with 3% DMSO, single-cycle kinetics experiment was performed with 60 s contact time and a dissociation time of 120s at a flow rate of 40µL/min. Compounds were tested at 90 µM as the highest…	63.5
WDR20			59.2
WDR41		Biotinylated WDR41 was immobilized on the flow cell of SA sensor chip in 1X HBS-EP buffer (10 mM HEPES pH 7.4, 3mM EDTA, 150 mM NaCl, 0.05% Tween-20, 0.5mM TCEP), yielding 5500 RU. Using the same buffer with 5% DMSO, multi-cycle kinetics or single-cycle kinetics experiment was performed. All compounds were tested at 100 µM as the highest concentration.	59
WDR48			56.1
WDR55		WDR55 was immobilized on the flow cell of CM5 sensor chip in 1x HBS-EP buffer (10 mM HEPES pH 7.4, 3mM EDTA, 150 mM NaCl, 0.05% Tween-20), yielding 5000 RU. Using the same buffer with 3% DMSO, single-cycle kinetics experiment was performed with 60s contact time and a dissociation time of 120s at a flow rate of 75 µL/min. The compounds were tested at 100µM as the highest concentration with a dilut…	47.3
WDR61		WDR61 was immobilized on the flow cell of CM5 sensor chip in 1x HBS-EP buffer (10 mM HEPES pH 7.4, 3mM EDTA, 150 mM NaCl, 0.05% Tween-20), yielding 4000 RU. Using the same buffer with 2% DMSO, single-cycle kinetics experiment was performed with 60s contact time and a dissociation time of 120s at a flow rate of 75 µL/min. The compounds were tested at 100µM as the highest concentration with a dilut…	51.9
WDR91		Biotinylated WDR91 was immobilized on the flow cell of SA sensor chip in 1X HBS-EP buffer (10 mM HEPES pH 7.4, 3mM EDTA, 150 mM NaCl, 0.05% Tween-20), yielding 6000 RU. Using the same buffer with 3% DMSO, single-cycle kinetics experiment was performed with 60 s contact time and a dissociation time of 120s at a flow rate of 40µL/min. Compounds were tested at 45 µM as the highest concentration with…	72.2
UTP15		Biotinylated UTP15 was immobilized on the flow cell of SA sensor chip in 1x HBS-EP buffer (10 mM HEPES pH 7.4, 3mM EDTA, 150 mM NaCl, 0.03% Tween-20), yielding 7700 RU. Using the same buffer with 3% DMSO, single-cycle kinetics experiment was performed with 60s contact time and a dissociation time of 120s at a flow rate of 40 µL/min. The compounds were tested at 100µM as the highest concentration …	66.7
