# Supplementary material for: A Target Class Ligandability Evaluation of WD40 Repeat-Containing Proteins
Source: J Med Chem. 2024 Nov 4;68(2):1092–112. doi: 10.1021/acs.jmedchem.4c02010 (PMC11770632; doi:10.1021/acs.jmedchem.4c02010)
Supplement: Supplementary file 7 — jm4c02010_si_007.xlsx [file jm4c02010_si_007.xlsx]

## Sheet: S7. Druggability
Table S8. Drug-like density as calculated using ICMPocketFinder.
Protein name	Uniprot ID	Number of WDR domains	Domain with highest DLID	Domain boundary	Central pocket DLID	Number of pocket residues with low AlphaFold confidence score	Reason for exclusion
AAAS	Q9NRG9	1	1	42-485	-0.054936	0	N/A
AAMP	Q13685	1	1	78-429	-0.003628	2	N/A
AASDH	Q4L235	1	1	751-1094	0.400526	2	N/A
AHI1	Q8N157	1	1	599-918	-0.066563	0	N/A
AMBRA1	Q9C0C7	1	1	40-1038	1.40452	0	N/A
ANAPC4	Q9UJX5	1	1	8-750	0.908275	3	N/A
APAF1	O14727	2	1	606-911	0.608159	0	N/A
ARHGEF10	O15013	1	1	882-1366	0.165417	4	N/A
ARHGEF10L	Q9HCE6	1	1	780-1276	-0.622818	8	N/A
ARHGEF17	Q96PE2	1	1	1480-2063	-0.082733	0	N/A
ARPC1A	Q92747	1	1	1-357	0.369939	0	N/A
ARPC1B	O15143	1	1	1-360	0.649019	0	N/A
ATG16L1	Q676U5	1	1	308-607	0.40684	0	N/A
ATG16L2	Q8NAA4	1	1	326-619	0.399896	3	N/A
BBS2	Q9BXC9	1	1	1-320	-0.146331	0	N/A
BBS7	Q8IWZ6	1	1	3-320	0.073758	0	N/A
BCAS3	Q9H6U6	1	1	56-660	0.9788	12	N/A
BOP1	Q14137	1	1	403-746	-0.805523	0	N/A
BRWD1	Q9NSI6	1	1	175-546	0.741656	8	N/A
BRWD3	Q6RI45	1	1	168-542	-0.017412	14	N/A
BTRC	Q9Y297	1	1	289-582	-0.22257	0	N/A
BUB3	O43684	1	1	4-318	0.203583	0	N/A
CDC20	Q12834	1	1	165-475	0.094043	0	N/A
CDC20B	Q86Y33	1	1	216-519	-0.061896	0	N/A
CDC40	O60508	1	1	274-579	0.184448	0	N/A
CFAP251	Q8TBY9	2	1	254-604	0.448778	0	N/A
CFAP43	Q8NDM7	2	1	24-386	0.464742	8	N/A
CFAP44	Q96MT7	2	2	466-141	0.368758	2	N/A
CFAP52	Q8N1V2	2	1	18-330	0.436749	0	N/A
CFAP57	Q96MR6	2	2	384-14	0.602124	0	N/A
CHAF1B	Q13112	1	1	1-377	-0.119317	0	N/A
CIAO1	O76071	1	1	4-334	0.237877	0	N/A
COPA	P53621	2	1	1-320	1.06935	0	N/A
COPB2	P35606	2	1	4-300	0.166849	0	N/A
CORO1A	P31146	1	1	13-353	0.116935	0	N/A
CORO1B	Q9BR76	1	1	14-353	-0.211645	0	N/A
CORO1C	Q9ULV4	1	1	13-351	-0.034841	0	N/A
CORO2A	Q92828	1	1	14-358	-0.20775	0	N/A
CORO2B	Q9UQ03	1	1	20-358	-0.67565	0	N/A
CORO6	Q6QEF8	1	1	13-352	-0.403078	0	N/A
CORO7	P57737	2	1	11-345	0.091174	1	N/A
CPLANE1	Q9H799	N/A	N/A	N/A	N/A	N/A	Model/structure unavailable
CPSF1	Q10570	3	2	520-1002	1.68765	12	N/A
CSTF1	Q05048	1	1	93-427	0.593352	0	N/A
DAW1	Q8N136	1	1	78-415	-0.498953	0	N/A
DCAF1	Q9Y4B6	1	1	1079-1390	-0.045576	11	N/A
DCAF10	Q5QP82	1	1	154-559	0.568752	0	N/A
DCAF11	Q8TEB1	1	1	162-512	-0.266024	0	N/A
DCAF12	Q5T6F0	1	1	79-453	-0.08617	0	N/A
DCAF12L1	Q5VU92	1	1	87-463	0.043634	0	N/A
DCAF12L2	Q5VW00	1	1	88-463	0.120527	1	N/A
DCAF13	Q9NV06	1	1	55-356	0.993789	0	N/A
DCAF4	Q8WV16	1	1	153-495	0.179998	3	N/A
DCAF4L1	Q3SXM0	1	1	54-396	-0.336637	3	N/A
DCAF4L2	Q8NA75	1	1	53-395	0.303216	2	N/A
DCAF5	Q96JK2	1	1	42-362	0.538436	3	N/A
DCAF6	Q58WW2	1	1	40-791	1.23338	0	N/A
DCAF7	P61962	1	1	9-342	0.017303	0	N/A
DCAF8	Q5TAQ9	1	1	182-507	0.929902	4	N/A
DCAF8L1	A6NGE4	1	1	186-510	0.32671	1	N/A
DCAF8L2	P0C7V8	1	1	217-542	0.523253	4	N/A
DDB1	Q16531	3	3	2-14, 355-1045	-0.60602	0	N/A
DDB2	Q92466	1	1	100-421	-0.407384	0	N/A
DENND3	A2RUS2	1	1	874-1198	-1.84105	0	N/A
DMWD	Q09019	1	1	31-631	1.23263	3	N/A
DMXL1	Q9Y485	2	1	8-635	1.70285	10	N/A
DMXL2	Q8TDJ6	2	2	645-10	1.00659	46	N/A
DNAAF10	Q96MX6	1	1	6-353	0.844332	0	N/A
DNAI1	Q9UI46	1	1	316-660	0.239059	0	N/A
DNAI2	Q9GZS0	1	1	147-483	0.381625	0	N/A
DNAI3	Q8IWG1	1	1	320-795	0.594128	6	N/A
DNAI4	Q5VTH9	1	1	470-823	0.647353	0	N/A
DPH7	Q9BTV6	1	1	1-452	1.25621	0	N/A
DTL	Q9NZJ0	1	1	32-390	0.181262	0	N/A
DYNC1I1	O14576	1	1	271-609	0.8276	0	N/A
DYNC1I2	Q13409	1	1	263-601	0.342112	0	N/A
DYNC2I1	Q8WVS4	1	1	627-1037	0.413972	0	N/A
DYNC2I2	Q96EX3	1	1	145-514	0.037585	0	N/A
EDC4	Q6P2E9	1	1	117-525	0.564698	0	N/A
EED	O75530	1	1	79-441	0.121739	0	N/A
EIF2A	Q9BY44	1	1	1-434	-1.12959	0	N/A
EIF2AK3	Q9NZJ5	N/A	N/A	N/A	N/A	N/A	Incomplete characteristic domain structure
EIF3B	P55884	1	1	303-708	-0.605761	4	N/A
EIF3I	Q13347	1	1	1-314	0.138379	2	N/A
EIPR1	Q53HC9	1	1	4-378	0.553634	0	N/A
ELP1	O95163	2	2	373-722	-0.609342	0	N/A
ELP2	Q6IA86	2	2	383-14	0.633565	0	N/A
EMC1	Q8N766	2	2	446-36	-0.156532	0	N/A
EML1	O00423	2	2	541-228	0.793809	0	N/A
EML2	O95834	2	1	59-376	0.719308	0	N/A
EML3	Q32P44	2	2	595-255	0.58727	1	N/A
EML4	Q9HC35	2	1	262-591	0.7381	0	N/A
EML5	Q05BV3	6	6	1691-1370	1.02084	4	N/A
EML6	Q6ZMW3	6	1	15-322	0.975778	0	N/A
ERCC8	Q13216	1	1	30-364	0.221656	0	N/A
ERN1	O75460	N/A	N/A	N/A	N/A	N/A	Incomplete characteristic domain structure
ERN2	Q76MJ5	N/A	N/A	N/A	N/A	N/A	Incomplete characteristic domain structure
FBXW10	Q5XX13	1	1	400-686	0.022222	0	N/A
FBXW10B	O95170	1	1	396-686	-0.12418	2	N/A
FBXW11	Q9UKB1	1	1	226-520	-0.156279	0	N/A
FBXW12	Q6X9E4	1	1	82-464	-1.59089	0	N/A
FBXW2	Q9UKT8	1	1	138-452	-0.040834	0	N/A
FBXW4	P57775	1	1	106-411	0.344507	0	N/A
FBXW5	Q969U6	1	1	78-542	0.597251	0	N/A
FBXW7	Q969H0	1	1	369-702	-0.791717	3	N/A
FBXW8	Q8N3Y1	1	1	198-561	-1.00708	0	N/A
FBXW9	Q5XUX1	1	1	162-458	-0.794814	0	N/A
FSTL4	Q6MZW2	1	1	450-841	-0.024203	11	N/A
FSTL5	Q8N475	1	1	451-845	-0.239737	0	N/A
FZR1	Q9UM11	1	1	169-474	0.623599	0	N/A
GEMIN5	Q8TEQ6	2	1	7-378	0.650875	0	N/A
GNB1	P62873	1	1	43-340	0.505236	0	N/A
GNB1L	Q9BYB4	1	1	9-323	-0.423661	4	N/A
GNB2	P62879	1	1	43-340	0.538563	0	N/A
GNB3	P16520	1	1	44-340	0.469005	0	N/A
GNB4	Q9HAV0	1	1	44-340	0.769714	0	N/A
GNB5	O14775	1	1	94-395	0.454632	0	N/A
GRWD1	Q9BQ67	1	1	54-446	0.774306	0	N/A
GTF3C2	Q8WUA4	1	1	386-866	0.556431	3	N/A
GTF3C4	Q9UKN8	1	1	48-515	0.954943	0	N/A
HERC1	Q15751	1	1	372-734	0.170275	1	N/A
HIRA	P54198	1	1	1-358	0.031936	0	N/A
HPS5	Q9UPZ3	1	1	12-357	-0.000898	2	N/A
IFT122	Q9HBG6	2	1	1-352	1.16069	1	N/A
IFT140	Q96RY7	2	2	407-759	0.343646	0	N/A
IFT172	Q9UG01	1	1	1-317	0.803617	0	N/A
IFT80	Q9P2H3	2	1	1-300	0.712857	10	N/A
ITFG2	Q969R8	1	1	4-387	0.142864	0	N/A
KATNB1	Q9BVA0	1	1	9-304	-0.664188	0	N/A
KCTD3	Q9Y597	1	1	122-598	-0.015299	2	N/A
KIF21A	Q7Z4S6	1	1	1334-1655	-0.377035	1	N/A
KIF21B	O75037	1	1	1297-1614	-0.76008	0	N/A
KNTC1	P50748	1	1	30-393	-0.348473	4	N/A
LLGL1	Q15334	2	2	386-33	0.883587	0	N/A
LLGL2	Q6P1M3	2	2	381-32	1.11403	8	N/A
LRBA	P50851	N/A	N/A	N/A	N/A	N/A	Model/structure unavailable
LRRK1	Q38SD2	1	1	1524-1994	0.327327	4	N/A
LRRK2	Q5S007	1	1	2139-2498	0.026732	19	N/A
LRWD1	Q9UFC0	1	1	272-647	-0.529259	0	N/A
LYST	Q99698	N/A	N/A	N/A	N/A	N/A	Model/structure unavailable
MAPK8IP3	Q9UPT6	1	1	688-1332	0.623322	24	N/A
MAPKBP1	O60336	2	2	385-47	0.486836	0	N/A
MED16	Q9Y2X0	1	1	12-459	0.802312	0	N/A
MET	P08581	1	1	38-518	-0.369502	0	N/A
MIOS	Q9NXC5	1	1	5-352	-0.924927	3	N/A
MLST8	Q9BVC4	1	1	12-323	0.457285	0	N/A
MST1R	Q04912	1	1	42-526	-0.037179	0	N/A
NBAS	A2RRP1	1	1	21-524	0.723033	0	N/A
NBEA	Q8NFP9	N/A	N/A	N/A	N/A	N/A	Model/structure unavailable
NBEAL1	Q6ZS30	1	1	2310-2656	-0.134452	1	N/A
NBEAL2	Q6ZNJ1	N/A	N/A	N/A	N/A	N/A	Model/structure unavailable
NEDD1	Q8NHV4	1	1	1-304	0.638357	3	N/A
NLE1	Q9NVX2	1	1	102-485	-0.466224	0	N/A
NOL10	Q9BSC4	1	1	44-342	-0.417114	0	N/A
NOL11	Q9H8H0	1	1	1-334	-0.094175	1	N/A
NSMAF	Q92636	1	1	618-917	-0.782031	0	N/A
NUP133	Q8WUM0	1	1	78-476	0.779951	8	N/A
NUP214	P35658	1	1	16-406	-0.902872	0	N/A
NUP37	Q8NFH4	1	1	5-326	0.609773	0	N/A
NUP43	Q8NFH3	1	1	1-380	0.606545	0	N/A
NWD1	Q149M9	2	2	1206-853	0.857879	2	N/A
NWD2	Q9ULI1	2	2	944-953, 1311-1646	-0.698754	3	N/A
PAAF1	Q9BRP4	1	1	79-390	-0.382844	0	N/A
PAFAH1B1	P43034	1	1	94-410	0.093377	0	N/A
PAK1IP1	Q9NWT1	1	1	1-305	-0.071949	0	N/A
PALB2	Q86YC2	1	1	854-1186	-0.928446	5	N/A
PAN2	Q504Q3	1	1	60-359	-0.815694	0	N/A
PEX7	O00628	1	1	5-317	0.998707	0	N/A
PHIP	Q8WWQ0	1	1	172-544	-0.528899	1	N/A
PIK3R4	Q99570	1	1	978-1358	-0.789722	5	N/A
PLAA	Q9Y263	1	1	7-299	-0.1358	5	N/A
PLRG1	O43660	1	1	192-492	0.197604	0	N/A
PLXNA1	Q9UIW2	1	1	41-513	-0.011768	0	N/A
PLXNA2	O75051	1	1	37-509	-0.480517	0	N/A
PLXNA3	P51805	1	1	23-489	0.393782	0	N/A
PLXNA4	Q9HCM2	1	1	37-508	0.180938	0	N/A
PLXNB1	O43157	1	1	26-481	-0.738216	3	N/A
PLXNB2	O15031	1	1	26-466	-0.365554	0	N/A
PLXNB3	Q9ULL4	1	1	45-472	-0.73299	0	N/A
PLXNC1	O60486	1	1	34-453	0.008476	0	N/A
PLXND1	Q9Y4D7	1	1	46-546	-0.17872	0	N/A
POC1A	Q8NBT0	1	1	7-301	0.558522	0	N/A
POC1B	Q8TC44	1	1	6-300	0.753472	0	N/A
PPP2R2A	P63151	1	1	8-447	0.749873	0	N/A
PPP2R2B	Q00005	1	1	19-443	0.962413	0	N/A
PPP2R2C	Q9Y2T4	1	1	19-442	1.06447	0	N/A
PPP2R2D	Q66LE6	1	1	14-453	1.05875	0	N/A
PPWD1	Q96BP3	1	1	79-453	0.754662	2	N/A
PREB	Q9HCU5	1	1	1-385	0.543348	0	N/A
PRPF19	Q9UMS4	1	1	204-504	-0.089602	0	N/A
PRPF4	O43172	1	1	220-522	0.70313	0	N/A
PWP1	Q13610	1	1	4-460	0.787926	1	N/A
PWP2	Q15269	2	2	368-13	-0.121461	0	N/A
RACK1	P63244	1	1	3-313	-0.04597	0	N/A
RAE1	P78406	1	1	26-358	-0.305806	0	N/A
RBBP4	Q09028	1	1	32-406	0.22921	0	N/A
RBBP5	Q15291	1	1	14-324	-0.769351	0	N/A
RBBP7	Q16576	1	1	30-404	0.218305	0	N/A
RFWD2	Q8NHY2	1	1	403-731	-0.091833	1	N/A
RFWD3	Q6PCD5	1	1	434-774	-0.279587	1	N/A
RIC1	Q4ADV7	2	2	405-828	0.773252	0	N/A
RMC1	Q96DM3	1	1	6-364	0.108842	0	N/A
RPTOR	Q8N122	1	1	1010-1330	-0.657752	1	N/A
RRP9	O43818	1	1	131-465	0.915366	0	N/A
SCAP	Q12770	1	1	765-1272	-0.05313	6	N/A
SEC13	P55735	N/A	N/A	N/A	N/A	N/A	Incomplete characteristic domain structure
SEC31A	O94979	1	1	1-333	-0.174631	0	N/A
SEC31B	Q9NQW1	1	1	1-333	0.094124	0	N/A
SEH1L	Q96EE3	N/A	N/A	N/A	N/A	N/A	Incomplete characteristic domain structure
SEMA3A	Q14563	1	1	26-518	-0.57247	0	N/A
SEMA3B	Q13214	1	1	26-517	0.222013	0	N/A
SEMA3C	Q99985	1	1	24-515	-0.024241	0	N/A
SEMA3D	O95025	1	1	40-535	0.290222	0	N/A
SEMA3E	O15041	1	1	28-520	-0.937384	0	N/A
SEMA3F	Q13275	1	1	25-548	-0.111861	0	N/A
SEMA3G	Q9NS98	1	1	28-523	-0.82154	0	N/A
SEMA4A	Q9H3S1	1	1	38-496	-0.707743	1	N/A
SEMA4B	Q9NPR2	1	1	42-525	-0.432841	0	N/A
SEMA4C	Q9C0C4	1	1	24-498	-0.483883	0	N/A
SEMA4D	Q92854	1	1	22-502	-0.46674	0	N/A
SEMA4F	O95754	1	1	38-511	-1.10478	0	N/A
SEMA4G	Q9NTN9	1	1	29-506	-0.318208	0	N/A
SEMA5A	Q13591	1	1	32-486	-0.937132	0	N/A
SEMA5B	Q9P283	1	1	101-555	-0.463943	0	N/A
SEMA6A	Q9H2E6	1	1	20-515	-0.017245	0	N/A
SEMA6B	Q9H3T3	1	1	28-525	-0.668816	1	N/A
SEMA6C	Q9H3T2	1	1	22-518	-0.309177	0	N/A
SEMA6D	Q8NFY4	1	1	24-514	-0.64266	0	N/A
SEMA7A	O75326	1	1	46-492	-2.0935	0	N/A
SF3B3	Q15393	3	1	10-403	-0.338706	0	N/A
SHKBP1	Q8TBC3	1	1	124-577	-0.414218	0	N/A
SMU1	Q2TAY7	1	1	200-513	0.23471	0	N/A
SNRNP40	Q96DI7	1	1	52-357	0.383897	0	N/A
SON	P18583	N/A	N/A	N/A	N/A	N/A	Incomplete characteristic domain structure
SORCS1	Q8WY21	1	1	158-665	-0.556017	0	N/A
SORCS2	Q96PQ0	1	1	133-642	-0.922668	0	N/A
SORCS3	Q9UPU3	1	1	181-690	-0.619189	4	N/A
SORL1	Q92673	2	2	758-1012	0.076838	4	N/A
SORT1	Q99523	1	1	100-602	-0.078995	0	N/A
SPAG16	Q8N0X2	1	1	340-631	-0.047541	0	N/A
SPAG9	O60271	1	1	669-1317	1.44029	32	N/A
STRAP	Q9Y3F4	1	1	1-296	-0.086901	0	N/A
STRN	O43815	1	1	450-780	-0.652919	0	N/A
STRN3	Q13033	1	1	469-797	-0.33316	0	N/A
STRN4	Q9NRL3	1	1	428-753	-0.22105	3	N/A
STXBP5	Q5T5C0	2	2	391-57	1.41955	8	N/A
STXBP5L	Q9Y2K9	2	2	402-70	1.10861	37	N/A
TAF1C	Q15572	1	1	56-602	0.415336	17	N/A
TAF5	Q15542	1	1	456-798	0.611634	0	N/A
TAF5L	O75529	1	1	253-585	0.027774	3	N/A
TBC1D31	Q96DN5	1	1	24-335	-0.569507	1	N/A
TBL1X	O60907	1	1	219-576	-0.500197	0	N/A
TBL1XR1	Q9BZK7	1	1	155-514	-0.571344	0	N/A
TBL1Y	Q9BQ87	1	1	165-522	-0.804117	0	N/A
TBL2	Q9Y4P3	1	1	80-402	0.742898	0	N/A
TBL3	Q12788	2	2	331-23	0.532638	0	N/A
TECPR2	O15040	3	2	801-1101	1.23362	0	N/A
TENM3	Q9P273	1	1	1142-1502	0.89378	0	N/A
TEP1	Q99973	3	1	1665-1958	-0.344663	3	N/A
THOC3	Q96J01	1	1	44-348	0.044108	1	N/A
THOC6	Q86W42	1	1	22-341	-0.08349	0	N/A
TLE1	Q04724	1	1	473-770	0.381795	0	N/A
TLE2	Q04725	1	1	446-743	0.201281	0	N/A
TLE3	Q04726	1	1	475-772	0.279634	3	N/A
TLE4	Q04727	1	1	476-773	0.26616	0	N/A
TLE6	Q9H808	1	1	272-572	0.551921	0	N/A
TLE7	A0A1W2PR48	1	1	147-441	0.128721	0	N/A
TRAF7	Q6Q0C0	1	1	384-670	-0.239326	10	N/A
TULP4	Q9NRJ4	1	1	1-372	0.665017	17	N/A
UBR4	Q5T4S7	N/A	N/A	N/A	N/A	N/A	Model/structure unavailable
UTP15	Q8TED0	1	1	28-318	0.417904	0	N/A
UTP18	Q9Y5J1	1	1	234-551	-0.266241	0	N/A
UTP4	Q969X6	2	1	14-331	0.372376	2	N/A
VPS11	Q9H270	1	1	12-355	0.208753	0	N/A
VPS41	P49754	1	1	29-360	1.08747	0	N/A
VPS8	Q8N3P4	1	1	130-500	0.936393	3	N/A
WDFY1	Q8IWB7	1	1	11-397	-0.001413	0	N/A
WDFY2	Q96P53	1	1	12-396	-0.393585	0	N/A
WDFY3	Q8IZQ1	N/A	N/A	N/A	N/A	N/A	Model/structure unavailable
WDFY4	Q6ZS81	N/A	N/A	N/A	N/A	N/A	Model/structure unavailable
WDHD1	O75717	2	2	443-712	0.14924	4	N/A
WDPCP	O95876	1	1	36-478	-0.359314	5	N/A
WDR1	O75083	2	2	315-12	-0.078571	0	N/A
WDR11	Q9BZH6	2	2	460-18	-0.155076	0	N/A
WDR12	Q9GZL7	1	1	90-415	0.294912	0	N/A
WDR13	Q9H1Z4	1	1	157-484	-0.674675	1	N/A
WDR17	Q8IZU2	2	2	391-37	0.660319	0	N/A
WDR18	Q9BV38	1	1	5-322	-0.036203	0	N/A
WDR19	Q8NEZ3	2	2	348-633	0.112812	0	N/A
WDR20	Q8TBZ3	1	1	20-562	0.703639	0	N/A
WDR24	Q96S15	1	1	17-328	0.284405	0	N/A
WDR25	Q64LD2	1	1	234-544	-0.026165	3	N/A
WDR26	Q9H7D7	1	1	343-643	0.732552	0	N/A
WDR27	A2RRH5	2	1	16-390	0.562486	6	N/A
WDR3	Q9UNX4	2	1	16-412	1.20757	1	N/A
WDR31	Q8NA23	1	1	55-367	-0.547425	0	N/A
WDR33	Q9C0J8	1	1	105-405	0.341525	0	N/A
WDR35	Q9P2L0	2	2	331-670	0.13925	0	N/A
WDR36	Q8NI36	2	2	376-78	-0.170615	0	N/A
WDR37	Q9Y2I8	1	1	142-488	0.576442	0	N/A
WDR38	Q5JTN6	1	1	7-298	-0.123798	0	N/A
WDR4	P57081	1	1	4-348	-0.269447	8	N/A
WDR41	Q9HAD4	1	1	34-433	-1.25925	0	N/A
WDR43	Q15061	1	1	16-382	-0.283303	6	N/A
WDR44	Q5JSH3	1	1	497-909	0.63188	0	N/A
WDR45	Q9Y484	1	1	6-352	0.837864	0	N/A
WDR45B	Q5MNZ6	1	1	11-337	-0.083432	0	N/A
WDR46	O15213	1	1	183-476	0.576515	0	N/A
WDR47	O94967	1	1	595-919	0.268204	0	N/A
WDR48	Q8TAF3	1	1	27-361	-0.123054	0	N/A
WDR49	Q8IV35	1	1	144-514	-0.730414	0	N/A
WDR5	P61964	1	1	30-334	0.551464	0	N/A
WDR53	Q7Z5U6	1	1	1-358	0.3843	0	N/A
WDR54	Q9H977	1	1	1-334	0.018563	6	N/A
WDR55	Q9H6Y2	1	1	30-324	-0.45025	0	N/A
WDR59	Q6PJI9	1	1	4-318	0.022618	0	N/A
WDR5B	Q86VZ2	1	1	27-330	0.528436	0	N/A
WDR6	Q9NNW5	3	3	695-19	0.241233	0	N/A
WDR61	Q9GZS3	1	1	3-305	0.813218	0	N/A
WDR62	O43379	2	2	397-68	0.323478	2	N/A
WDR64	B1ANS9	2	2	446-913	0.655244	9	N/A
WDR7	Q9Y4E6	1	1	18-379	-0.244001	3	N/A
WDR70	Q9NW82	1	1	169-501	-0.034032	0	N/A
WDR72	Q3MJ13	1	1	16-378	-1.80567	0	N/A
WDR73	Q6P4I2	1	1	16-371	0.678184	0	N/A
WDR74	Q6RFH5	1	1	6-328	-0.401759	0	N/A
WDR75	Q8IWA0	2	1	14-330	-0.425014	0	N/A
WDR76	Q9H967	1	1	300-623	0.259759	0	N/A
WDR77	Q9BQA1	1	1	23-329	-0.28161	0	N/A
WDR81	Q562E7	1	1	1636-1941	-1.5631	0	N/A
WDR82	Q6UXN9	1	1	10-310	0.558859	0	N/A
WDR83	Q9BRX9	1	1	12-306	0.362807	0	N/A
WDR86	Q86TI4	1	1	1-346	-0.28278	0	N/A
WDR87	Q6ZQQ6	2	2	316-636	0.139014	6	N/A
WDR88	Q6ZMY6	1	1	92-392	0.538161	1	N/A
WDR89	Q96FK6	1	1	10-350	-0.189068	0	N/A
WDR90	Q96KV7	4	1	364-699	0.171868	3	N/A
WDR91	A4D1P6	1	1	395-745	0.876561	3	N/A
WDR93	Q6P2C0	1	1	93-612	-0.036432	1	N/A
WDR97	A6NE52	2	2	414-757	-0.023833	1	N/A
WDSUB1	Q8N9V3	1	1	1-312	0.300699	0	N/A
WDTC1	Q8N5D0	1	1	36-610	0.187364	0	N/A
WIPI1	Q5MNZ9	1	1	14-360	0.794254	0	N/A
WIPI2	Q9Y4P8	1	1	12-376	0.46066	7	N/A
WRAP53	Q9BUR4	1	1	152-520	-0.025493	0	N/A
WRAP73	Q9P2S5	1	1	1-444	-0.358749	0	N/A
WSB1	Q9Y6I7	1	1	13-382	0.477145	3	N/A
WSB2	Q9NYS7	1	1	5-363	0.24527	0	N/A
ZNF106	Q9H2Y7	1	1	1521-1809	-0.619795	0	N/A
