# Supplementary material for: A Target Class Ligandability Evaluation of WD40 Repeat-Containing Proteins
Source: J Med Chem. 2024 Nov 4;68(2):1092–112. doi: 10.1021/acs.jmedchem.4c02010 (PMC11770632; doi:10.1021/acs.jmedchem.4c02010)
Supplement: Supplementary file 8 — jm4c02010_si_008.xlsx [file jm4c02010_si_008.xlsx]

## Sheet: S8. DEL selections summary
Table S9. A summary of DEL selections
Target	Tag	Matrix	ug	uM	Buffer	Competitor	Competitor (uM)	Library	Nptes
AAMP	His	PhyTips	10	3.3	CSB, TCEP			PartnerDEX, OpenDEX
ATG16L1	SA, His	PhyTips	10	4.5	CSB, TCEP			PartnerDEX, OpenDEX
CDC20	SA, His	PhyTips	10	4.3	CSB, TCEP			PartnerDEX, OpenDEX
CDC40	His, SA	PhyTips, Magnetic Beads	5	1.9	CSB, TCEP			PartnerDEX, OpenDEX
CORO1A	His, SA	PhyTips, Magnetic Beads	10	3.1	CSB, TCEP			PartnerDEX, OpenDEX
DCAF1	His	PhyTips	10	3.8	CSB, TCEP	+/- VPR-peptide	100	PartnerDEX, OpenDEX
DNMT3A	His, SA	PhyTips	10	7.6	CSB, TCEP			PartnerDEX, OpenDEX
EIF2A	His	Phytips	10	2.5	CSB, TCEP			PartnerDEX, OpenDEX
LRRK2	SA, His	PhyTips	10	3.5	CSB, TCEP			PartnerDEX, OpenDEX
PRPF4	SA, His	PhyTips	10	2.7	CSB, TCEP			PartnerDEX, OpenDEX
RACK1	SA, His	PhyTips	10	4.3	CSB, TCEP			PartnerDEX, OpenDEX
RBBP4	His	PhyTips	10	3.4	CSB, TCEP	MTA1 peptide	50	PartnerDEX, OpenDEX
RBBP4	His	PhyTips	10	3.4	CSB, TCEP	H3 peptide	100	PartnerDEX, OpenDEX
RBBP4	His	PhyTips	10	3.4	CSB, TCEP			PartnerDEX, OpenDEX
RFWD2	His	PhyTips	10	4.1	CSB, TCEP			PartnerDEX, OpenDEX
RFWD2	His	PhyTips	10	4.1	CSB, TCEP	RFWD2 peptide	7	PartnerDEX, OpenDEX
RFWD3	His, SA	PhyTips, Magnetic Beads	10	3.9	CSB, TCEP			PartnerDEX, OpenDEX
SETDB1 (Tudor)	His, SA	PhyTips	10	6	100 mM NaCl, 25 mM KCl, 0.02% Tween20, 1 mM TCEP, 5 mM imidazole, 1 mg/mL sheared salmon sperm DNA, 1 mM propietary shieilding agent, 50 mM Hepes pH7.2			PartnerDEX, OpenDEX
SETDB1 (Tudor)	His, SA	PhyTips	10	6	100 mM NaCl, 25 mM KCl, 0.02% Tween20, 1 mM TCEP, 5 mM imidazole, 1 mg/mL sheared salmon sperm DNA, 1 mM propietary shieilding agent, 50 mM Hepes pH7.2	H3 peptide	100	PartnerDEX, OpenDEX
SMU1	His	PhyTips	10	4.1	CSB, TCEP			PartnerDEX, OpenDEX
WDR12	His, SA	PhyTips	10	4.1	CSB, TCEP			PartnerDEX, OpenDEX
WDR41	His	Magnetic Beads	10	3.35	CSB, TCEP			PartnerDEX, OpenDEX
WDR41	His	Magnetic Beads	10	3.35	CSB, TCEP, 500mM NaCl			PartnerDEX, OpenDEX
WDR5	His	Magnetic Beads	10	3.97	CSB, TCEP, 1 wash and 5 wash			PartnerDEX, OpenDEX
WDR5	His	Magnetic Beads	10	3.97	CSB, TCEP, 1 wash and 5 wash	OICR-9429 (ZB0003)	10	PartnerDEX, OpenDEX	Pos control
WDR5	His	Magnetic Beads	10	3.97	CSB, TCEP, 1 wash and 5 wash	OICR-0547 (ZB0004)	10	PartnerDEX, OpenDEX	Neg control
WDR91	His	PhyTips	10	4.1	CSB, TCEP			PartnerDEX, OpenDEX
CSB = cytosolic selection buffer
