# Supplementary material for: A Target Class Ligandability Evaluation of WD40 Repeat-Containing Proteins
Source: J Med Chem. 2024 Nov 4;68(2):1092–112. doi: 10.1021/acs.jmedchem.4c02010 (PMC11770632; doi:10.1021/acs.jmedchem.4c02010)
Supplement: Supplementary file 9 — jm4c02010_si_009.xlsx [file jm4c02010_si_009.xlsx]

## Sheet: S9. ML models
Table S10. A matrix connecting target name to ML model, selections used, PTEs for model training, and cross-validation
Target	Model Type	Selections Used	#PTEs for model training	Cross Validation Metrics	Notes
AAMP	GCNN V1	His (Target, NTC)	37278	0.88 Mean AUROC
ATG16L1	GCNN V1	His (Target, NTC)	9438	0.63 Mean AUROC
	GCNN V2	Strep (Target, NTC)	10603	0.68 Mean AUROC
CDC20	GCNN V1	His (Target, NTC)	4169	0.81 Mean AUROC
	GCNN V1	Strep (Target, NTC)	18108	0.87 Mean AUROC
CDC40	GCNN V2	His (Target, NTC)	14357	0.60 Mean AUROC
CORO1A	GCNN V2	His (Target, NTC)	9654	0.61 Mean AUROC
DCAF1	GCNN V1	His (Target, NTC, Comp)	1774	0.55 Mean AUROC
	RF	His (Target, NTC, Comp)	1456 **	0.98 Mean AUROC
DNMT3A	GCNN V1	Strep (Target, NTC)	50334	0.91 Mean AUROC
	GCNN V1	His (Target, NTC)	39681	0.88 Mean AUROC
	RF	Strep (Target, NTC)	52050 **	0.99 Mean AUROC
	RF	His (Target, NTC)	26815 **	0.98 Mean AUROC
	RF	His/Strep overlap (Target, NTC)	73267 **	0.99 Mean AUROC
EIF2A	GCNN V2	His (Target, NTC)	2334	0.92 Mean AUROC
LRRK2	ArtemisAI	Strep (Target, NTC)	3910	0.94 Mean AUROC
PRPF4	GCNN V1	Strep (Target, NTC)	26943	0.85 Mean AUROC
	GCNN V1	His (Target, NTC)	11121	0.79 Mean AUROC
RACK1	GCNN V2	His (Target, NTC)	3101	0.59 Mean AUROC
RBBP4	GCNN V1	His (Target, NTC, Competitor 1)	2818	0.89 Mean AUROC
	GCNN V1	His (Target, NTC, Competitor 2)	4225	0.90 Mean AUROC
	RF	His (Target, NTC)	6857 **	0.85 Mean AUROC *
RFWD2	GCNN V1	His (Target, NTC, Comp)	3272	0.85 Mean AUROC
	RF	His (Target, NTC, Comp)	2907 **	0.98 Mean AUROC
RFWD3	GCNN V2	His (Target, NTC)	66969	0.74 Mean AUROC
SETDB1	GCNN V1	His (Target, NTC)	43703	0.71 Mean AUROC
	RF	Strep (Target, NTC)	29555 **	0.98 Mean AUROC
	RF	His (Target, NTC)	32192 **	0.98 Mean AUROC
	RF	His/Strep overlap (Target, NTC)	49736 **	0.99 Mean AUROC
SMU1	GCNN V1	His (Target, NTC)	661	0.86 Mean AUROC
WDR12	Mixed	Strep (Target, NTC)	51771	0.67 Mean AUROC	ML Models also used for hit expansions
	RF	Strep (Target, NTC)	47347 **	0.98 Mean AUROC *
WDR41	GCNN V1	His (Target, NTC) 1 wash	28864	0.91 Mean AUROC
	GCNN V1	His (Target, NTC) 5 washes	39472	0.92 Mean AUROC
WDR5	GCNN V1	His (Target, NTC, Competitor	7399	0.89 Mean AUROC
WDR91	GCNN V2	His (Target, NTC)	74354	0.74 Mean AUROC	ML Models also used for hit expansions
* Original model not available at X-Chem. AUROC was calculated from a regenerated model.
** Original training sets not available at X-Chem. PTE counts were calculated from a regenerated training set.
NTC = non-target control
RF = random forest
GCNN model	Descriptions
GCNN V1	The GCNN model from McCloskley et al. with the following changes: 1/ TPU training instead of CPU 2/ replicas: 3 run replicas and 8 model replicas 3/ Training steps: 30000 learning_rate: 0.0006 4/ Using roc_auc as model selection
GCNN V2	The GCNN model from McCloskley et al. with the following changes: 1/ TPU training instead of CPU 2/ replicas: 3 run replicas and 8 model replicas 3/ Training steps: 1000000 learning_rate: 0.1 4/ Using top100_actives as model selection
GCNN V2.1	Ensembled model from the GCNN V2 model and the molecular fingerprint based DNN model
