# Supplementary material for: A Target Class Ligandability Evaluation of WD40 Repeat-Containing Proteins
Source: J Med Chem. 2024 Nov 4;68(2):1092–112. doi: 10.1021/acs.jmedchem.4c02010 (PMC11770632; doi:10.1021/acs.jmedchem.4c02010)
Supplement: Supplementary file 10 — jm4c02010_si_010.csv [file jm4c02010_si_010.csv]

Compound	smiles	ECFP6 Tanimoto similarity of compounds to their nearest neighboring PTE	Average fingerprint similarity of the top 10 most similar DEL PTEs to to the given compound	Catalog_Number
AAMP_compound_1	CC(C(NC)=O)Oc1ccc(cc1CN1CCN(CC1)C(NC)=O)[Br]	0.773	0.743	ZBC-0009278
AAMP_compound_2	CC(CNC(Cn1ccc2ccccc12)=O)N(C)C(Cn1ccc2ccccc12)=O	0.647	0.622	ZBC-0009255
AAMP_compound_3	C(CNC(Cn1ccc2ccccc12)=O)C1CCN(CC1)C(Cn1ccc2ccccc12)=O	0.627	0.564	ZBC-0009254
AAMP_compound_4	CC[C@H](C)[C@@H](C(N)=O)NC(Cn1ccc2ccccc12)=O	0.623	0.608	ZBC-0009240
AAMP_compound_5	C1CC(CC(C1)NC(Cn1ccc2ccccc12)=O)CNC(Cn1ccc2ccccc12)=O	0.613	0.575	ZBC-0009268
AAMP_compound_6	C1CN(CCC1N1CCc2ccccc12)C(Cn1ccc2ccccc12)=O	0.588	0.53	ZBC-0009249
AAMP_compound_7	C(c1ccccc1O)N(Cc1ccco1)C(Cn1ccc2ccccc12)=O	0.584	0.457	ZBC-0009251
AAMP_compound_8	COC(C[C@H](Cc1ccccc1)NC(c1cc2ccccc2cc1O)=O)=O	0.575	0.492	ZBC-0009271
AAMP_compound_9	Cc1ccc(c(C)c1O)NC(c1c(c2cc(ccc2[nH]1)F)[Cl])=O	0.567	0.513	ZBC-0009246
AAMP_compound_10	Cc1cccc(C(NCC2(CC2)NC(c2cccc(C)c2O)=O)=O)c1O	0.547	0.501	ZBC-0009282
AAMP_compound_11	CN(C(Cn1ccc2ccccc12)=O)c1nc2ccccc2s1	0.545	0.518	ZBC-0009277
AAMP_compound_12	Cc1cccc(C(NCC2CN(CCO2)C(Cn2ccc3ccccc23)=O)=O)n1	0.538	0.492	ZBC-0009279
AAMP_compound_13	CN(C(C(=O)OC)c1cccc(c1)[Br])C(c1cc2ccccc2n1C)=O	0.525	0.442	ZBC-0009270
AAMP_compound_14	CCN(CC)C(Cn1ccc2cc(ccc12)NC(Cn1ccc2ccccc12)=O)=O	0.524	0.504	ZBC-0009242
AAMP_compound_15	C(C(N1CCOc2ccccc12)=O)NC(Cn1ccc2ccccc12)=O	0.516	0.501	ZBC-0009250
AAMP_compound_16	CN(C1CC(C1)NC(Cn1ccc2ccccc12)=O)C(Cc1ccsc1)=O	0.506	0.478	ZBC-0009281
AAMP_compound_17	Cc1nnc(c2ccccc2NC(Cn2ccc3ccccc23)=O)o1	0.494	0.474	ZBC-0009266
AAMP_compound_18	CN1CCN(CC1)C(Cn1ccc(NC(Cn2ccc3ccccc23)=O)n1)=O	0.489	0.466	ZBC-0009248
AAMP_compound_19	C(CNC(Cn1ccc2ccc(cc12)F)=O)Cn1ccc2ccccc12	0.487	0.444	ZBC-0009241
AAMP_compound_20	C(C(O)=O)n1ccc2cc(ccc12)c1cccc(c1)F	0.486	0.45	ZBC-0009275
AAMP_compound_21	C1CCN(C(C1)c1cc2ccccc2[nH]1)C(CNC(Cn1ccc2ccc(cc12)[Br])=O)=O	0.454	0.429	ZBC-0009243
AAMP_compound_22	Cc1cccc(C(NCCc2nnc(c3ccccc3)o2)=O)c1O	0.452	0.409	ZBC-0009247
AAMP_compound_23	CC1CC(Nc2ccccc2N1C(Cn1ccc2ccccc12)=O)=O	0.451	0.433	ZBC-0009261
AAMP_compound_24	CCOC(Cn1c(cc(c2ccccc2)n1)NC(Cn1ccc2ccccc12)=O)=O	0.449	0.432	ZBC-0009265
AAMP_compound_25	C1CN(Cc2c1cccc2F)Cc1nnc(c2ccccc2[Cl])o1	0.447	0.426	ZBC-0009274
AAMP_compound_26	Cc1cccc(C(NC2(C3CC4CC(C3)CC2C4)C(N)=O)=O)c1O	0.444	0.437	ZBC-0009262
AAMP_compound_27	Cc1nnc(c2ccccc2c2nnc(c3cccc(c3)N(C)C)o2)o1	0.444	0.404	ZBC-0009272
AAMP_compound_28	C(c1ncc[nH]1)N(C(Cn1ccc2ccccc12)=O)c1cccc(c1)F	0.442	0.424	ZBC-0009260
AAMP_compound_29	COc1ccccc1c1nnc(CN2CCc3c(C2)cccc3F)o1	0.424	0.416	ZBC-0009276
AAMP_compound_30	CNC(Cn1ccc2ccc(cc12)NC(NCC(c1ccccc1)c1ccccc1)=O)=O	0.42	0.41	ZBC-0009267
AAMP_compound_31	COC(c1cn(CC(NCC(c2ccccc2)c2ccccc2)=O)c2ccccc12)=O	0.413	0.355	ZBC-0009269
AAMP_compound_32	C(C(N1CCN(CC1)C(c1ccccc1O)=O)=O)NC(Cn1ccc2ccc(cc12)[Br])=O	0.412	0.379	ZBC-0009256
AAMP_compound_33	CC(C(N1CCN(CC1)Cc1cc(cc(C)c1O)[Br])=O)Oc1ccccc1C	0.39	0.355	ZBC-0009258
AAMP_compound_34	CCN(CC)C(Cn1ccc2cc(ccc12)NC(C1=CC(N(c2ccc(C)cc2)N1)=O)=O)=O	0.38	0.318	ZBC-0009253
AAMP_compound_35	C(C(=O)OCc1nnc(c2cccc(c2)F)o1)n1ccc2ccccc12	0.376	0.372	ZBC-0009245
AAMP_compound_36	CNC(Cn1ccc2ccc(cc12)NC(Cc1nnc(c2ccccc2)o1)=O)=O	0.375	0.364	ZBC-0009237
AAMP_compound_37	CNC(Cn1ccc2ccc(cc12)NC(N(C)Cc1cc2ccccc2[nH]1)=O)=O	0.374	0.353	ZBC-0009264
AAMP_compound_38	C(C(Nc1cccc(CN2CCOCC2)n1)=O)NC(Cn1ccc2ccc(cc12)[Br])=O	0.366	0.333	ZBC-0009235
AAMP_compound_39	Cc1cccc(c1)c1nnc(COC(c2cc3ccccc3n2C)=O)o1	0.362	0.327	ZBC-0009236
AAMP_compound_40	CNC(Cn1ccc2ccc(cc12)NC(C1(CCCC1)c1cc(cc(c1)F)F)=O)=O	0.358	0.353	ZBC-0009252
AAMP_compound_41	Cc1cncc(C(NCC(c2ccccc2)c2ccccc2)=O)c1O	0.344	0.313	ZBC-0009280
AAMP_compound_42	CC(C(Nc1ccc2ccn(CC(NC)=O)c2c1)=O)Oc1ccc(cc1[Br])F	0.34	0.333	ZBC-0009238
AAMP_compound_43	Cc1cc(cc(CN2CCCC2C(NC)=O)c1O)[Br]	0.333	0.312	ZBC-0009244
AAMP_compound_44	c1ccc(c(c1)c1nnco1)OC(c1cccc(c1[Br])F)=O	0.319	0.286	ZBC-0009263
AAMP_compound_45	C1CN(Cc2c(ccc(c12)F)F)Cc1nnc(c2c(cccc2[Cl])[Cl])o1	0.318	0.292	ZBC-0009257
AAMP_compound_46	CC(C(=O)Oc1ccccc1c1nnco1)Oc1ccc(C)cc1[Br]	0.313	0.272	ZBC-0009273
AAMP_compound_47	CCOc1ccc(nn1)N1CCN(CC1)Cc1cc(cc(C)c1O)[Br]	0.291	0.278	ZBC-0009259
AAMP_compound_48	C(c1nnc(c2cccc(c2)F)o1)OC(c1c(c2ccccc2[nH]1)[Cl])=O	0.29	0.276	ZBC-0009239
Compound	smiles	ECFP6 Tanimoto similarity of compounds to their nearest neighboring PTE	Average fingerprint similarity of the top 10 most similar DEL PTEs to to the given compound	Catalog_name	KD (micromolar)		DLS_Intensity_at_25_uM	DLS_Intensity_at_50_uM	DLS_Intensity_at_100_uM	DLS_Intensity_at_200_uM	DLS_Power_at_50_uM	DLS_Power_at_100_uM	DLS_Power_at_200_uM
ATG16L1_compound_1	CC(C)(C)Nc1ccc(c2nc(c3c4ncc(n4ccn3)[Br])on2)nc1	0.34	0.326	Z1686399257	44		1517	909	589	551	100	100	100
ATG16L1_compound_2	CN(C(COCC(N(C)c1cccc2c1cccn2)=O)=O)c1cccc2c1cccn2	0.606	0.557	Z1533903110	0
ATG16L1_compound_3	Cc1cc(nn1c1ccccc1)N1C(C(c2ccccc2)N(C)C1=O)=O	0.532	0.326	Z2087145534	0
ATG16L1_compound_4	Cc1nc(cc(n1)N1CCCC(C1)Cn1ccnn1)N1CCCC(C1)Cn1ccnn1	0.511	0.482	Z1498243375	0
ATG16L1_compound_5	CC(c1ccc(CCNC(c2ccc(CS(N)(=O)=O)cc2)=O)cc1)=O	0.5	0.349	Z5338798433	0
ATG16L1_compound_6	CN(C)CC1CCC(CC1)NC(c1ccc2c(c1)NC(N2)=O)=O	0.494	0.415	Z1493457949	0
ATG16L1_compound_7	CCCN(CC(NC)=O)C(c1cc2ncccn2n1)=O	0.477	0.335	Z2228857504	0
ATG16L1_compound_8	C1CN(CCN(C1)c1c(C#N)nccn1)c1c(C#N)nccn1	0.472	0.302	Z1024456186	0
ATG16L1_compound_9	CCOc1ccnc(n1)N1CCN(CC1)c1ccc(C(=O)OC)nn1	0.469	0.451	Z1272353323	0
ATG16L1_compound_10	CN(CCN(C)C(c1cc(ccn1)n1cccn1)=O)C(c1cc(ccn1)n1cccn1)=O	0.452	0.389	Z1234651327	0
ATG16L1_compound_11	Cc1ccc(C(NCCc2cccc(c2)C(NC)=O)=O)c(c1F)F	0.446	0.309	Z5338798251	0
ATG16L1_compound_12	CC(C(C)(C)CN(C)C)NC(c1ccc2c(c1)NC(N2)=O)=O	0.439	0.398	Z1333644209	0
ATG16L1_compound_13	C1CN(CCC1C(N)=O)c1ccnc2c1ccc1cccnc12	0.438	0.272	Z3555721724	0
ATG16L1_compound_14	CN(Cc1ccc(cc1)c1ccsc1)C(c1cc(ccn1)n1cccn1)=O	0.43	0.404	Z5338798750	0
ATG16L1_compound_15	CC(c1ccc(CCNC(c2ccc(C)c(c2)[Cl])=O)cc1)=O	0.427	0.328	Z5338798434	0
ATG16L1_compound_16	CC(C(N1CCC1)=O)OC(C=Cc1cccc(c1)N)=O	0.425	0.333	Z3568950281	0
ATG16L1_compound_17	CC(c1ccc(cc1)NC(N)=O)NC(CCc1ccncc1)=O	0.405	0.329	Z1128127718	0
ATG16L1_compound_18	CC(C)(CN(C)C)C1CCN(CC1)C(c1ccc2c(c1)NC(N2)=O)=O	0.404	0.333	Z2909303544	0
ATG16L1_compound_19	Cc1ccc(CNC(C(C2CCC2)C(NCc2ccc(C)cn2)=O)=O)nc1	0.398	0.378	Z3573295450	0
ATG16L1_compound_20	C(Cc1ccncc1)C(NCC(Nc1ccc(cc1)F)=O)=O	0.393	0.364	Z956348582	0
ATG16L1_compound_21	CC(C)c1c(C(N(C)c2nccc(n2)OC)=O)nc2CCCCn12	0.391	0.282	Z3082680674	0
ATG16L1_compound_22	CNC(C1CCCCN1C(c1csc(c2ccccn2)n1)=O)=O	0.389	0.343	Z952886806	0
ATG16L1_compound_23	CNC(c1ccc(C=CC(=O)OCC(Nc2ccc(CC#N)cc2)=O)cc1)=O	0.386	0.324	Z308293802	0
ATG16L1_compound_24	Cc1ccccc1CN1CCC(CC1)CN(C)Cc1ccccc1	0.385	0.308	Z1082794474	0
ATG16L1_compound_25	Cc1cc(C)n(c2ccc(nn2)N2CCC(CC2)C(c2cc(ccc2F)F)=O)n1	0.377	0.348	Z1238905408	0
ATG16L1_compound_26	C(Cc1ccc(cc1)C(N)=O)C(Nc1ccc(CC(N2CCOCC2)=O)cc1)=O	0.376	0.339	Z2254694649	0
ATG16L1_compound_27	CN(Cc1ccccn1)C(c1cnccn1)=O	0.368	0.325	Z782038424	0
ATG16L1_compound_28	CNC(C1CCCN1C(c1csc(c2ccccn2)n1)=O)=O	0.366	0.338	Z1128729205	0
ATG16L1_compound_29	C1CN(CC(N1)=O)c1ccnc(c1)C(Nc1ccc(cc1n1cccc1)[Cl])=O	0.364	0.307	Z1816375335	0
ATG16L1_compound_30	CN1CCN(CC1)C(c1ccc(cn1)c1nc(c2nc3ccccc3nn2)on1)=O	0.364	0.321	Z2172017609	0
ATG16L1_compound_31	C(c1ccc(cc1F)c1ccco1)NC(c1cc(ccn1)OCC(F)F)=O	0.363	0.33	Z5338798297	0
ATG16L1_compound_32	C1CCN(C1)C(CCc1ccc(cc1)NC(c1ccc(cn1)C(O)=O)=O)=O	0.363	0.322	Z812721850	0
ATG16L1_compound_33	CC(Nc1ccc(cc1)C(Nc1ccc(cc1)SCc1cccnc1)=O)=O	0.36	0.302	Z199961146	0
ATG16L1_compound_34	CC(c1ccc(CCNC(Nc2cccc(c2)C(NC)=O)=O)cc1)=O	0.357	0.336	Z5338798711	0
ATG16L1_compound_35	CN(Cc1ccccn1)C(c1cncc(n1)[Cl])=O	0.352	0.315	Z1827787019	0
ATG16L1_compound_36	CN(CCCOc1ccc(cc1)F)C(c1ccnc(c1)[Br])=O	0.352	0.293	Z1409456408	0
ATG16L1_compound_37	C(CNC(c1ccc(CN2CCOCC2)cc1)=O)c1ccncc1	0.35	0.299	Z1432960332	0
ATG16L1_compound_38	CN(C)c1cc(C(NCc2ccc(cc2)c2ccco2)=O)nc2ccccc12	0.35	0.324	Z5338799135	0
ATG16L1_compound_39	CN(C(C1CCN(CC1)c1ccc2nnc(C(F)(F)F)n2n1)=O)c1ccc2c(cccn2)c1	0.349	0.294	Z5338799256	0
ATG16L1_compound_40	CC(C)(CNC(C1CCN(CC1)S(c1ccc2c(c1)NC(N2)=O)(=O)=O)=O)CN(C)C	0.343	0.282	Z815520776	0
ATG16L1_compound_41	CC(C)N(Cc1ccccn1)Cc1coc(c2cccs2)n1	0.343	0.296	Z645177090	0
ATG16L1_compound_42	CCOC(c1c(CN2CCN(CC2)C(c2ccc(cn2)NC)=O)c2ccccc2s1)=O	0.343	0.304	Z5338799416	0
ATG16L1_compound_43	c1ccn(c1)c1cc(ccc1NC(c1cc(ccn1)C(N)=O)=O)F	0.341	0.3	Z5338799609	0
ATG16L1_compound_44	CN(C)CCc1cccc(c1)C(Nc1ccc2c(c1)NC(N2)=O)=O	0.34	0.307	Z5338799438	0
ATG16L1_compound_45	CC(c1ccc(cc1)C(NCCc1ccc(c(c1)F)N1CCOCC1)=O)=O	0.337	0.282	Z2988896297	0
ATG16L1_compound_46	C1CCN(C1)C(c1cccc(C(NCc2ccc(cc2F)c2ccco2)=O)n1)=O	0.333	0.319	Z1934680885	0
ATG16L1_compound_47	Cc1cnc(cn1)C(N1CCC[C@H]1C(NC)=O)=O	0.333	0.307	Z1188937076	0
ATG16L1_compound_48	C1CCCN(CCC1)CC(Nc1ccc(cc1)NC([C@@H]1CCCN1C(c1ccccn1)=O)=O)=O	0.33	0.283	Z5338799587	0
ATG16L1_compound_49	CN(C)c1ccc(CN(Cc2ccco2)C(c2cc(ccn2)n2cccn2)=O)cc1	0.33	0.3	Z1231118710	0
ATG16L1_compound_50	CN1CCN(CC1)C(c1ccc(cc1)NC(c1ccnc2c1nccn2)=O)=O	0.33	0.274	Z3528387087	0
ATG16L1_compound_51	Cn1c2c(cn1)C(NC(CCC(Nc1ccc(cc1)C(Nc1cccnc1)=O)=O)=N2)=O	0.324	0.271	Z395900614	0
ATG16L1_compound_52	CN(C)CCn1ccc2ccc(cc12)NC(c1cc(ccn1)N)=O	0.323	0.263	Z5338798409	0
ATG16L1_compound_53	CN(C)C(c1cc(ccn1)NC(c1ccc(nc1)n1cccc1)=O)=O	0.322	0.302	Z1373797990	0
ATG16L1_compound_54	CNC(c1cccc(CCNC(Nc2ccc3CCCc3c2)=O)c1)=O	0.322	0.285	Z1254234972	0
ATG16L1_compound_55	C1CCN(C1)C(CCc1ccc(cc1)NC(c1cc2c(ccs2)cn1)=O)=O	0.319	0.284	Z3558566389	0
ATG16L1_compound_56	CC(C)n1c(ccn1)NC(C(C)n1cc(c2c(C)cc(C)cn2)nn1)=O	0.316	0.3	Z3343148591	0
ATG16L1_compound_57	COC(c1cnc(cn1)C(N1CCCCC1c1ccco1)=O)=O	0.316	0.303	Z1626712031	0
ATG16L1_compound_58	COC(c1c(ccc(CNC(N2CCN(CC2)CC(Nc2ccc(cc2)F)=O)=O)n1)[Cl])=O	0.314	0.281	Z5338799857	0
ATG16L1_compound_59	C(CNC(c1ccccc1NC(c1ccc2c(NC(N2)=O)n1)=O)=O)c1ccccc1	0.313	0.234	Z5338798379	0
ATG16L1_compound_60	C1CCN(C1)c1ccnc(c1)C(N(Cc1ccco1)Cc1ccco1)=O	0.313	0.29	Z90892055	0
ATG16L1_compound_61	Cc1ccc(cc1Oc1ccnc(c1)C(NC)=O)NC(c1c(C)nc(c2ccco2)nc1SC)=O	0.313	0.285	Z5338799861	0
ATG16L1_compound_62	CN(C)CCc1ccc(cc1)NC(c1cc2c(NC(N2)=O)nc1)=O	0.313	0.287	Z2163247282	0
ATG16L1_compound_63	CN(C)C(c1ccc(cn1)c1nc(c2ccc(nc2)n2cccc2)on1)=O	0.312	0.294	Z1685502706	0
ATG16L1_compound_64	Cc1cc(c2cc(ccc2n1)NC(c1ccc(cc1)C(NC1CC1)=O)=O)O	0.311	0.27	Z1866810879	0
ATG16L1_compound_65	CN(C)CCc1ccc(cc1)C(Nc1cccc2c1NC(N2)=O)=O	0.311	0.246	Z5338798482	0
ATG16L1_compound_66	COC(c1cnc(cn1)C(N1CCN(CC1)Cc1csc(c2ccc(cc2)F)n1)=O)=O	0.31	0.28	Z1626632958	0
ATG16L1_compound_67	COc1ccc2c(CCCN2C(COC(c2cnn(c3ccc(nn3)[Cl])c2C(F)(F)F)=O)=O)c1	0.31	0.246	Z796057908	0
ATG16L1_compound_68	C1CC1C(CNC(c1ccc2c(nccn2)n1)=O)NC(c1ccc2c(nccn2)n1)=O	0.308	0.236	Z1979159037	0
ATG16L1_compound_69	CC(Nc1ccc(C)c(c1)C(Nc1ccc(cc1OC)C(NC)=O)=O)=O	0.306	0.28	Z5338798327	0
ATG16L1_compound_70	CC(Nc1ccc(cc1)NC(COC(c1ccc(cc1O)n1cccc1)=O)=O)=O	0.306	0.273	Z1100274149	0
ATG16L1_compound_71	C1C[C@@H](C(NCc2ccc(cc2)NC(c2ccco2)=O)=O)N(C1)C(c1ccccn1)=O	0.305	0.282	Z1273263211	0
ATG16L1_compound_72	C1CN(CCN1C(c1ccc(cc1)NC(N)=O)=O)C(c1ccc([N+]([O-])=O)s1)=O	0.302	0.242	Z408981378	0
ATG16L1_compound_73	CC1CC(C)CN(CCNC(c2nnc(c3ccc(cn3)F)o2)=O)C1	0.302	0.261	Z2993928819	0
ATG16L1_compound_74	CNC(c1cc(ccn1)Oc1ccc(cc1F)NC(c1ccc(nc1)n1cccc1)=O)=O	0.302	0.282	Z2175230299	0
ATG16L1_compound_75	Cc1nccn1c1ccc(cn1)NC(c1c(C(NCc2ccc(cc2)F)=O)nccn1)=O	0.301	0.258	Z1022933762	0
ATG16L1_compound_76	CN(C1CCOCC1)C(c1cnc(c2ccccn2)nc1)=O	0.301	0.29	Z2956262969	0
ATG16L1_compound_77	CC(C)(C)c1ccccc1OCCN(C)C(CNC(NC1CCCCC1)=O)=O	0.3	0.263	Z5338798468	0
ATG16L1_compound_78	CC(C)(C)OC(N1Cc2c(cncn2)C1C(NCc1ccc(cn1)Oc1ccccc1)=O)=O	0.298	0.279	Z5338799732	0
ATG16L1_compound_79	C(CNC(c1cc(cc2c1nccn2)F)=O)CNC(c1cc(cc2c1nccn2)F)=O	0.295	0.264	Z2092149303	0
ATG16L1_compound_80	CC(C)(C)OC(Nc1ccc(C(NCc2ccc(cn2)Oc2ccccc2)=O)nc1)=O	0.295	0.268	Z5338799242	0
ATG16L1_compound_81	CN(C)C(c1ccccc1)c1nc(c2ccc3c(c2)NC(N3)=O)no1	0.295	0.271	Z2158389164	0
ATG16L1_compound_82	C=CCOC(N1CCCC(C1)NCc1ccc2c(c1)NC(N2)=O)=O	0.292	0.27	Z3367227274	0
ATG16L1_compound_83	CN(CCOc1c(cccc1[Br])[Br])c1cccc(c1)OC	0.287	0.232	Z5338799011	0
ATG16L1_compound_84	C1CN(CCN1Cc1ccc(c2ccsc2)nc1)C(c1ccccn1)=O	0.286	0.274	Z5338799785	0
ATG16L1_compound_85	CC(C)(C)Nc1ccc(c2nc(c3nc4ccccc4nn3)on2)nc1	0.286	0.277	Z2172045014	0
ATG16L1_compound_86	CC(C)(CNC(Nc1ccc2c(c1)NC(N2)=O)=S)CN(C)C	0.284	0.268	Z1047726924	0
ATG16L1_compound_87	CCCN1CCC(CC1)N(C)C(CN1CCOCC1)=O	0.282	0.245	Z1551760917	0
ATG16L1_compound_88	c1cc2c(cc1NC(c1cc(cc3c1nccn3)F)=O)nccn2	0.281	0.25	Z737416764	0
ATG16L1_compound_89	CNc1cccc(c1)OC1CCCC1	0.281	0.211	Z1403324682	0
ATG16L1_compound_90	CC(c1ccc(cc1O)C(NCCc1ccc(c(c1F)F)F)=O)=O	0.278	0.243	Z5338799060	0
ATG16L1_compound_91	CCC1CCC(CC1)N(C)C(C(C)CN)=O	0.278	0.212	Z878470962	0
ATG16L1_compound_92	C1CCC(C1)Oc1ccc(cc1)c1nc(c2ccc(cc2)NC(N)=O)no1	0.277	0.243	Z1682879771	0
ATG16L1_compound_93	CN(C(c1cc2c(ccs2)nc1)=O)c1cc(ccc1[Cl])F	0.277	0.245	Z5338798920	0
ATG16L1_compound_94	CC(C)c1c(C(=O)OCc2nnc(c3cccc(c3)F)o2)nc2CCCCn12	0.276	0.232	Z3572726334	0
ATG16L1_compound_95	C1CN(CCC1C(N)=O)c1ccc(cc1)NC(c1cccn2cc(C(F)(F)F)nc12)=O	0.275	0.247	Z5338799898	0
ATG16L1_compound_96	CC(Nc1ccc(c(c1)C(Nc1ccc(cc1)C(Nc1cccnc1)=O)=O)F)=O	0.273	0.257	Z804774142	0
ATG16L1_compound_97	COC(c1c(c(N)nc(n1)N1CCN(CC1)c1ccc(C#N)nc1)OC)=O	0.273	0.261	Z2143189471	0
ATG16L1_compound_98	COC(c1ccc(C(Nc2ccc(nc2)Oc2ccc(cc2)C(F)(F)F)=O)nc1)=O	0.269	0.257	Z1129168489	0
ATG16L1_compound_99	CNC(c1cc(ccn1)OC1CCCN(C1)C(c1cc2cccn2cn1)=O)=O	0.267	0.251	Z2959792049	0
ATG16L1_compound_100	CN(CC#C)c1cnc(cn1)c1nc(c2cc3CCCCc3cc2O)on1	0.264	0.248	Z2193918526	0
ATG16L1_compound_101	CN(Cc1ccc(o1)[Br])C1Cc2ccccc2[C@@H]1O	0.264	0.236	Z3307951508	0
ATG16L1_compound_102	c1ccnc(c1)C(Nc1ccc(cc1NC(c1ccc(nc1)n1cccc1)=O)F)=O	0.26	0.247	Z1373750031	0
ATG16L1_compound_103	Cc1cc(C#N)cnc1C(NCc1csc(n1)N(C)C(c1c(C)cc(C#N)cn1)=O)=O	0.255	0.232	Z2220763868	0
ATG16L1_compound_104	C1CN(Cc2c1nccn2)c1c(nc2c(cccn2)n1)N1CCc2c(C1)nccn2	0.25	0.233	Z2615831503	0
ATG16L1_compound_105	CN(C)c1nc(COC(c2cc(cc3c2nccn3)F)=O)nc(N)n1	0.25	0.214	Z796959102	0
ATG16L1_compound_106	C(C1CSCCN1C(c1ccc2c(nccn2)n1)=O)NC(c1ccc2c(nccn2)n1)=O	0.248	0.222	Z2223915334	0
ATG16L1_compound_107	C(CNC(c1cc2c(nccn2)nc1)=O)CNC(c1cc2c(nccn2)nc1)=O	0.247	0.23	Z2092150431	0
ATG16L1_compound_108	CN(C(COC(c1cc(cc2c1nccn2)F)=O)=O)c1nccs1	0.238	0.223	Z2014335881	0
ATG16L1_compound_109	C1CCn2c(C(Nc3ccc(cc3)N3CCC(CC3)C(N)=O)=O)c(C(F)(F)F)nc2C1	0.229	0.219	Z5338798850	0
ATG16L1_compound_110	C1Cc2c(ccc(C#N)n2)N(C1)C(c1cnn(c2ccc(nn2)[Cl])c1C(F)(F)F)=O	0.228	0.199	Z5338798322	0
ATG16L1_compound_111	C(c1nc(c2cc(c(c(c2)F)F)F)no1)OC(c1ccc2c(nccn2)n1)=O	0.227	0.217	Z2220502201	0
ATG16L1_compound_112	Cn1c2ccc(CNCc3ccc(C#N)cc3)cc2nn1	0.223	0.215	Z1438277552	0
ATG16L1_compound_113	CC(c1nnc(c2ccc(C)c(C)c2)o1)OC(c1ccc2c(nccn2)n1)=O	0.22	0.206	Z2220504959	0
ATG16L1_compound_114	CC1C(C)N(CCN1c1ccc2c(nccn2)n1)c1ccc2c(nccn2)n1	0.22	0.208	Z2615939904	0
ATG16L1_compound_115	C1CN(C1)C(N1CCN(CC1)C(N1CCC1)=O)=O	0.216	0.172	Z3616350034	0
ATG16L1_compound_116	C(c1cccc(n1)OCC(F)(F)F)Nc1c2c(nccn2)ncn1	0.202	0.19	Z1898856152	0
ATG16L1_compound_117	CC1CN(CCN1C(N1CCC1)=O)C(N1CCC1)=O	0.193	0.176	Z3616457647	0
ATG16L1_compound_118	C(CNc1ccc2c(nccn2)n1)CNc1ccc2c(nccn2)n1	0.179	0.17	Z1182642144	0
ATG16L1_compound_119	C(Cc1ccc2[c+](=CC=N2)c1)C(NCC(Nc1cccc(c1)F)=O)=O			Z1593029783	0
ATG16L1_compound_120	C1CCN(C1)c1ccnc(c1)C(Nc1ccc2[c+](c1)=NC(c1ccco1)=N2)=O			Z1892095426	0
ATG16L1_compound_121	CC(C)Nc1nc(NCCO)nc(n1)N1CCC(CC1)C1:N:C:C(C(F)(F)F):N:1			Z6746910430	0
ATG16L1_compound_122	CC(C1:C(C):C(C(=O)OC):C(CC(N(C)c2ccc(C#N)nc2)=O):N:1)=O			Z2476007175	0
ATG16L1_compound_123	CC1:C(C(Nc2ccc(cc2)OCCC(NC)=O)=O):C(:N:[C+](:N:1)=O)SC			Z1325200672	0
ATG16L1_compound_124	CC1:C(C(NCCc2cccc(c2)C(NC)=O)=O):C(:N:[C+](:N:1)=O)SC			Z1325368746	0
ATG16L1_compound_125	CC1c2cc(cc[c+]2=NN=1)C(N(C)CC(F)F)=O			Z2627621780	0
ATG16L1_compound_126	Cc1cc(C(Nc2ccc3C=CN=[c+]3c2)=O)n(C2CCOCC2)n1			Z2711361716	0
ATG16L1_compound_127	CCS(CCN(C)CC1:C:N:N:C:1c1ccc(cc1)[Cl])(=O)=O			Z1569358517	0
ATG16L1_compound_128	CN(Cc1cncn1C)C(C1:C:C(:C:N:1)[Br])=O			Z3038726870	0
ATG16L1_compound_129	COC(c1c(ccc(CNC(N2CCC(CC2)C2:N:C:C(c3ccc(c(c3)F)F):N:2)=O)n1)[Cl])=O			Z5338798769	0
Compound	smiles	ECFP6 Tanimoto similarity of compounds to their nearest neighboring PTE	Average fingerprint similarity of the top 10 most similar DEL PTEs to to the given compound	Catalog_Number	%Polarization_FP_1st	%Polarization+% FP_2nd
CDC20_compound_1	Cc1ccc(cc1S(N(C)C)(=O)=O)NC(NCC1(CC1)c1ccc(cc1)C(F)(F)F)=O	0.597	0.464	ZBC-0009358	103	109
CDC20_compound_2	CC(c1cccc(c1)S(N1CCC(CC1)(C(N1CCC1COC)=O)c1ccccc1)(=O)=O)=O	0.592	0.515	ZBC-0009332	110	113
CDC20_compound_3	CN(Cc1ccc(cc1)C(F)(F)F)S(c1cccc2c1cccn2)(=O)=O	0.582	0.486	ZBC-0009362	97	102
CDC20_compound_4	C1C2(CN1C(c1ccc(cc1)Oc1ccccc1)=O)CS(C2)(=O)=O	0.468	0.421	ZBC-0009359	102	108
CDC20_compound_5	CC1CN(CCN1c1c2nncn2ccn1)C(N[C@@H](C)c1ccc(c(c1)[Cl])[Cl])=O	0.444	0.428	ZBC-0009364	104	109
CDC20_compound_6	CC(c1ccc(cc1)S(N1CCCCC1C(Nc1cc(COC)ccn1)=O)(=O)=O)=O	0.431	0.397	ZBC-0009338	102	101
CDC20_compound_7	Cc1csc2c1C(N(CC(NCc1cccc(COC)c1)=O)C=N2)=O	0.419	0.362	ZBC-0009330	107	109
CDC20_compound_8	CC(C)NS(c1cc(C(Nc2ccc(c(COC)c2)[Cl])=O)[nH]c1)(=O)=O	0.412	0.286	ZBC-0009318	110	112
CDC20_compound_9	CC(C)(C)c1cc(NC(CN2C=Nc3c(ccs3)C2=O)=O)[nH]n1	0.41	0.389	ZBC-0009315	77	79
CDC20_compound_10	CC(C)Cc1ccc(cc1)C(C1CC1)NC(Nc1cc(c(C(=O)OC)nc1)[Cl])=O	0.4	0.303	ZBC-0009360	100	109
CDC20_compound_11	CC[C@H](C(N)=O)NC(c1ccc(cc1)Oc1ccccc1[Cl])=O	0.39	0.374	ZBC-0009345	101	106
CDC20_compound_12	CC(C)[C@H](C(N)=O)NC(c1ccc(Cc2ccccc2)cc1)=O	0.377	0.353	ZBC-0009344	105	103
CDC20_compound_13	CC(C)(C)c1cc(NS(c2cccc(COC)c2)(=O)=O)[nH]n1	0.355	0.326	ZBC-0009316	88	98
CDC20_compound_14	Cc1ccc(cc1)n1c(cc(C(C)(C)C)n1)NC(Cc1cccc(c1)OCC(NC)=O)=O	0.354	0.325	ZBC-0009339	107	108
CDC20_compound_15	Cc1cc(c(cc1S(N(C)Cc1nc2cc(ccc2[nH]1)C(F)(F)F)(=O)=O)[Cl])OC	0.353	0.295	ZBC-0009352	100	108
CDC20_compound_16	CC(c1ccc(cc1)N1CCNC1=O)NC(c1csc(c2cnn(C)c2)n1)=O	0.345	0.319	ZBC-0009357	108	111
CDC20_compound_17	COCc1cc(cc(c1)[Cl])S(NC(CCN1C=Nc2c(ccs2)C1=O)=O)(=O)=O	0.344	0.316	ZBC-0009335	118	114
CDC20_compound_18	CNC(N1CCN(CCC(Nc2ccc(cc2)Oc2ccccc2)=O)CC1)=O	0.34	0.281	ZBC-0009363	93	103
CDC20_compound_19	Cc1ccc(cc1)n1c(cc(C(C)(C)C)n1)NC(CN1C=Nc2c(ccs2)C1=O)=O	0.336	0.278	ZBC-0009322	103	105
CDC20_compound_20	C1CN(C1)C(CN1CCN(CC1)C1CCN(C1)C(c1cc2ncccn2n1)=O)=O	0.333	0.309	ZBC-0009334	102	112
CDC20_compound_21	CNC(C1(CCCC1)NC(c1ccc(cc1)Oc1ccccc1)=O)=O	0.324	0.27	ZBC-0009351	101	108
CDC20_compound_22	C1CN(CCC1C(Nc1nc(cs1)c1cc(C(N)=O)[nH]c1)=O)c1c(cc(cn1)C(F)(F)F)[Cl]	0.311	0.284	ZBC-0009348	105	112
CDC20_compound_23	CN(CC(Nc1ccc(cc1)Oc1ccccc1)=O)Cc1ccccc1F	0.29	0.244	ZBC-0009365	99	114
CDC20_compound_24	C1CN(C1)C(CN1CCN(CC1)C1CCN(C1)C(c1cccs1)=O)=O	0.286	0.251	ZBC-0009323	106	105
CDC20_compound_25	CC(C)Cc1ccc(cc1)C(C(C)C)NC(Nc1ccc(C(=O)OC)nc1C)=O	0.286	0.212	ZBC-0009355	106	105
CDC20_compound_26	C1CN(C1)C(CN1CCC2(C1)CN(C2)C(c1ccc(o1)S(N)(=O)=O)=O)=O	0.282	0.258	ZBC-0009324	105	107
CDC20_compound_27	CC(c1ccc(cc1)S(N1CCN(CC1)C(Nc1cc(COC)ccn1)=O)(=O)=O)=O	0.275	0.24	ZBC-0009326	109	103
CDC20_compound_28	CC(c1ccc(cc1)Oc1ccccc1)NC(c1ccc(c2cnn(C)c2)o1)=O	0.274	0.241	ZBC-0009356	104	103
CDC20_compound_29	C1CN(CCC1C(N)=O)c1c(CNC(N2CCc3c(C2)ccc(c3[Cl])[Cl])=O)cccn1	0.273	0.265	ZBC-0009354	136	136
CDC20_compound_30	CC(C)N(C)CC(Nc1cc(C(C)(C)C)nn1c1ccc(C)cc1)=O	0.268	0.215	ZBC-0009317	102	112
CDC20_compound_31	CC(C)(C)c1ccc(cc1)C1(CC1)CNC(CN(C)S(c1ccc(cc1)[Cl])(=O)=O)=O	0.266	0.254	ZBC-0009353	103	101
CDC20_compound_32	COCc1cccc(CC(N2C[C@@H]3CCN(CC(N4CCC4)=O)C[C@@H]3C2)=O)c1	0.263	0.228	ZBC-0009336	103	109
CDC20_compound_33	CN(C1CCCCC1)C(CNC(c1c(cccn1)Oc1ccccc1)=O)=O	0.261	0.244	ZBC-0009349	105	110
CDC20_compound_34	C1CN(C1)C(NCCN1C=Nc2c(ccs2)C1=O)=O	0.257	0.247	ZBC-0009321	107	100
CDC20_compound_35	CC(c1cccc(c1)S(N1CCN(CC1)Cc1nc(C(C)(C)C)on1)(=O)=O)=O	0.256	0.233	ZBC-0009340	108	102
CDC20_compound_36	Cc1ccc(cc1N1CCNC1=O)NC(c1csc(c2cccc(c2)C(F)(F)F)n1)=O	0.255	0.232	ZBC-0009347	99	105
CDC20_compound_37	C1CN(CCC1C(N)=O)c1ccc(cc1)NC(c1csc(c2cccc(c2)C(F)(F)F)n1)=O	0.254	0.211	ZBC-0009342	109	109
CDC20_compound_38	CC(C)(C)c1cc(C(NCC2CN(CCO2)CC(N2CCC2)=O)=O)[nH]n1	0.247	0.234	ZBC-0009333	97	102
CDC20_compound_39	Cc1cc(C)cc(c1)OCC(N1CCN(CC1)C(Nc1ccc(cc1)OCC(NC)=O)=O)=O	0.242	0.22	ZBC-0009325	112	108
CDC20_compound_40	Cc1ccc(cc1NC(c1csc(c2cccc(c2)C(F)(F)F)n1)=O)N1CCNC1=O	0.24	0.222	ZBC-0009343	108	108
CDC20_compound_41	COCc1cccc(c1)S(Nc1ccccc1COC)(=O)=O	0.239	0.216	ZBC-0009329	104	106
CDC20_compound_42	CC(C(Nc1ccc(C)c(c1)S(N(C)C)(=O)=O)=O)c1ccc(cc1)C(F)(F)F	0.238	0.231	ZBC-0009346	104	102
CDC20_compound_43	CC(C)(C)c1nc(CNC(N2CCC2)=O)n[nH]1	0.237	0.214	ZBC-0009319	107	109
CDC20_compound_44	Cc1c(C(Nc2ccc(C(N)=O)nc2)=O)nc(c2ccc(cc2)C(F)(F)F)s1	0.236	0.217	ZBC-0009341	105	108
CDC20_compound_45	CN(C)C(N1CCN(CC1)C(NCc1ccc(cc1)Oc1cccc(c1[Cl])[Cl])=O)=O	0.236	0.215	ZBC-0009361	98	105
CDC20_compound_46	C1CN(C(N1)=O)c1cccc(c1)C(=O)OCc1nnc(c2cccc(c2)[Cl])o1	0.236	0.219	ZBC-0009368	98	106
CDC20_compound_47	Cc1csc2c1C(N(CC(Nc1cc(C(C)(C)C)nn1c1ccccc1)=O)C=N2)=O	0.225	0.218	ZBC-0009331	107	110
CDC20_compound_48	CC(C)C1CCN1C(Nc1ccc2ccn(CC(NC)=O)c2c1)=O	0.223	0.218	ZBC-0009320	110	108
CDC20_compound_49	CC(C)(C)c1cc(NC(c2cc(ccc2[Cl])N2CCNC2=O)=O)[nH]n1	0.22	0.202	ZBC-0009367	96	109
CDC20_compound_50	CC(C)(C)c1cc(NC(N2CCC2COC)=O)n(c2ccc(C#N)cc2)n1	0.218	0.204	ZBC-0009337	106	101
CDC20_compound_51	CN1CCN(CC1)S(c1cccc(c1)NC(N1CCC1COC)=O)(=O)=O	0.214	0.2	ZBC-0009328	107	105
CDC20_compound_52	COCC(N[C@@H]1CN(CC[C@@H]1c1ccc(cc1)OC)CC(N1CCC1)=O)=O	0.213	0.193	ZBC-0009327	110	111
CDC20_compound_53	CNC(c1cc(ccn1)Oc1ccc(cc1F)NC(c1ccn(c2cccc(c2)C(F)(F)F)n1)=O)=O	0.211	0.196	ZBC-0009350	100	106
CDC20_compound_54	CC[C@H](C(N)=O)NC(NCc1ccc(cc1)Oc1ccccc1)=O	0.19	0.186	ZBC-0009366	105	107
Compound	smiles	ECFP6 Tanimoto similarity of compounds to their nearest neighboring PTE	Average fingerprint similarity of the top 10 most similar DEL PTEs to to the given compound	Catalog_Number
CORO1A_compound_1	CC(C)[C@@H](C(NC)=O)NC(c1cc(cn1C)N)=O	1	0.489	Z4213245796
CORO1A_compound_2	Cc1cccc(C(N(C)C2CCc3ccccc3C2)=O)n1	1	0.485	Z1204216404
CORO1A_compound_3	CN(C1CCCCCCC1)C(c1cc(ccn1)n1cccc1)=O	1	0.539	Z2130387712
CORO1A_compound_4	CN1CC2(CCN(CC2)C(Cc2ccn[nH]2)=O)c2ccccc12	1	0.377	Z3893171369
CORO1A_compound_5	CN1CCC(CNC(c2ccc3c(c2)NC(N3)=O)=O)C1	1	0.501	Z1174140371
CORO1A_compound_6	CN1CCN(CC1c1cccs1)C(c1cccnc1C(N)=O)=O	1	0.398	Z4472168295
CORO1A_compound_7	CN1CCOC(CNC(c2cc3cc[nH]c3nc2)=O)C1	1	0.42	Z2267568206
CORO1A_compound_8	CNC(c1ccc(c(c1)NC(Cc1csc(c2ncccn2)n1)=O)OC)=O	1	0.439	Z772120498
CORO1A_compound_9	CNC(Cc1cccc(c1)NC(c1cccnc1Oc1cccnc1)=O)=O	1	0.466	Z5419394477
CORO1A_compound_10	CNC(CCNC(CSc1nc2ccccc2n1C)=O)=O	1	0.438	Z845587576
CORO1A_compound_11	Cn1cc(C[C@@H](C(O)=O)NC(c2ccc(C(=O)OC)nc2)=O)nc1	0.765	0.434	Z5419394652
CORO1A_compound_12	CC1CCc2c(C1)cc(C(NCCc1ccc(cc1)C(NC)=O)=O)s2	0.704	0.372	Z5419394547
CORO1A_compound_13	CC1=C(CCC(N2C3CCC2CN(C)C3)=O)C(NC2=C1C(NN2)=O)=O	0.7	0.424	Z5419394426
CORO1A_compound_14	CN(Cc1cc2ccccc2[nH]1)C(CN1C(c2cccnc2C1=O)=O)=O	0.694	0.506	Z1368695063
CORO1A_compound_15	Cc1cc(nc(n1)SCC(NCc1ccccc1)=O)O	0.682	0.49	5509614
CORO1A_compound_16	CN(C(c1cccnn1)=O)c1ccc(cc1)N1CCOCC1	0.672	0.395	Z2817978660
CORO1A_compound_17	CN(CC1CCCN(CCc2ccc(cc2)[Cl])C1)C(c1cc2ncccn2n1)=O	0.659	0.43	13326817
CORO1A_compound_18	CN1CC2CCC1CN2C(c1cccc(C(=O)OC)n1)=O	0.655	0.395	Z4221898723
CORO1A_compound_19	CCC1(CCN(CC1)C(NCc1ccccn1)=O)N1CCC1	0.646	0.47	Z2864010134
CORO1A_compound_20	CC(N1C[C@H]2CN(CC[C@H]2C1)C(c1cc(c[nH]1)c1csc(N)n1)=O)=O	0.639	0.494	Z5419394238
CORO1A_compound_21	Cc1cc(nc(n1)N1CCC(CC1)c1nc(c[nH]1)C(F)(F)F)OC	0.637	0.584	Z1272480568
CORO1A_compound_22	CN(C)CCN1CCN(CC1)C(c1ccc(cn1)c1cccs1)=O	0.63	0.379	Z4348130665
CORO1A_compound_23	CC(c1ccc(cc1)S(NCC(N(C)C1CCS(C1)(=O)=O)=O)(=O)=O)=O	0.608	0.479	Z183997408
CORO1A_compound_24	CN(C)C(c1cccc(c1)NC(c1cc(c2ccccn2)[nH]n1)=O)=O	0.605	0.329	Z5419394236
CORO1A_compound_25	C(Cn1ccc(NC(CNC(c2cc(ccn2)[Cl])=O)=O)n1)c1ccncc1	0.582	0.33	Z984446284
CORO1A_compound_26	CC1C2CCC(CC2=NN=1)NC(C1=CC=C(c2ccccn2)NC1=O)=O	0.581	0.297	Z5419394436
CORO1A_compound_27	Cn1cc(cc1C(NCc1nc(c2ccccn2)no1)=O)N	0.565	0.49	Z5419394564
CORO1A_compound_28	Cc1cccc(C(N(C)Cc2ccc3cnccc3c2)=O)n1	0.557	0.538	Z5419394451
CORO1A_compound_29	Cc1nc(c[nH]1)C(N(C)CC1CCN(C1)C(Cc1nc(N)[nH]n1)=O)=O	0.554	0.302	Z5419394704
CORO1A_compound_30	C(CNC(CC1C2CC3CC(C2)CC1C3)=O)C(NCc1ccccn1)=O	0.541	0.384	Z2480657463
CORO1A_compound_31	CC(c1ccccn1)N(Cc1ccccc1)C(CNC(c1c(cccn1)O)=O)=O	0.532	0.489	Z1546955713
CORO1A_compound_32	Cc1ccccc1OCC(NCC1CCCN(C1)C(c1cccc(n1)O)=O)=O	0.523	0.369	61218151
CORO1A_compound_33	CN1CC2CCC(C1)N2C(c1ccc2c(nccn2)n1)=O	0.5	0.347	Z2916154040
CORO1A_compound_34	CN1CCC2CN(CC2C1)C(c1cc2c(nccn2)nc1)=O	0.5	0.382	Z2184430865
CORO1A_compound_35	CCN1CCCCC1CNC(c1cccc(n1)O)=O	0.493	0.433	22123694
CORO1A_compound_36	CCOCCC1(CC1)CNC(c1c[nH]c(C)n1)=O	0.493	0.319	Z1502281196
CORO1A_compound_37	Cc1cccc(C(N(C)c2nccc(c3c(C)nc(C)s3)n2)=O)n1	0.478	0.433	Z5419394430
CORO1A_compound_38	CN1CCN(CC1)C(c1ccc(cc1)NC(c1cccc2c1nccn2)=O)=O	0.477	0.409	Z1666148338
CORO1A_compound_39	Cc1cccc(C(N[C@H](Cc2c[nH]c3ccccc23)C(=O)OC)=O)n1	0.473	0.392	Z286565180
CORO1A_compound_40	Cc1cccc(C(N(CC(c2ccco2)O)Cc2ccccc2)=O)n1	0.472	0.388	Z1370993872
CORO1A_compound_41	C1CN(CCN1Cc1cccnc1)C(c1ccc2cccnc2c1O)=O	0.464	0.299	Z3467318279
CORO1A_compound_42	C1CN(CCc2c1c(NC1CC1)ncn2)C(c1cc2ncccn2n1)=O	0.462	0.422	38304554
CORO1A_compound_43	CC(C)CC(CNC(c1cc[nH]c1)=O)NC(c1cc2ccccc2cn1)=O	0.459	0.428	Z5419394193
CORO1A_compound_44	Cc1cccc(c1)c1cc(cnc1)C(NCc1ccc(C)nn1)=O	0.447	0.332	Z5419394344
CORO1A_compound_45	Cc1cc(nc(CN2CCc3cccnc3C2)n1)O	0.446	0.37	Z4297286546
CORO1A_compound_46	CN(C)CC(N(C)CC1CCCCN1C(c1cn2CCCCc2n1)=O)=O	0.44	0.4	Z5419394144
CORO1A_compound_47	CC(C)CC(CN(C)C(c1c[nH]c(C)n1)=O)NC(c1c[nH]c(C)n1)=O	0.437	0.366	Z1535303095
CORO1A_compound_48	Cc1ccc(c(C(NC(C2CC2)c2ccc3c(c2)OCCO3)=O)n1)O	0.429	0.278	Z5419394326
CORO1A_compound_49	CN1CCN(CC1)c1ccncc1NC(c1ccc2cccnc2n1)=O	0.429	0.282	Z2623854964
CORO1A_compound_50	COc1ccc(cn1)NC(CCCN1C(c2cccnc2C1=O)=O)=O	0.429	0.373	EiM08-27970
CORO1A_compound_51	C1CC(CN(C1)C(c1ccc(C#N)nc1)=O)c1nccn1Cc1cccnc1	0.423	0.311	53935437
CORO1A_compound_52	Cc1ccc(C(NCc2ccc(cc2)c2ccc3c(CCO3)c2)=O)nn1	0.421	0.324	Z5419394762
CORO1A_compound_53	Cc1cc(nc(C)n1)N1CCC(CC1)N(C)c1cccc(C(O)=O)n1	0.419	0.315	Z2358630674
CORO1A_compound_54	Cc1cc(NC(c2c(cccn2)O)=O)n(c2cccc(c2)[Cl])n1	0.419	0.337	Z1746395485
CORO1A_compound_55	Cc1nc(CN(C)C(CCCn2cc(c3cnccn3)nn2)=O)n[nH]1	0.418	0.309	Z5419394570
CORO1A_compound_56	Cc1ccc(cc1)C(CNC(c1ccccn1)=O)NC(c1ccc(C)o1)=O	0.415	0.352	Z5419394778
CORO1A_compound_57	Cc1ccc(C(CNC(c2cc3ncccn3n2)=O)N2CCOCC2)o1	0.413	0.385	21288793
CORO1A_compound_58	c1cc(c(NC(c2ccc3c(c2)nc[nH]3)=O)nc1)O	0.412	0.291	Z185397112
CORO1A_compound_59	CCOC(C)C(N1CC(C1)(C(C)NC(c1cn2CCCCc2n1)=O)O)=O	0.412	0.36	Z5419394701
CORO1A_compound_60	Cc1cccn2c(CC(N(C)c3cccc(C#N)n3)=O)cnc12	0.409	0.353	Z5419394492
CORO1A_compound_61	C1CN(CC1CNC(c1ccc2cc[nH]c2n1)=O)C1CC1	0.405	0.319	Z1625130536
CORO1A_compound_62	Cc1cc(C)n(c2ccc(nn2)N2CCN(CC2)C(Nc2cc(cc(c2)OC)OC)=O)n1	0.404	0.352	9280960
CORO1A_compound_63	CC(C)C(C)(CNC(c1ccc(C#N)cn1)=O)NC(c1c[nH]c(C)n1)=O	0.402	0.292	Z5419394230
CORO1A_compound_64	C1CC1CC(c1ccccn1)NC(c1ccc(c(n1)O)[Br])=O	0.4	0.35	Z5419394718
CORO1A_compound_65	CN(C)c1ccc(CNC(C2CCCN(C2)C(c2ccccn2)=O)=O)nc1	0.4	0.323	Z4656535879
CORO1A_compound_66	C(CN1CCN(CC1)C(c1cc(cc(n1)O)N)=O)c1ccncc1	0.396	0.313	Z4293422948
CORO1A_compound_67	CN(C)C1CC2(CCC2)N(C1)Cc1ccc(C#N)nc1	0.392	0.32	Z3488980916
CORO1A_compound_68	C(c1ccncc1)[C@@H]1COC[C@H]1NC(c1ccc(C#N)nc1)=O	0.389	0.311	56723546
CORO1A_compound_69	C(c1ccccn1)Oc1ccc(cn1)NC(c1c(cccn1)O)=O	0.388	0.338	Z5419394818
CORO1A_compound_70	CC(C)N(C(c1cccc(C)n1)=O)c1cccc(C#C)c1	0.386	0.378	Z1098452601
CORO1A_compound_71	Cc1ccc(CNC(C(C2CCOC2)C(NCc2ccc(C)cn2)=O)=O)nc1	0.386	0.348	Z4106229274
CORO1A_compound_72	Cc1c(nc2c(cccn2)n1)N(C)Cc1ncc[nH]1	0.38	0.277	Z5419394264
CORO1A_compound_73	Cc1cc(nc(n1)N(Cc1cccc(c1)[Br])C1CC1)OC	0.38	0.354	Z5419394614
CORO1A_compound_74	C(CN(Cc1ccncc1)C(c1cccc(C(N)=O)n1)=O)N1CCOCC1	0.378	0.286	Z1638858289
CORO1A_compound_75	Cc1cc(nc(c2ccccn2)n1)N1Cc2cncnc2C1	0.378	0.336	Z4915719022
CORO1A_compound_76	CN(C)c1nc(NC(c2cccc3c2cn(C)n3)=O)[nH]n1	0.378	0.337	Z5419394284
CORO1A_compound_77	C1CN(CCN1)c1c(cccn1)NC(c1cc2nccc(C(F)F)n2n1)=O	0.377	0.251	Z4213987495
CORO1A_compound_78	Cc1cc(C(N2CCCC2c2cccn2C)=O)nc(c1)O	0.376	0.284	Z2212459631
CORO1A_compound_79	Cc1c(CCC(NCc2ccc(C)o2)=O)c(C)n(c2ccc(nn2)N2CCOCC2)n1	0.371	0.355	G267-1035
CORO1A_compound_80	C(CNC(c1ccnc2cc(cnc12)F)=O)CN1CCc2ccccc12	0.368	0.31	Z2066688913
CORO1A_compound_81	CC(C)c1ncc(C(N2CCCC(C2C)NC(c2c[nH]c(C)n2)=O)=O)[nH]1	0.367	0.283	Z5419394309
CORO1A_compound_82	Cc1ccc(c2cccnc12)NC(c1cccc(C)n1)=O	0.367	0.316	Z288627588
CORO1A_compound_83	C1CC(CN(C1)Cc1cccc(C#N)n1)c1nnc2ccccn12	0.365	0.24	Z2824660286
CORO1A_compound_84	Cc1cccc(C(N2CCCC2c2ncc(C)n2Cc2ccncc2)=O)n1	0.365	0.287	SA95-0095
CORO1A_compound_85	C(CNC(c1c2ncc(n2ccn1)[Br])=O)c1ccncc1	0.364	0.289	Z1570239318
CORO1A_compound_86	CC1c2c(cccn2)C(N(c2nc(C)cc(n2)OC)N=1)=O	0.36	0.306	Z5419394813
CORO1A_compound_87	CN(Cc1nnc2ccccn12)C(CCCCc1ccc(c(c1)O)O)=O	0.359	0.291	Z4306675928
CORO1A_compound_88	Cc1cccc(n1)N(C)C(c1cccc(C(N2CCCC2)=O)n1)=O	0.357	0.34	Z1261297794
CORO1A_compound_89	C(C(NCc1ccc(cc1)C(Nc1cccnc1)=O)=O)NC(c1ccccn1)=O	0.352	0.299	Z1333654288
CORO1A_compound_90	C1CC2CN(CCN2C1)c1ccc(cc1)NC(c1cnncc1O)=O	0.352	0.241	Z3053881525
CORO1A_compound_91	C1CCN(C(C1)C(NCc1ccc(cn1)O)=O)C(c1ccco1)=O	0.348	0.288	Z4218925553
CORO1A_compound_92	Cn1cc(cc1C(NCCc1nnc2C(NC=Cn12)=O)=O)N	0.348	0.315	Z5419394756
CORO1A_compound_93	CC(CNC(c1cccc(C)n1)=O)OC(C1CCN(CC1)C(c1cccc(C)n1)=O)=O	0.344	0.298	Z1551627569
CORO1A_compound_94	C(CCNC(c1cccc2nncn12)=O)Cc1ccncc1	0.341	0.285	Z4227276250
CORO1A_compound_95	CC(c1nccn1c1ccccc1)OC(c1cccc(C)n1)=O	0.341	0.307	Z2073808890
CORO1A_compound_96	C1CCN(C1)c1ccc(cn1)NC(c1ccncc1O)=O	0.333	0.27	Z5419394662
CORO1A_compound_97	CC(N(C1CC1)c1ccc(cc1)NC(c1cccc(c1O)O)=O)=O	0.333	0.282	Z2232437036
CORO1A_compound_98	CC(C)(C)OC(NCc1cccc(C(N(Cc2ccncc2)C2CC2)=O)n1)=O	0.33	0.286	Z4404929830
CORO1A_compound_99	Cc1cccc(C(N2Cc3cc(ccc3OC[C@H]2C)c2cncnc2)=O)n1	0.33	0.3	SC09-0302
CORO1A_compound_100	C(c1ccnc(c2ccccn2)n1)NC(c1ccn2cnnc2c1)=O	0.327	0.277	Z5419394647
CORO1A_compound_101	CC1CC1CC(NCc1nc(CNC(c2ccnnc2)=O)cc(n1)O)=O	0.326	0.228	Z5419394474
CORO1A_compound_102	C1CN(CCC12CN(C2)C(c1ccncc1N)=O)C(c1ccccn1)=O	0.319	0.298	Z5419394602
CORO1A_compound_103	CC(CNC(c1ccc(c(N)n1)O)=O)N(C)C(CCc1ccncc1)=O	0.319	0.265	Z5419394620
CORO1A_compound_104	Cc1ccc(cc1)N(C1CCC1)C(c1c(ccc(C)n1)O)=O	0.319	0.257	Z5419394736
CORO1A_compound_105	CC(C)CC(CCC(N1Cc2cncnc2C1)=O)C(N1Cc2cncnc2C1)=O	0.315	0.296	Z2499946558
CORO1A_compound_106	CC(N1CCc2cc(ccc12)c1ccc2c(c1)nco2)=O	0.312	0.299	Z5419394536
CORO1A_compound_107	CC(C)CC1(CC1)CNC(c1cc2ccc(cc2cn1)OC)=O	0.311	0.28	Z5419394244
CORO1A_compound_108	CC1=CC(NC(=N1)N1CCN(CC1)c1cccc(C(=O)OC)n1)=O	0.311	0.302	Z2861690732
CORO1A_compound_109	C(c1cccnn1)NC(c1ccncc1N1CCOCC1)=O	0.309	0.268	Z2776078044
CORO1A_compound_110	C(Cc1nnc2ccccn12)CNC(c1ccc(C#N)nc1)=O	0.309	0.281	69758883
CORO1A_compound_111	C1CC1c1nc2CN(Cc2c(n1)O)Cc1nc(c2ccncn2)no1	0.308	0.288	Z5419394281
CORO1A_compound_112	Cc1cccc(C(N2CC(c3ccccc3C2)n2cccn2)=O)n1	0.305	0.288	Z1228027503
CORO1A_compound_113	C1CC(Cc2ccncc2)N(C1)C(c1ccc(c(n1)O)[Br])=O	0.304	0.273	Z4294902097
CORO1A_compound_114	C1CC(CCN(C1)C(c1cc2ncc(cn2n1)[Br])=O)=O	0.303	0.272	Z3633083788
CORO1A_compound_115	C1CC1N(Cc1ccccn1)C([C@@H]1CSC(c2c(cccn2)O)=N1)=O	0.302	0.271	Z4315963518
CORO1A_compound_116	C1CCN(CC1)c1nnc(CN2Cc3cnc(N)nc3C2)o1	0.299	0.284	Z4275407035
CORO1A_compound_117	C1CN(CCC1N1CCc2cc(ccc12)F)Cc1ccc(C#N)nc1	0.299	0.268	Z3515334684
CORO1A_compound_118	Cc1cccc(C(N2CCCSc3ccccc23)=O)n1	0.299	0.281	Z286910168
CORO1A_compound_119	CCOC(CC(NCc1ccc(C#N)cn1)=O)C(C)C	0.298	0.289	Z1767448356
CORO1A_compound_120	C1[C@@H](CNC(c2cc(cc(n2)O)N)=O)N(C[C@H]1F)C(c1ccccn1)=O	0.297	0.27	Z5419394287
CORO1A_compound_121	Cc1cc(nc(NC(c2ccoc2C2CC2)=O)n1)OC	0.297	0.28	Z2319505260
CORO1A_compound_122	c1cnc2nc(cn2c1)NC(c1cc2ccncc2c(n1)O)=O	0.295	0.245	Z5419394673
CORO1A_compound_123	C(CNC(c1ccc2c(nccn2)n1)=O)C(NCc1cccnc1)=O	0.294	0.264	Z1982237108
CORO1A_compound_124	Cc1ccc(C(N2CCC3CC2CN3C(c2ccccn2)=O)=O)nc1O	0.294	0.267	Z5419394800
CORO1A_compound_125	CN(C)CC(NCC[C@H]1CCCN1C(C1=CC2C(=CC=CC2=N1)O)=O)=O	0.294	0.261	Z5419394233
CORO1A_compound_126	COc1ccc(CN2CCC2CNc2ccc(C#N)nc2)cc1	0.294	0.264	Z2700645778
CORO1A_compound_127	C(c1cccnc1)n1cnc(NC(c2c3cnccc3ccn2)=O)n1	0.292	0.25	Z5419394749
CORO1A_compound_128	C1CC2CNCC1N2C1CCN(CC1)C(Nc1ccc(C#N)nc1)=O	0.292	0.258	Z2927515383
CORO1A_compound_129	CN(Cc1ccncc1)c1ccc(C(N2CCCNCC2)=O)nn1	0.292	0.247	Z4080842545
CORO1A_compound_130	C1CNCC12CCN(CC2)C(c1c2c(cccn2)ccn1)=O	0.291	0.261	Z3104794088
CORO1A_compound_131	C1CN(CCC1CNC(c1ccccn1)=O)C(Cc1ccc(C#N)nc1)=O	0.289	0.274	Z2708242183
CORO1A_compound_132	Cc1cccc(C(N=C2N(C)c3ccccc3S2)=O)n1	0.289	0.278	Z286371010
CORO1A_compound_133	CC(CNC(c1ccc(C)c(n1)O)=O)CN(C)C(Cc1cccn1C)=O	0.287	0.256	Z5419394569
CORO1A_compound_134	C(c1nc(cc(n1)O)O)NC(c1cc(cc2c1nccn2)F)=O	0.284	0.258	Z5419394742
CORO1A_compound_135	C(Cc1ccncc1)CNC(c1cnc(cn1)N1CCCNCC1)=O	0.284	0.275	Z3522532411
CORO1A_compound_136	Cc1cc(C(NCCCc2cc(N)n(c3ccccc3)n2)=O)nc(c1)O	0.282	0.255	Z2212975945
CORO1A_compound_137	C(c1cccnc1)n1cc(cn1)NC(c1cc2c(nccn2)nc1)=O	0.28	0.259	Z1675628706
CORO1A_compound_138	Cc1c(Nc2cc(C3CC3)n(C)n2)nc2c(cccn2)n1	0.279	0.264	Z3392381608
CORO1A_compound_139	C1COC2(CCOC2)CC1Nc1ccc(C#N)nc1	0.278	0.239	Z1577080799
CORO1A_compound_140	Cc1nc(CCNC(c2ccc(cn2)O)=O)cc(n1)O	0.277	0.252	70007988
CORO1A_compound_141	Cc1ccc(c(NC(c2ccnc(c3ccccn3)n2)=O)n1)O	0.274	0.261	Z5419394234
CORO1A_compound_142	Cc1ccc(C(NC(C2CC2)c2ccncc2)=O)nn1	0.267	0.253	Z2966416858
CORO1A_compound_143	CC(C)c1ncc(C(NC2(CC2)CN(C)C(Cc2c[nH]c(C)n2)=O)=O)[nH]1	0.264	0.232	Z5419394414
CORO1A_compound_144	CC(CNC(c1ccncc1)=O)CNC(c1c(ccc(C)n1)O)=O	0.263	0.246	Z5419394485
CORO1A_compound_145	C(c1cc2c(cccn2)[nH]1)NC(CSc1nnc2ccccn12)=O	0.26	0.234	Z5419394710
CORO1A_compound_146	CC(C)C(C(C)NC(Cc1c[nH]c(C)n1)=O)NC(c1c(C)[nH]c(C)n1)=O	0.259	0.232	Z3051722650
CORO1A_compound_147	CN1CCN(CC1)c1ccc(cc1OC)NC(c1cnc(c2c1cccn2)O)=O	0.259	0.254	Z4475512653
CORO1A_compound_148	C(c1ccncc1)n1ccnc1NC(c1cccc2ccnn12)=O	0.257	0.223	Z5419394739
CORO1A_compound_149	C1CC(C1)(c1ccncc1)NC(c1ccc(cn1)O)=O	0.257	0.246	Z3358794125
CORO1A_compound_150	Cc1cc(nc(n1)Sc1nnc(c2cnccn2)n1C)OC	0.242	0.231	Z1439515070
CORO1A_compound_151	CN(CCNC(c1cncnc1)=O)C(C1=CC2C(=CC=C(C2=N1)F)O)=O	0.241	0.214	Z5419394178
CORO1A_compound_152	C(C(Nc1cccnc1)=O)Nc1c2c(nccn2)ncn1	0.239	0.226	Z1502752100
CORO1A_compound_153	CC(N(C1CC1)c1nc(cs1)C1N=C2C(C=CC=C2O)N=1)=O	0.229	0.209	Z3492834962
CORO1A_compound_154	CN(C)[C@@H]1CCC[C@H]1Nc1ccc2c(nccn2)n1	0.228	0.203	Z2682987213
CORO1A_compound_155	CC(C)(CN(C)C(c1ccn[nH]1)=O)NC(C1=CC2C(=CC=CC2=N1)O)=O	0.227	0.208	Z5419394131
CORO1A_compound_156	C1CN(CC(c2ccncc2)N1)C(c1cnncc1O)=O	0.212	0.202	Z1373385559
CORO1A_compound_157	C1CC1N(CCNC(c1ccccn1)=O)C(C1C=[c+]2cc(ccc2N=1)O)=O			Z5419394732
CORO1A_compound_158	Cc1ccc2C(=CN=[c+]2c1)C1CCN(CC=1)c1ccc(C(NC2CC2)=O)nn1			Z1815595691
CORO1A_compound_159	Cc1cccc(C(N(CCNC(c2cccc3C=NN=[c+]23)=O)C2CC2)=O)n1			Z5419394697
CORO1A_compound_160	CCOC1CC1C(Nc1cccc(c1)NC(C1=Cc2[c+](cccn2)=N1)=O)=O			Z5419394765
CORO1A_compound_161	CN(CCCN(C)C(C1=Cc2[c+](cccn2)=N1)=O)C(Cc1cn[nH]c1)=O			Z5419394637
CORO1A_compound_162	CN1CCC2(CC1)CN(C2)C(C1:C:C:C2[C+](=CC=N2):N:1)=O			Z3589577949
DCAF1 round 1 compounds have been published https://doi.org/10.1021/acs.jmedchem.2c02132
Compounds	SMILES	ECFP6 Tanimoto similarity of compounds to their nearest neighboring PTE	Average fingerprint similarity of the top 10 most similar DEL PTEs to to the given compound	Catalog_Number	Name in manuscript	Round	KD (micromolar)	KD2 (micromolar)	percent binding	ITC (micromolar)
DCAF1_round_1_compound_1	COCC(c1cccc(c1)[Br])NC(c1c[nH]nc1c1ccc(cc1)[Cl])=O	0.738	0.53	1201859961		1	103		0	0
DCAF1_round_1_compound_2	Cc1cccc(c1)[C@H](C)NC(c1c[nH]nc1c1ccccc1F)=O	0.667	0.498	1193962510		1	64		0	0
DCAF1_round_1_compound_3	C(C(N)=O)[C@H](c1cccc(c1)[Cl])NC(c1c[nH]nc1c1ccc(cc1)[Cl])=O	0.792	0.598	1162633172		1	23		0	0
DCAF1_round_1_compound_4	NC(C[C@H](c1cccc(Cl)c1)NC(c2c[nH]nc2c3ccccc3F)=O)=O	0.808	0.627	1144826714	Z1391232269	1	14	7,9	100	0
DCAF1_round_1_compound_5	CNC([C@H](Cc1c[nH]c2ccccc12)NC(CC(c1ccc(cc1)[Cl])O)=O)=O	0.557	0.398	355436608		1	0		0	0
DCAF1_round_1_compound_6	CCc1c(C(C)=O)c(C)[nH]c1C(NC(CC(O)=O)c1cccc(c1)[Br])=O	0.643	0.378	355436894		1	0		0	0
DCAF1_round_1_compound_7	CC(C)C[C@@H](C(NC)=O)NC(CC(c1ccc(cc1)[Cl])NC(C)=O)=O	0.522	0.438	1074997403		1	0		0	0
DCAF1_round_1_compound_8	Cc1ccccc1C(CC(N1CCc2ccccc2C1C(=O)OC(C)(C)C)=O)NC(N)=O	0.369	0.307	1075088933		1	0		0	0
DCAF1_round_1_compound_9	CC(NC(CC(N(C)CC1(CC1)c1ccccc1)=O)c1ccc(cc1)[Cl])=O	0.623	0.489	1144735769		1	0		0	0
DCAF1_round_1_compound_10	COC(CC(c1cccc(c1)[Cl])NC(c1c[nH]nc1C1CC1)=O)=O	0.684	0.512	1144737616		1	0		0	0
DCAF1_round_1_compound_11	CC[C@H](C)[C@@H](CC(NCC1(CCCCC1)CC(NC)=O)=O)NC(=O)OC(C)(C)C	0.703	0.38	1162633120		1	0		0	0
DCAF1_round_1_compound_12	CC(C)(C)OC(NC(Cc1cccc(c1)OC)C(NCC(CO)c1ccc(cc1)[Cl])=O)=O	0.31	0.288	1193215568		1	0		0	0
DCAF1_round_1_compound_13	Cc1ccccc1C(CC(N[C@@H](Cc1c[nH]c2ccccc12)C(NC)=O)=O)NC(N)=O	0.476	0.417	1193215595		1	0		0	0
DCAF1_round_1_compound_14	CC(C)CN(CC(NCC1(CCCCC1)CC(NC)=O)=O)C(=O)OC(C)(C)C	0.459	0.327	1193303841		1	0		0	0
DCAF1_round_1_compound_15	CC(C)(C)OC(NC(Cc1cccs1)C(N[C@H](CC(N)=O)c1cccc(c1)[Cl])=O)=O	0.385	0.356	1193384667		1	0		0	0
DCAF1_round_1_compound_16	CC(NC(CC(NC(Cc1ccccc1)C(NC)=O)=O)c1ccc(cc1)[Cl])=O	0.468	0.417	1193384668		1	0		0	0
DCAF1_round_1_compound_17	CC(NC(CC(NC1(CCCC1)C(NC)=O)=O)c1ccc(cc1)[Cl])=O	0.527	0.413	1193384729		1	0		0	0
DCAF1_round_1_compound_18	Cc1ccc2c(c1)c(C)c(C(NC(CC(=O)OC)c1cccc(c1)[Cl])=O)[nH]2	0.629	0.373	1193386681		1	0		0	0
DCAF1_round_1_compound_19	CC(NC(CC(N1CCc2ccccc2C1C(N)=O)=O)c1ccc(cc1)[Cl])=O	0.375	0.346	1193386707		1	0		0	0
DCAF1_round_1_compound_20	CC(C)C[C@@H](C(NCC(CO)c1ccc(cc1)[Cl])=O)NC(C(C)(C)C)=O	0.373	0.342	1193386758		1	0		0	0
DCAF1_round_1_compound_21	C([C@@H](c1cccc(c1)[Br])O)NC(c1c[nH]nc1c1ccc(cc1)[Cl])=O	0.588	0.437	1193387738		1	0		0	0
DCAF1_round_1_compound_22	CC(NC(CC(N[C@@H](Cc1c[nH]c2ccccc12)C(NC)=O)=O)c1ccc(cc1)[Cl])=O	0.515	0.391	1193387758		1	0		0	0
DCAF1_round_1_compound_23	Cc1ccccc1C(CC(N1CCc2ccccc2C1C(N)=O)=O)NC(N)=O	0.375	0.324	1193387760		1	0		0	0
DCAF1_round_1_compound_24	CCN(C(C)c1cccc(c1)C(F)(F)F)C(c1ccc2c(c1)NC(CCN2C)=O)=O	0.612	0.383	1193387786		1	0		0	0
DCAF1_round_1_compound_25	COc1cccc(CNCCOc2ccc3CCCc3c2)c1OC(F)F	0.765	0.294	1193387816		1	0		0	0
DCAF1_round_1_compound_26	Cc1ccc(cc1N)C(NCC1(CCCCC1)CC(NC)=O)=O	0.5	0.371	1193388966		1	0		0	0
DCAF1_round_1_compound_27	CC(c1cccc(C)c1)NC(c1c[nH]nc1c1ccccc1F)=O	0.667	0.498	1193917295		1	0		0	0
DCAF1_round_1_compound_28	CNC(CC1(CCCCC1)CNC(c1ccc(CCN)cc1)=O)=O	0.825	0.452	1193962487		1	0		0	0
DCAF1_round_1_compound_29	C1CCN(CC(NC(CO)c2ccccc2C(F)(F)F)=O)C(C(C1)N)=O	0.663	0.337	1201842019		1	0		0	0
DCAF1_round_1_compound_30	CC(NC(CC(N(C)CC12CC3CC(CC(C3)C2)C1)=O)c1ccc(cc1)[Cl])=O	0.409	0.393	1201842039		1	0		0	0
DCAF1_round_1_compound_31	CC(NC(CC(N(C)CC1(CC1)c1ccccc1)=O)c1ccc(C)cc1)=O	0.623	0.487	1201860014		1	0		0	0
DCAF1_round_2_compound_1	C(CNC(c1c[nH]nc1c1ccccc1[Cl])=O)c1cc(ccc1F)F	0.38	0.338	ZBC-0006397		2	100		60	0
DCAF1_round_2_compound_2	C([C@H](c1cccc(c1)[Cl])O)NC(c1c[nH]nc1c1ccccc1[Cl])=O	0.447	0.381	ZBC-0006417		2	100		15	0
DCAF1_round_2_compound_3	COc1ccc(cc1OCc1ccncc1)NC(c1c[nH]nc1c1ccccc1F)=O	0.406	0.34	ZBC-0006487		2	100		15	0
DCAF1_round_2_compound_4	Cc1cccc(CC(CO)NC(c2c[nH]nc2c2ccccc2F)=O)c1	0.567	0.452	ZBC-0006497		2	100		50	0
DCAF1_round_2_compound_5	C1CC(C1)C(C1CC1)NC(c1c[nH]nc1c1ccccc1[Cl])=O	0.362	0.325	ZBC-0006537		2	100		50	0
DCAF1_round_2_compound_6	CN(C)C(CC(c1ccccc1)NC([C@H]1C[C@H](CNC1)c1ccccc1)=O)=O	0.658	0.505	ZBC-0006592		2	100		50	0
DCAF1_round_2_compound_7	CC1=Cc2cc(ccc2N(C)C1=O)NC(C(C1CCCCC1)N)=O	0.247	0.226	ZBC-0006663		2	100		20	0
DCAF1_round_2_compound_8	CC(C(c1ccc2ccccc2c1)NC(C1CNCC=C1)=O)N	0.37	0.342	ZBC-0006682		2	100		60	0
DCAF1_round_2_compound_9	Cc1ccc(cc1)C(CNC(c1c[nH]nc1c1cccc(c1)F)=O)N	0.33	0.307	ZBC-0006685		2	100		60	0
DCAF1_round_2_compound_10	C(C(N)=O)[C@@H](c1ccccc1)NC(c1c[nH]nc1c1ccsc1)=O	0.427	0.386	ZBC-0006528		2	96		50	0
DCAF1_round_2_compound_11	COc1ccc(cc1)c1c(c[nH]n1)C(N[C@@H](CC(N)=O)c1ccccc1)=O	0.471	0.418	ZBC-0005289		2	87		0	0
DCAF1_round_2_compound_12	Cc1cccc(CC(CO)NC(c2c[nH]nc2c2ccccc2[Cl])=O)c1	0.414	0.371	ZBC-0006456		2	87		70	0
DCAF1_round_2_compound_13	C1CC2(C1)CC2CNC(c1c[nH]nc1c1ccccc1F)=O	0.415	0.358	ZBC-0006568		2	86		55	0
DCAF1_round_2_compound_14	C([C@@H](c1ccccc1)NC(c1c[nH]nc1c1ccccc1F)=O)O	0.598	0.504	ZBC-0005305		2	83		0	0
DCAF1_round_2_compound_15	Cn1c2cc(ccc2c(n1)[Br])NC(C(C1CCCC1)N)=O	0.233	0.22	ZBC-0006678		2	83		90	0
DCAF1_round_2_compound_16	C([C@H](c1ccccc1)O)NC(c1c[nH]nc1c1ccc(cc1)F)=O	0.402	0.341	ZBC-0006508		2	79		65	0
DCAF1_round_2_compound_17	CC(c1ccc(c(c1)F)F)NC(c1c[nH]nc1c1ccccc1F)=O	0.529	0.445	ZBC-0005350		2	72		0	0
DCAF1_round_2_compound_18	C(C(c1ccccc1)NC(c1c[nH]nc1c1ccc(cc1)[Cl])=O)O	0.597	0.516	ZBC-0005307		2	64		0	0
DCAF1_round_2_compound_19	CC(c1cccc(c1)[Cl])NC(c1c[nH]nc1c1ccccc1F)=O	0.679	0.525	ZBC-0005035		2	58		0	0
DCAF1_round_2_compound_20	C(C(N)=O)[C@H](c1ccc(cc1)[Cl])NC(c1c[nH]nc1c1ccccc1F)=O	0.627	0.529	ZBC-0005326		2	50	33	75	0
DCAF1_round_2_compound_21	Cc1ccc(cc1CNC(c1c[nH]nc1c1ccccc1F)=O)[Cl]	0.489	0.399	ZBC-0005327		2	47	140	50	0
DCAF1_round_2_compound_22	C(C(N)=O)[C@@H](c1ccccc1)NC(c1c[nH]nc1c1ccc(cc1)F)=O	0.55	0.438	ZBC-0005292		2	42	19	95	0
DCAF1_round_2_compound_23	C(C(N)=O)[C@@H](c1ccccc1)NC(c1c[nH]nc1c1ccccc1)=O	0.476	0.429	ZBC-0005342		2	33	22	80	0
DCAF1_round_2_compound_24	C(C(N)=O)[C@@H](c1ccccc1)NC(c1c[nH]cc1c1ccc(cc1)F)=O	0.329	0.283	ZBC-0006377		2	30		90	0
DCAF1_round_2_compound_25	C(c1coc2ccc(cc12)F)NC(c1c[nH]nc1c1ccccc1F)=O	0.404	0.344	ZBC-0006479		2	27		75	0
DCAF1_round_2_compound_26	C(C(N)=O)[C@H](c1cccc(c1)[Cl])NC(c1c[nH]nc1c1c(cccc1F)F)=O	0.568	0.498	ZBC-0005368		2	21	7	92	0
DCAF1_round_2_compound_27	C(C(c1ccccc1)NC(c1c[nH]nc1c1ccccc1F)=O)c1ncc[nH]1	0.527	0.448	ZBC-0006483		2	15	10	90	0
DCAF1_round_2_compound_28	C([C@@H](c1ccc(cc1)[Cl])NC(c1c[nH]nc1c1ccccc1F)=O)O	0.622	0.512	ZBC-0005346		2	14	11	95	0
DCAF1_round_2_compound_29	CC(C(c1ccccc1)N)NC(c1c[nH]nc1c1c(cccc1F)F)=O	0.375	0.341	ZBC-0006477		2	14	10	70	0
DCAF1_round_2_compound_30	C(C(N)=O)[C@@H](c1ccccc1)NC(c1c[nH]nc1c1ccccc1[Cl])=O	0.467	0.425	ZBC-0005369		2	13	3	100	14
DCAF1_round_2_compound_31	C(C(c1ccccc1)N)NC(c1c[nH]nc1c1ccccc1[Cl])=O	0.347	0.321	ZBC-0006478		2	13	8	90	0
DCAF1_round_2_compound_32	C1CCC(CC1)c1c(c[nH]n1)C(N[C@@H](CC(N)=O)c1ccccc1)=O	0.598	0.418	ZBC-0005037		2	12	5	100	11
DCAF1_round_2_compound_33	C(C(N)=O)[C@@H](c1ccccc1)NC(c1c[nH]nc1c1ccccc1F)=O	0.602	0.52	ZBC-0005356		2	12	4	100	12
DCAF1_round_2_compound_34	C(C(N)=O)[C@@H](c1ccccc1)NC(c1c[nH]nc1c1c(cccc1F)F)=O	0.435	0.408	ZBC-0005358		2	12	3	90	15
DCAF1_round_2_compound_35	C([C@H](c1ccccc1)N)NC(c1c[nH]nc1c1ccccc1[Cl])=O	0.347	0.321	ZBC-0006503		2	8	5	95	0
DCAF1_round_2_compound_36	C(C(N)=O)[C@@H](c1ccccc1)NC(c1c[nH]nc1c1ccc(cc1)[Cl])=O	0.603	0.525	ZBC-0005347		2	6	4	90	0
DCAF1_round_2_compound_37	C(C(N)=O)[C@@H](c1ccccc1)NC(c1c[nH]cc1c1ccccc1F)=O	0.34	0.317	ZBC-0006480		2	6	8	90	0
DCAF1_round_2_compound_38	CC(C)N(Cc1cncn1C)C(c1ccc2c(c1)N(C)CCO2)=O	0.349	0.266	ZBC-0004127		2	0		0	0
DCAF1_round_2_compound_39	C1CN(CCC1NC(c1cnc2n1ccs2)=O)Cc1ccc(c(c1)F)F	0.314	0.247	ZBC-0004128		2	0		0	0
DCAF1_round_2_compound_40	CC(C(N(C)CC1CCCN1c1cccnn1)=O)Oc1ccc(c(c1)F)F	0.49	0.328	ZBC-0004129		2	0		0	0
DCAF1_round_2_compound_41	CC1C(Nc2cc(ccc2N1C)C(N1CCC(C1)Oc1cccc(c1)F)=O)=O	0.241	0.222	ZBC-0004130		2	0		0	0
DCAF1_round_2_compound_42	CC1C(Nc2cc(ccc2N1C)C(N(C)CC1CCCN1c1cccnn1)=O)=O	0.436	0.332	ZBC-0004131		2	0		0	0
DCAF1_round_2_compound_43	Cc1ccc(cc1NS(C)(=O)=O)NC(c1c[nH]nc1c1ccccc1F)=O	0.423	0.381	ZBC-0004132		2	0		0	0
DCAF1_round_2_compound_44	CC(c1ccc(cc1)NC([C@@H](Cc1ccccn1)NC(=O)OC(C)(C)C)=O)NC(=O)OC(C)(C)C	0.534	0.293	ZBC-0004133		2	0		0	0
DCAF1_round_2_compound_45	C1CN(CC1CNC(c1cnc2n1ccs2)=O)c1ccc(c(c1)F)F	0.27	0.221	ZBC-0004134		2	0		0	0
DCAF1_round_2_compound_46	C1CN(CC1CNC(c1c[nH]nc1c1ccccc1F)=O)c1ccc(c(c1)F)F	0.38	0.33	ZBC-0004135		2	0		0	0
DCAF1_round_2_compound_47	C1CN(CCC1NC(c1c[nH]nc1c1ccccc1F)=O)Cc1cc(cc(c1)[Cl])[Cl]	0.436	0.357	ZBC-0004136		2	0		0	0
DCAF1_round_2_compound_48	CC1C(Nc2cc(ccc2N1C)C(N(C)Cc1c(C)nc2n1ccs2)=O)=O	0.314	0.262	ZBC-0004137		2	0		0	0
DCAF1_round_2_compound_49	Cn1cncc1C1CC(CCO1)NC(c1ccc(COc2ccc(cc2)[Br])o1)=O	0.336	0.235	ZBC-0004138		2	0		0	0
DCAF1_round_2_compound_50	C1COCCC1(CNC(c1c[nH]nc1c1ccccc1F)=O)c1ccc(cc1)[Cl]	0.439	0.373	ZBC-0004139		2	0		0	0
DCAF1_round_2_compound_51	CN1CCOc2ccc(cc12)C(N(CCn1ccnc1)Cc1cccc(c1)[Cl])=O	0.344	0.313	ZBC-0004140		2	0		0	0
DCAF1_round_2_compound_52	CC(c1ccc(cc1)NC(N)=O)NC(c1c[nH]nc1c1ccccc1F)=O	0.478	0.413	ZBC-0004141		2	0		0	0
DCAF1_round_2_compound_53	C(C(C([Cl])([Cl])[Cl])O)C(NCc1ccc(c(c1)F)n1ccnc1)=O	0.478	0.463	ZBC-0004142		2	0		0	0
DCAF1_round_2_compound_54	CC(c1ccc(cc1)C(Nc1ccc(c(c1)F)n1cncn1)=O)NC(=O)OC(C)(C)C	0.314	0.25	ZBC-0004143		2	0		0	0
DCAF1_round_2_compound_55	Cc1cccc2c(C)c(C(NCc3ccc(c(c3)F)n3ccnc3)=O)oc12	0.439	0.419	ZBC-0004144		2	0		0	0
DCAF1_round_2_compound_56	c1cc(c(cc1NC(c1coc(c2ccc(cc2F)[Br])n1)=O)F)n1ccnc1	0.471	0.325	ZBC-0004145		2	0		0	0
DCAF1_round_2_compound_57	CC(C)(C(Nc1ccc(c(c1)F)n1ccnc1)=O)Oc1cccc(c1)[Cl]	0.383	0.351	ZBC-0004146		2	0		0	0
DCAF1_round_2_compound_58	CC(C1(CCOCC1)C(NCc1ccc(c(c1)F)n1ccnc1)=O)NC(=O)OC(C)(C)C	0.459	0.432	ZBC-0004147		2	0		0	0
DCAF1_round_2_compound_59	C1CC(CN(C1)C(c1cnc2n1ccs2)=O)c1ccc(c(c1)F)F	0.287	0.229	ZBC-0004148		2	0		0	0
DCAF1_round_2_compound_60	Cc1c(CN(C)C(c2c[nH]nc2c2ccccc2F)=O)n2ccsc2n1	0.337	0.308	ZBC-0004149		2	0		0	0
DCAF1_round_2_compound_61	CCN(C(c1cnc2n1ccs2)=O)c1ccc(c(c1)F)F	0.277	0.212	ZBC-0004150		2	0		0	0
DCAF1_round_2_compound_62	C1CN(CC1Oc1cc(cc(c1)F)F)c1c2c(ncn1)n(cn2)C1CC1	0.291	0.276	ZBC-0004151		2	0		0	0
DCAF1_round_2_compound_63	CC(c1ccc(c(c1)F)F)NC(c1cc2c(cco2)[nH]1)=O	0.366	0.233	ZBC-0004152		2	0		0	0
DCAF1_round_2_compound_64	C(c1cn2ccsc2n1)NC(c1c[nH]nc1c1ccccc1F)=O	0.382	0.358	ZBC-0004153		2	0		0	0
DCAF1_round_2_compound_65	CC(c1ccc(c(c1)F)F)NC(NCc1cn2ccsc2n1)=O	0.323	0.262	ZBC-0004154		2	0		0	0
DCAF1_round_2_compound_66	CNC(c1ccc(CN2CCC3(CC2)COc2ccccc23)cc1)=O	0.55	0.349	ZBC-0004155		2	0		0	0
DCAF1_round_2_compound_67	C1CCN(C1)Cc1ccc(C(NCc2ccc(c(c2)F)n2ccnc2)=O)o1	0.443	0.413	ZBC-0004156		2	0		0	0
DCAF1_round_2_compound_68	Cn1cncc1C1CC(CCO1)NC(NCC1(CCCCC1)c1ccc(c(c1)OC)OC)=O	0.244	0.212	ZBC-0004157		2	0		0	0
DCAF1_round_2_compound_69	CC(C)(C(N1CSC[C@H]1C(Nc1ccc(c(c1)F)n1ccnc1)=O)=O)Oc1ccc(cc1)[Cl]	0.333	0.316	ZBC-0004158		2	0		0	0
DCAF1_round_2_compound_70	C(c1ccc(c(c1)F)n1ccnc1)Nc1ccc(cn1)C(Nc1cccc(c1)[Cl])=O	0.462	0.428	ZBC-0004159		2	0		0	0
DCAF1_round_2_compound_71	CCOC1CC(CNC(NCc2ccc(c(c2)F)n2ccnc2)=O)(C1(C)C)O	0.505	0.477	ZBC-0004160		2	0		0	0
DCAF1_round_2_compound_72	CC1C(Nc2cc(ccc2N1C)C(N(CCNC(=O)OC(C)(C)C)Cc1cccc(c1)[Cl])=O)=O	0.361	0.325	ZBC-0004161		2	0		0	0
DCAF1_round_2_compound_73	C(CNC(NCc1ccc(c(c1)F)n1ccnc1)=O)C=Cc1ccc(cc1)[Br]	0.447	0.422	ZBC-0004162		2	0		0	0
DCAF1_round_2_compound_74	C1CN(CC1CNC(NCc1ccc(c(c1)F)n1ccnc1)=O)c1ccc(c(c1)F)F	0.476	0.424	ZBC-0004163		2	0		0	0
DCAF1_round_2_compound_75	CC(c1ccc(cc1)NC(c1ccncc1)=O)NCc1ccn(c2c(cccc2F)F)n1	0.28	0.263	ZBC-0004164		2	0		0	0
DCAF1_round_2_compound_76	C1CN(CC1Oc1ccc(c(c1)[Cl])[Cl])c1c2cnn(c3ccccc3F)c2ncn1	0.341	0.295	ZBC-0004165		2	0		0	0
DCAF1_round_2_compound_77	CC(C1CN(C1)Cc1ccc(c(c1)F)F)NC(c1ccnc(c1)n1ccnc1)=O	0.297	0.288	ZBC-0004166		2	0		0	0
DCAF1_round_2_compound_78	Cc1c(C(Nc2ccc(cc2)NC(c2c(C)nn(C)c2C)=O)=O)c(C)n(C)n1	0.289	0.263	ZBC-0004167		2	0		0	0
DCAF1_round_2_compound_79	C(CC(N1CCc2ccccc12)=O)CNC(NCc1ccc(c(c1)F)n1ccnc1)=O	0.424	0.406	ZBC-0004168		2	0		0	0
DCAF1_round_2_compound_80	Cc1cc(ccc1CN(C)C[C@@H]1C[C@@H](C1)O)n1ccnc1	0.597	0.337	ZBC-0004169		2	0		0	0
DCAF1_round_2_compound_81	CN(Cc1ccc(Cn2ccnc2)cc1)C[C@H]1C[C@H](C1)O	0.6	0.351	ZBC-0004170		2	0		0	0
DCAF1_round_2_compound_82	C1CCC(C1)C(c1ccc(cc1)F)NCc1cn2ccsc2n1	0.262	0.222	ZBC-0004171		2	0		0	0
DCAF1_round_2_compound_83	CC(C)N(Cc1cncn1C)C(c1cc(cc(C(O)=O)c1[Cl])OC)=O	0.294	0.262	ZBC-0004172		2	0		0	0
DCAF1_round_2_compound_84	c1cc(ccc1c1cc(c(c(c1)F)F)F)NC(c1c[nH]nc1c1ccncc1)=O	0.32	0.298	ZBC-0004173		2	0		0	0
DCAF1_round_2_compound_85	CC(C)N(Cc1cncn1C)C(c1c2cc(C)ccc2sn1)=O	0.257	0.239	ZBC-0004174		2	0		0	0
DCAF1_round_2_compound_86	CC(C)N(Cc1cncn1C)C(C(C)Oc1ccc(c(c1)F)F)=O	0.307	0.277	ZBC-0004175		2	0		0	0
DCAF1_round_2_compound_87	Cc1cccc2ncc(CN3CC(Cc4ccc(c(c4)F)F)C3)n12	0.234	0.21	ZBC-0004176		2	0		0	0
DCAF1_round_2_compound_88	CC(C)(C)OC(NCC1CN(C1)Cc1c[nH]nc1c1ccccc1F)=O	0.296	0.272	ZBC-0004177		2	0		0	0
DCAF1_round_2_compound_89	Cc1cccc2nc(CCNCC3(CCC3)CNC(=O)OC(C)(C)C)cn12	0.386	0.348	ZBC-0004178		2	0		0	0
DCAF1_round_2_compound_90	CC(C)(C)OC(NCC1CN(C1)Cc1ccc(c(c1)F)n1cncn1)=O	0.363	0.286	ZBC-0004179		2	0		0	0
DCAF1_round_2_compound_91	Cc1cc(CNC(c2cc3c(cco3)[nH]2)=O)n(C)n1	0.608	0.261	ZBC-0004180		2	0		0	0
DCAF1_round_2_compound_92	CN(C)C(CC(c1ccccc1)NC(NCC1(CCOCC1)c1ccc(cc1)F)=O)=O	0.477	0.457	ZBC-0004181		2	0		0	0
DCAF1_round_2_compound_93	CC(C)(C)c1ccc(cc1)C1(CC1)NCc1ccc(c(c1)F)n1cncn1	0.269	0.248	ZBC-0004182		2	0		0	0
DCAF1_round_2_compound_94	Cc1ccc(CN2CCCCC2c2cncn2C)c(C)c1C	0.278	0.234	ZBC-0004183		2	0		0	0
DCAF1_round_2_compound_95	C1CC1(c1ccc(cc1)[Br])NCC(NCC(Nc1ccc(c(c1)F)F)=O)=O	0.24	0.216	ZBC-0004184		2	0		0	0
DCAF1_round_2_compound_96	CC(c1cnc2n1ccs2)NC1(CC1)c1ccc(cc1)F	0.216	0.203	ZBC-0004185		2	0		0	0
DCAF1_round_2_compound_97	CCC(c1ccc2c(CCO2)c1)NCc1ccc(c(c1)F)n1ccnc1	0.482	0.426	ZBC-0004186		2	0		0	0
DCAF1_round_2_compound_98	CC(C)N(CCN(C)C(CN1C(C)=CC(C)=NC1=O)=O)C(c1cncn1C)=O	0.358	0.34	ZBC-0004187		2	0		0	0
DCAF1_round_2_compound_99	C1Cc2nncn2CC1C(NCC1CN(C1)Cc1ccc(c(c1)F)F)=O	0.43	0.276	ZBC-0004742		2	0		0	0
DCAF1_round_2_compound_100	Cc1cccc2nc(cn12)C(NCC1CN(C1)Cc1ccc(c(c1)F)F)=O	0.374	0.271	ZBC-0004743		2	0		0	0
DCAF1_round_2_compound_101	Cc1csc2nc(CC(NCC3CN(C3)Cc3ccc(c(c3)F)F)=O)cn12	0.358	0.259	ZBC-0004744		2	0		0	0
DCAF1_round_2_compound_102	CC1(C)CC(C1)CN1CC(CNC(c2ccc(cc2)n2cnnc2)=O)C1	0.243	0.208	ZBC-0004745		2	0		0	0
DCAF1_round_2_compound_103	CC(c1ccc(c(c1)F)F)N1CC(CNC(CN2C(C)=CC(C)=NC2=O)=O)C1	0.309	0.285	ZBC-0004746		2	0		0	0
DCAF1_round_2_compound_104	C(C1CN(C1)Cc1ccc(c(c1)F)F)NC(c1c[nH]nc1c1cccnc1)=O	0.351	0.273	ZBC-0004747		2	0		0	0
DCAF1_round_2_compound_105	C(CNC(N)=O)C(NCC1CN(C1)Cc1ccc(c(c1)F)F)=O	0.4	0.285	ZBC-0005018		2	0		0	0
DCAF1_round_2_compound_106	CNC(CN1CC(CNC(c2c[nH]nc2C2CCCCC2)=O)C1)=O	0.457	0.329	ZBC-0005019		2	0		0	0
DCAF1_round_2_compound_107	C(C1CN(C1)Cc1ccc(c(c1)F)F)NC(c1cc2c(cco2)[nH]1)=O	0.373	0.264	ZBC-0005020		2	0		0	0
DCAF1_round_2_compound_108	CC(c1ccc(c(c1)F)F)N1CC(CNC(c2ccc(nc2)n2ccnc2)=O)C1	0.336	0.301	ZBC-0005021		2	0		0	0
DCAF1_round_2_compound_109	CC(c1ccc(cc1)NS(C)(=O)=O)NC(c1c[nH]nc1c1ccc(cc1)[Cl])=O	0.471	0.411	ZBC-0005022		2	0		0	0
DCAF1_round_2_compound_110	C[C@@H](c1ccc(cc1)[Cl])NC(c1c[nH]nc1c1ccccc1F)=O	0.566	0.468	ZBC-0005023		2	0		0	0
DCAF1_round_2_compound_111	CC(c1ccc(cc1)[Cl])NC(c1c[nH]nc1c1ccccc1F)=O	0.566	0.468	ZBC-0005024		2	0		0	0
DCAF1_round_2_compound_112	CC(c1ccc(c(c1)F)n1cc(C)cn1)NC(c1c[nH]nc1c1ccccc1F)=O	0.47	0.388	ZBC-0005025		2	0		0	0
DCAF1_round_2_compound_113	CC(c1ccc(c(c1)F)F)NC(c1c[nH]nc1c1ccc(cc1)[Cl])=O	0.531	0.447	ZBC-0005026		2	0		0	0
DCAF1_round_2_compound_114	CC(c1ccc(cc1)NS(C)(=O)=O)NC(c1c[nH]nc1c1ccccc1F)=O	0.468	0.402	ZBC-0005027		2	0		0	0
DCAF1_round_2_compound_115	C([C@H](c1ccc(cc1)[Cl])NC(c1c[nH]nc1c1ccccc1F)=O)O	0.622	0.512	ZBC-0005028		2	0		0	0
DCAF1_round_2_compound_116	CC(c1ccc(cc1)NC(c1ccncc1)=O)NC(c1c[nH]nc1c1ccccc1F)=O	0.431	0.376	ZBC-0005029		2	0		0	0
DCAF1_round_2_compound_117	CC(c1cccc(c1)NS(C)(=O)=O)NC(c1c[nH]nc1c1ccccc1F)=O	0.495	0.429	ZBC-0005030		2	0		0	0
DCAF1_round_2_compound_118	CC(c1ccc(cc1)NC(N)=O)NC(c1c[nH]nc1c1ccc(c(c1)[Cl])F)=O	0.396	0.351	ZBC-0005031		2	0		0	0
DCAF1_round_2_compound_119	CC(c1ccc(cc1)NS(C)(=O)=O)NC(c1c[nH]nc1c1c(cccc1F)F)=O	0.32	0.303	ZBC-0005032		2	0		0	0
DCAF1_round_2_compound_120	CC(c1ccc(cc1)NS(C)(=O)=O)NC(c1c[nH]nc1c1cccc(c1)[Cl])=O	0.411	0.365	ZBC-0005033		2	0		0	0
DCAF1_round_2_compound_121	CC(c1cccc(c1)NS(C)(=O)=O)NC(c1c[nH]nc1c1c(cccc1F)F)=O	0.337	0.322	ZBC-0005034		2	0		0	0
DCAF1_round_2_compound_122	CC(c1ccc(cc1)NC(N)=O)NC(c1c[nH]nc1c1ccc(cc1)[Cl])=O	0.482	0.424	ZBC-0005036		2	0		0	0
DCAF1_round_2_compound_123	CC(c1ccc(cc1)NS(C)(=O)=O)NC(c1c[nH]nc1c1ccc(c(c1)[Cl])F)=O	0.392	0.345	ZBC-0005038		2	0		0	0
DCAF1_round_2_compound_124	CC(c1cccc(c1)N1CCCC1)NC(c1c[nH]nc1c1ccccc1F)=O	0.48	0.412	ZBC-0005039		2	0		0	0
DCAF1_round_2_compound_125	CC(c1ccc(cc1)NC(N)=O)NC(c1c[nH]nc1c1c(cccc1F)F)=O	0.327	0.309	ZBC-0005040		2	0		0	0
DCAF1_round_2_compound_126	C1CC1(c1cccc(c1)NC(c1c[nH]nc1c1ccccc1F)=O)N	0.433	0.367	ZBC-0005041		2	0		0	0
DCAF1_round_2_compound_127	CC(c1ccc(c(c1)F)n1ccnc1C)NC(c1c[nH]nc1c1ccncc1)=O	0.352	0.328	ZBC-0005042		2	0		0	0
DCAF1_round_2_compound_128	CC(c1ccc(cc1)n1cncn1)NC(c1c[nH]nc1c1ccc(cc1)[Cl])=O	0.462	0.407	ZBC-0005283		2	0		0	0
DCAF1_round_2_compound_129	CC(c1ccc(cc1)F)NC(c1c[nH]nc1c1ccc(cc1)[Cl])=O	0.635	0.461	ZBC-0005284		2	0		0	0
DCAF1_round_2_compound_130	CC(c1ccccc1)NC(c1c[nH]nc1c1ccc(cc1)[Cl])=O	0.558	0.498	ZBC-0005285		2	0		0	0
DCAF1_round_2_compound_131	CC(c1cccc(c1)[N+]([O-])=O)NC(c1c[nH]nc1c1ccccc1F)=O	0.57	0.444	ZBC-0005286		2	0		0	0
DCAF1_round_2_compound_132	CC(c1cccc(c1)[Br])NC(c1c[nH]nc1c1ccc(cc1)F)=O	0.523	0.404	ZBC-0005287		2	0		0	0
DCAF1_round_2_compound_133	CC(c1cccc(c1)O)NC(c1c[nH]nc1c1ccccc1F)=O	0.534	0.457	ZBC-0005288		2	0		0	0
DCAF1_round_2_compound_134	CC(c1ccc(cc1)OCC(=O)OC)NC(c1c[nH]nc1c1ccc(cc1)[Cl])=O	0.472	0.41	ZBC-0005290		2	0		0	0
DCAF1_round_2_compound_135	C(C(N)=O)[C@H](c1ccc(cc1)[Cl])NC(c1c[nH]nc1c1cccc(c1)[Cl])=O	0.548	0.468	ZBC-0005291		2	0		0	0
DCAF1_round_2_compound_136	CC(c1ccc(cc1)n1cncn1)NC(c1c[nH]nc1c1ccccc1F)=O	0.44	0.406	ZBC-0005293		2	0		0	0
DCAF1_round_2_compound_137	COc1cccc(c1)C(CO)NC(c1c[nH]nc1c1ccccc1F)=O	0.628	0.535	ZBC-0005294		2	0		0	0
DCAF1_round_2_compound_138	CCC(c1cccc(c1)[N+]([O-])=O)NC(c1c[nH]nc1c1ccccc1F)=O	0.667	0.519	ZBC-0005295		2	0		0	0
DCAF1_round_2_compound_139	CC(c1cc(c(c(c1)F)F)F)NC(c1c[nH]nc1c1ccc(cc1)[Cl])=O	0.557	0.469	ZBC-0005296		2	0		0	0
DCAF1_round_2_compound_140	C1CC1(c1cccc(c1)NC(c1c[nH]nc1c1ccc(cc1)[Cl])=O)N	0.444	0.383	ZBC-0005297		2	0		0	0
DCAF1_round_2_compound_141	CC1(C)CC(C1)CNC(c1c[nH]nc1c1ccc(cc1)[Cl])=O	0.476	0.401	ZBC-0005298		2	0		0	0
DCAF1_round_2_compound_142	C(C(c1ccccc1)NC(c1c[nH]nc1c1ccccc1F)=O)F	0.585	0.503	ZBC-0005299		2	0		0	0
DCAF1_round_2_compound_143	CC(c1cccc(c1)S(N)(=O)=O)NC(c1c[nH]nc1c1ccccc1F)=O	0.522	0.448	ZBC-0005300		2	0		0	0
DCAF1_round_2_compound_144	COC(CNC(c1c[nH]nc1c1ccccc1F)=O)c1cccc(c1)[Cl]	0.596	0.471	ZBC-0005301		2	0		0	0
DCAF1_round_2_compound_145	CC(c1ccnc(c1)OC)NC(c1c[nH]nc1c1ccc(cc1)[Cl])=O	0.471	0.422	ZBC-0005302		2	0		0	0
DCAF1_round_2_compound_146	CC1(C)C(CC1OC)CNC(c1c[nH]nc1c1ccc(cc1)[Cl])=O	0.456	0.385	ZBC-0005303		2	0		0	0
DCAF1_round_2_compound_147	CC(C(c1cccc(c1)[Cl])O)NC(c1c[nH]nc1c1ccccc1F)=O	0.64	0.502	ZBC-0005304		2	0		0	0
DCAF1_round_2_compound_148	C[C@@H](c1ccccc1)NC(c1c[nH]nc1c1ccc(cc1)[Cl])=O	0.558	0.498	ZBC-0005306		2	0		0	0
DCAF1_round_2_compound_149	CC(c1cccc(c1)S(NC)(=O)=O)NC(c1c[nH]nc1c1ccccc1F)=O	0.527	0.445	ZBC-0005308		2	0		0	0
DCAF1_round_2_compound_150	C(C(c1ccccc1)NC(c1c[nH]nc1c1ccccc1F)=O)O	0.598	0.504	ZBC-0005309		2	0		0	0
DCAF1_round_2_compound_151	COC(NCc1ccc(cc1)NC(c1c[nH]nc1c1ccc(cc1)[Cl])=O)=O	0.427	0.381	ZBC-0005310		2	0		0	0
DCAF1_round_2_compound_152	CC(c1cccc(c1)OC)NC(c1c[nH]nc1c1ccccc1F)=O	0.539	0.463	ZBC-0005311		2	0		0	0
DCAF1_round_2_compound_153	C(C(N)=O)[C@@H](c1ccccc1)NC(c1c[nH]nc1c1cccc(c1)[Cl])=O	0.523	0.451	ZBC-0005312		2	0		0	0
DCAF1_round_2_compound_154	CC(c1ccc(c(C)c1)F)NC(c1c[nH]nc1c1ccccc1F)=O	0.517	0.444	ZBC-0005313		2	0		0	0
DCAF1_round_2_compound_155	CC(c1cccc(c1)NS(C)(=O)=O)NC(c1c[nH]nc1c1ccc(cc1)[Cl])=O	0.5	0.435	ZBC-0005314		2	0		0	0
DCAF1_round_2_compound_156	C(C(CO)c1ccc(cc1)[Cl])NC(c1c[nH]nc1c1ccccc1F)=O	0.511	0.425	ZBC-0005315		2	0		0	0
DCAF1_round_2_compound_157	C([C@H](c1ccc(cc1)[Cl])NC(c1c[nH]nc1c1cccc(c1)F)=O)O	0.489	0.426	ZBC-0005316		2	0		0	0
DCAF1_round_2_compound_158	C(C(c1cccc(c1)O)NC(c1c[nH]nc1c1ccc(cc1)[Cl])=O)O	0.641	0.525	ZBC-0005317		2	0		0	0
DCAF1_round_2_compound_159	C([C@H](c1cccc(c1)[Br])O)NC(c1c[nH]nc1c1ccc(cc1)[Cl])=O	0.588	0.437	ZBC-0005318		2	0		0	0
DCAF1_round_2_compound_160	CC(c1cccc(c1)[Br])NC(c1c[nH]nc1c1ccc(cc1)OC)=O	0.511	0.383	ZBC-0005319		2	0		0	0
DCAF1_round_2_compound_161	C(C(N)=O)[C@H](c1ccc(cc1)[Cl])NC(c1c[nH]nc1c1ccc(cc1)[Cl])=O	0.658	0.515	ZBC-0005320		2	0		0	0
DCAF1_round_2_compound_162	C1CN(CC1NC(c1c[nH]nc1c1ccccc1F)=O)c1ccc(cc1)[Cl]	0.43	0.36	ZBC-0005321		2	0		0	0
DCAF1_round_2_compound_163	C(C(N)=O)[C@H](c1ccc(cc1)[Cl])NC(c1c[nH]nc1c1ccc(cc1)F)=O	0.689	0.481	ZBC-0005322		2	0		0	0
DCAF1_round_2_compound_164	C1COCCC1(CNC(c1c[nH]nc1c1ccc(cc1)[Cl])=O)c1cccc(c1)[Br]	0.446	0.365	ZBC-0005323		2	0		0	0
DCAF1_round_2_compound_165	COC[C@H](c1cccnc1)NC(c1c[nH]nc1c1cccc(c1)[Cl])=O	0.489	0.418	ZBC-0005324		2	0		0	0
DCAF1_round_2_compound_166	CC(c1cccc(c1)NS(C)(=O)=O)NC(c1c[nH]nc1c1cccc(c1)[Cl])=O	0.432	0.376	ZBC-0005325		2	0		0	0
DCAF1_round_2_compound_167	C([C@H](c1cccc(c1)[Cl])O)NC(c1c[nH]nc1c1ccc(cc1)[Cl])=O	0.588	0.472	ZBC-0005328		2	0		0	0
DCAF1_round_2_compound_168	CCOc1cccc(c1)C(C)NC(c1c[nH]nc1c1ccccc1F)=O	0.549	0.474	ZBC-0005329		2	0		0	0
DCAF1_round_2_compound_169	C[C@@H](c1cccc(c1)O)NC(c1c[nH]nc1c1ccccc1F)=O	0.534	0.457	ZBC-0005330		2	0		0	0
DCAF1_round_2_compound_170	CC(c1cccc(c1)NC(C)=O)NC(c1c[nH]nc1c1ccccc1F)=O	0.522	0.453	ZBC-0005331		2	0		0	0
DCAF1_round_2_compound_171	C([C@H](c1cccc(c1)[Cl])O)NC(c1c[nH]nc1c1ccccc1F)=O	0.598	0.47	ZBC-0005332		2	0		0	0
DCAF1_round_2_compound_172	CC(c1ccc(cc1)[Cl])NC(c1c[nH]nc1c1cccnc1)=O	0.42	0.388	ZBC-0005333		2	0		0	0
DCAF1_round_2_compound_173	COC[C@H](c1ccccn1)NC(c1c[nH]nc1c1ccc(cc1)[Cl])=O	0.512	0.46	ZBC-0005334		2	0		0	0
DCAF1_round_2_compound_174	CS(Nc1ccccc1CNC(c1c[nH]nc1c1ccc(cc1)[Cl])=O)(=O)=O	0.421	0.374	ZBC-0005335		2	0		0	0
DCAF1_round_2_compound_175	C(C(c1ccccc1)NC(c1c[nH]nc1c1ccc(cc1)[Cl])=O)F	0.577	0.514	ZBC-0005336		2	0		0	0
DCAF1_round_2_compound_176	C(C(N)=O)[C@H](c1ccc(cc1)[Cl])NC(c1c[nH]nc1c1ccncc1)=O	0.549	0.446	ZBC-0005337		2	0		0	0
DCAF1_round_2_compound_177	C(c1ccc(cc1)NC(c1c[nH]nc1c1ccccc1F)=O)NC(N)=O	0.417	0.353	ZBC-0005338		2	0		0	0
DCAF1_round_2_compound_178	C([C@H](c1ccc(cc1)[Cl])NC(c1c[nH]nc1c1ccc(cc1)F)=O)O	0.632	0.465	ZBC-0005339		2	0		0	0
DCAF1_round_2_compound_179	C(C(N)=O)[C@H](c1ccc(cc1)[Cl])NC(c1c[nH]nc1c1ccc(c(c1)[Cl])F)=O	0.548	0.433	ZBC-0005340		2	0		0	0
DCAF1_round_2_compound_180	CC(c1ccc(cc1)NC(c1ccncc1)=O)NC(c1c[nH]nc1c1ccc(cc1)[Cl])=O	0.433	0.385	ZBC-0005341		2	0		0	0
DCAF1_round_2_compound_181	COC(C(CNC(c1c[nH]nc1c1ccc(cc1)[Cl])=O)c1ccc(cc1)F)=O	0.548	0.404	ZBC-0005343		2	0		0	0
DCAF1_round_2_compound_182	CC(c1ccc(cn1)[Br])NC(c1c[nH]nc1c1ccc(cc1)[Cl])=O	0.472	0.412	ZBC-0005344		2	0		0	0
DCAF1_round_2_compound_183	CC(c1ccc(cc1)NC(N)=O)NC(c1c[nH]nc1c1cccc(c1)[Cl])=O	0.415	0.372	ZBC-0005345		2	0		0	0
DCAF1_round_2_compound_184	C[C@@H](c1ccc(cc1)[Cl])NC(c1c[nH]nc1c1cccnc1)=O	0.42	0.388	ZBC-0005348		2	0		0	0
DCAF1_round_2_compound_185	CC(c1ccc(cc1)[Cl])NC(c1c[nH]nc1c1ccc(cc1)F)=O	0.571	0.431	ZBC-0005349		2	0		0	0
DCAF1_round_2_compound_186	C(C(c1cccc(c1)O)NC(c1c[nH]nc1c1ccccc1F)=O)O	0.631	0.536	ZBC-0005351		2	0		0	0
DCAF1_round_2_compound_187	CC(c1cccc(c1)F)NC(c1c[nH]nc1c1ccccc1F)=O	0.54	0.462	ZBC-0005352		2	0		0	0
DCAF1_round_2_compound_188	C1COCCC1(CNC(c1c[nH]nc1c1ccccc1F)=O)c1cccc(c1)[Cl]	0.47	0.388	ZBC-0005353		2	0		0	0
DCAF1_round_2_compound_189	C(C(CO)c1cccc(c1)[Cl])NC(c1c[nH]nc1c1ccccc1F)=O	0.584	0.461	ZBC-0005354		2	0		0	0
DCAF1_round_2_compound_190	C[C@@H](c1cccc(c1)F)NC(c1c[nH]nc1c1ccccc1F)=O	0.54	0.462	ZBC-0005355		2	0		0	0
DCAF1_round_2_compound_191	CO[C@@H]1C[C@@H](C1)CNC(c1c[nH]nc1c1ccc(cc1)[Cl])=O	0.447	0.396	ZBC-0005357		2	0		0	0
DCAF1_round_2_compound_192	C(CC(c1ccccc1)NC(c1c[nH]nc1c1ccccc1F)=O)CO	0.557	0.471	ZBC-0005359		2	0		0	0
DCAF1_round_2_compound_193	CC(c1ccc(c(c1)F)n1ccnc1C)NC(c1c[nH]nc1c1c(cccc1F)F)=O	0.327	0.315	ZBC-0005360		2	0		0	0
DCAF1_round_2_compound_194	CC(c1cccc(C#N)c1)NC(c1c[nH]nc1c1ccccc1F)=O	0.505	0.436	ZBC-0005361		2	0		0	0
DCAF1_round_2_compound_195	CC(c1ccc(C)cc1)NC(c1c[nH]nc1c1ccccc1F)=O	0.541	0.448	ZBC-0005362		2	0		0	0
DCAF1_round_2_compound_196	C(C(c1cccc(c1)[Cl])O)NC(c1c[nH]nc1c1ccccc1F)=O	0.598	0.47	ZBC-0005363		2	0		0	0
DCAF1_round_2_compound_197	C([C@H](c1ccccc1)NC(c1c[nH]nc1c1ccccc1F)=O)O	0.598	0.504	ZBC-0005364		2	0		0	0
DCAF1_round_2_compound_198	CC(c1ccc(C)cc1)NC(c1c[nH]nc1c1ccc(cc1)[Cl])=O	0.519	0.451	ZBC-0005365		2	0		0	0
DCAF1_round_2_compound_199	COC[C@H](c1cccnc1)NC(c1c[nH]nc1c1ccc(cc1)[Cl])=O	0.56	0.482	ZBC-0005366		2	0		0	0
DCAF1_round_2_compound_200	C([C@H](c1ccccc1)NC(c1c[nH]nc1c1ccc(cc1)[Cl])=O)O	0.597	0.516	ZBC-0005367		2	0		0	0
DCAF1_round_2_compound_201	C1CN(CCC1NC(c1c[nH]nc1c1ccccc1F)=O)Cc1ccc(cc1)[Cl]	0.449	0.366	ZBC-0005370		2	0		0	0
DCAF1_round_2_compound_202	C(C(c1cccc(c1)[Cl])O)NC(c1c[nH]nc1c1ccc(cc1)[Cl])=O	0.588	0.472	ZBC-0005371		2	0		0	0
DCAF1_round_2_compound_203	CC(c1ccccc1)NC(c1c[nH]nc1c1ccccc1F)=O	0.573	0.481	ZBC-0005372		2	0		0	0
DCAF1_round_2_compound_204	CC(c1cccc(c1)OC)NC(c1c[nH]nc1c1ccc(cc1)[Cl])=O	0.542	0.462	ZBC-0005373		2	0		0	0
DCAF1_round_2_compound_205	C1CN(CC1NC(c1c[nH]nc1c1ccccc1F)=O)c1cccc(c1)[Cl]	0.46	0.365	ZBC-0005374		2	0		0	0
DCAF1_round_2_compound_206	C[C@@H](c1ccccc1)NC(c1c[nH]nc1c1ccccc1F)=O	0.573	0.481	ZBC-0005375		2	0		0	0
DCAF1_round_2_compound_207	CC(C(c1cccc(c1)[Cl])O)NC(c1c[nH]nc1c1ccc2c(c1)OCCO2)=O	0.426	0.36	ZBC-0006372		2	0		0	0
DCAF1_round_2_compound_208	CC(Cc1cccc(C)c1)NC(c1c[nH]nc1c1cccc(c1)[Cl])=O	0.438	0.38	ZBC-0006373		2	0		0	0
DCAF1_round_2_compound_209	C(CNC(c1c[nH]nc1c1ccccc1F)=O)C1=CSC(N1)=O	0.406	0.351	ZBC-0006374		2	0		0	0
DCAF1_round_2_compound_210	Cc1cccc(c1)C(CNC(c1c[nH]cc1c1ccccc1F)=O)O	0.374	0.294	ZBC-0006375		2	0		0	0
DCAF1_round_2_compound_211	C(CNC(c1c[nH]nc1c1cccc(c1)[Cl])=O)c1cccc(c1)C(N)=O	0.364	0.318	ZBC-0006376		2	0		0	0
DCAF1_round_2_compound_212	C([C@H](c1ccccc1)O)NC(c1c[nH]nc1c1cccc(c1)[Cl])=O	0.407	0.362	ZBC-0006378		2	0		0	0
DCAF1_round_2_compound_213	Cc1cccc(CC(CO)NC(c2c[nH]nc2c2ccc(c(c2)[Cl])F)=O)c1	0.426	0.37	ZBC-0006379		2	0		0	0
DCAF1_round_2_compound_214	COc1ccccc1c1c[nH]cc1C(N[C@@H](CC(N)=O)c1ccccc1)=O	0.288	0.28	ZBC-0006380		2	0		0	0
DCAF1_round_2_compound_215	C([C@H](c1cccc(c1)[Cl])O)NC(c1c[nH]nc1c1ccccc1)=O	0.471	0.402	ZBC-0006381		2	0		0	0
DCAF1_round_2_compound_216	C([C@H](c1cccc(c1)[Cl])O)NC(c1c[nH]nc1c1c(cccc1F)F)=O	0.417	0.371	ZBC-0006382		2	0		0	0
DCAF1_round_2_compound_217	CC(C(c1ccc(c(c1)F)F)O)NC(c1c[nH]nc1c1ccc(cc1)F)=O	0.471	0.369	ZBC-0006383		2	0		0	0
DCAF1_round_2_compound_218	C([C@H](c1cccc(c1)[Br])O)NC(c1c[nH]nc1c1ccccc1)=O	0.446	0.346	ZBC-0006384		2	0		0	0
DCAF1_round_2_compound_219	CC(C(c1ccc(cc1)F)O)NC(c1c[nH]nc1c1ccc(c(c1)[Cl])F)=O	0.477	0.371	ZBC-0006385		2	0		0	0
DCAF1_round_2_compound_220	CC(C(c1ccc(cc1)[Br])O)NC(c1c[nH]nc1c1cccc(c1)[Cl])=O	0.415	0.375	ZBC-0006386		2	0		0	0
DCAF1_round_2_compound_221	C(C(c1ccccc1)O)NC(c1c[nH]nc1c1ccc(cc1)[Cl])=O	0.482	0.435	ZBC-0006387		2	0		0	0
DCAF1_round_2_compound_222	C([C@H](c1cccc(c1)[Br])O)NC(c1c[nH]nc1c1cccnc1)=O	0.412	0.322	ZBC-0006388		2	0		0	0
DCAF1_round_2_compound_223	CC(c1ccc[nH]1)NC(c1c[nH]nc1c1cccc(c1)[Cl])=O	0.427	0.376	ZBC-0006389		2	0		0	0
DCAF1_round_2_compound_224	C(C(c1cccc(c1)[Cl])O)NC(c1c[nH]nc1c1ccccc1)=O	0.471	0.402	ZBC-0006390		2	0		0	0
DCAF1_round_2_compound_225	C(CO)C(Cc1ccccc1)NC(c1c[nH]nc1c1cccc(c1)[Cl])=O	0.426	0.377	ZBC-0006391		2	0		0	0
DCAF1_round_2_compound_226	C(C(c1cccc(c1)[Cl])O)NC(c1c[nH]nc1c1c(cccc1F)F)=O	0.417	0.371	ZBC-0006392		2	0		0	0
DCAF1_round_2_compound_227	C(C(c1cccc(c1)[Cl])O)NC(c1c[nH]cc1c1ccccc1F)=O	0.374	0.299	ZBC-0006393		2	0		0	0
DCAF1_round_2_compound_228	CC(C(c1cccc(c1)F)O)NC(c1c[nH]nc1c1ccc(c(c1)[Cl])F)=O	0.394	0.364	ZBC-0006394		2	0		0	0
DCAF1_round_2_compound_229	CC(C(c1cccc(c1)F)O)NC(c1c[nH]nc1c1ccccc1)=O	0.379	0.361	ZBC-0006395		2	0		0	0
DCAF1_round_2_compound_230	COc1ccc(cc1)c1c(c[nH]n1)C(NC[C@H](c1cccc(c1)[Cl])O)=O	0.483	0.396	ZBC-0006396		2	0		0	0
DCAF1_round_2_compound_231	CCC(C(c1ccccc1)O)NC(c1c[nH]nc1c1ccccc1)=O	0.396	0.377	ZBC-0006398		2	0		0	0
DCAF1_round_2_compound_232	C(c1cc2ccccc2[nH]1)NC(c1c[nH]nc1c1ccccc1F)=O	0.408	0.349	ZBC-0006399		2	0		0	0
DCAF1_round_2_compound_233	C[C@@H]([C@@H](C(=O)OCc1ccccc1)NC(c1c[nH]nc1c1ccc(cc1)OC)=O)O	0.367	0.334	ZBC-0006400		2	0		0	0
DCAF1_round_2_compound_234	C([C@H](c1cccc(c1)[Cl])O)NC(c1c[nH]nc1c1ccc(s1)[Cl])=O	0.389	0.333	ZBC-0006401		2	0		0	0
DCAF1_round_2_compound_235	C(C(c1cc(cc(c1)[Cl])F)O)NC(c1c[nH]nc1c1ccccc1)=O	0.365	0.348	ZBC-0006402		2	0		0	0
DCAF1_round_2_compound_236	CC(Cc1ccccc1O)NC(c1c[nH]nc1c1ccccc1F)=O	0.523	0.447	ZBC-0006403		2	0		0	0
DCAF1_round_2_compound_237	CC(C(c1c(cccc1F)F)O)NC(c1c[nH]nc1c1ccccc1F)=O	0.511	0.425	ZBC-0006404		2	0		0	0
DCAF1_round_2_compound_238	C(C(CO)NC(c1c[nH]nc1c1ccccc1F)=O)c1c[nH]c2ccccc12	0.48	0.415	ZBC-0006405		2	0		0	0
DCAF1_round_2_compound_239	COc1ccc(cc1)c1c(c[nH]n1)C(NCC(c1cccc(c1)[Cl])O)=O	0.483	0.396	ZBC-0006406		2	0		0	0
DCAF1_round_2_compound_240	COc1ccc(cc1)c1c(c[nH]n1)C(NCC(c1ccccc1)O)=O	0.359	0.334	ZBC-0006407		2	0		0	0
DCAF1_round_2_compound_241	C(CNC(c1c[nH]nc1c1ccccc1F)=O)c1ccccc1O	0.461	0.389	ZBC-0006408		2	0		0	0
DCAF1_round_2_compound_242	C(CNC(c1c[nH]nc1c1ccccc1F)=O)c1ccc[nH]1	0.429	0.366	ZBC-0006409		2	0		0	0
DCAF1_round_2_compound_243	CC(C(c1cccc(c1)F)O)NC(c1c[nH]nc1c1ccc(cc1)OC)=O	0.381	0.347	ZBC-0006410		2	0		0	0
DCAF1_round_2_compound_244	Cc1ccc(C(CNC(c2c[nH]nc2c2ccccc2F)=O)O)o1	0.447	0.385	ZBC-0006411		2	0		0	0
DCAF1_round_2_compound_245	C([C@H](c1cccc(c1)[Br])O)NC(c1c[nH]nc1c1ccsc1)=O	0.402	0.314	ZBC-0006412		2	0		0	0
DCAF1_round_2_compound_246	CN(CCNC(c1c[nH]nc1c1ccccc1F)=O)Cc1ccc(cc1)F	0.442	0.377	ZBC-0006413		2	0		0	0
DCAF1_round_2_compound_247	CC(C(c1cccc(c1)F)O)NC(c1c[nH]nc1c1ccccc1F)=O	0.527	0.443	ZBC-0006414		2	0		0	0
DCAF1_round_2_compound_248	C(C(c1cccc(c1)F)O)NC(c1c[nH]nc1c1ccc(cc1)[Cl])=O	0.477	0.424	ZBC-0006415		2	0		0	0
DCAF1_round_2_compound_249	C(CNC(c1c[nH]nc1c1ccccc1F)=O)c1cccc2cc[nH]c12	0.388	0.337	ZBC-0006416		2	0		0	0
DCAF1_round_2_compound_250	Cc1cccc(CC(CO)NC(c2c[nH]nc2c2cccc(c2)[Cl])=O)c1	0.436	0.383	ZBC-0006418		2	0		0	0
DCAF1_round_2_compound_251	CC(C)(C)OC(NC(CNC(c1c[nH]nc1c1ccccc1F)=O)c1ccccc1)=O	0.465	0.4	ZBC-0006419		2	0		0	0
DCAF1_round_2_compound_252	c1cc(ccc1c1c(c[nH]n1)C(NNc1c2c(ncn1)nc[nH]2)=O)[Cl]	0.388	0.351	ZBC-0006420		2	0		0	0
DCAF1_round_2_compound_253	CC(C(c1c(cccc1F)F)O)NC(c1c[nH]nc1c1ccc(c(c1)[Cl])F)=O	0.381	0.36	ZBC-0006421		2	0		0	0
DCAF1_round_2_compound_254	C1CN(CC1NC(c1c[nH]nc1c1ccccc1F)=O)c1ccccc1C(N)=O	0.364	0.312	ZBC-0006422		2	0		0	0
DCAF1_round_2_compound_255	C([C@H](c1cccc(c1)[Cl])O)NC(c1c[nH]nc1c1cccnc1)=O	0.43	0.359	ZBC-0006423		2	0		0	0
DCAF1_round_2_compound_256	CC(C(c1cccc(c1)F)O)NC(c1c[nH]nc1c1ccc(cc1)F)=O	0.422	0.372	ZBC-0006424		2	0		0	0
DCAF1_round_2_compound_257	COc1ccc(cc1)c1c(c[nH]n1)C(NCC(c1ccccc1)Nc1cccc(c1)OC)=O	0.376	0.344	ZBC-0006425		2	0		0	0
DCAF1_round_2_compound_258	COc1ccc(cc1)c1c(c[nH]n1)C(NCC(c1cccc(c1)OC)O)=O	0.387	0.335	ZBC-0006426		2	0		0	0
DCAF1_round_2_compound_259	C(C(c1cccc(c1)[Cl])O)NC(c1c[nH]nc1c1cccnc1)=O	0.43	0.359	ZBC-0006427		2	0		0	0
DCAF1_round_2_compound_260	COc1ccc(cc1)c1c(c[nH]n1)C(NC[C@H](c1ccccc1)O)=O	0.359	0.334	ZBC-0006428		2	0		0	0
DCAF1_round_2_compound_261	CC(Cc1cccc(C)c1)NC(c1c[nH]nc1c1ccccc1[Cl])=O	0.418	0.369	ZBC-0006429		2	0		0	0
DCAF1_round_2_compound_262	CC(C(c1cccc(c1)F)O)NC(c1c[nH]nc1c1c(cccc1F)F)=O	0.36	0.332	ZBC-0006430		2	0		0	0
DCAF1_round_2_compound_263	CC(C(c1ccc(cc1)F)O)NC(c1c[nH]nc1c1cccc(c1)[Cl])=O	0.456	0.394	ZBC-0006431		2	0		0	0
DCAF1_round_2_compound_264	C([C@H](c1cccc(c1)[Cl])O)NC(c1c[nH]nc1c1ccsc1)=O	0.435	0.362	ZBC-0006432		2	0		0	0
DCAF1_round_2_compound_265	CC(C(c1ccc(C)cc1)O)NC(c1c[nH]nc1c1cccc(c1)[Cl])=O	0.44	0.39	ZBC-0006433		2	0		0	0
DCAF1_round_2_compound_266	C(C(c1ccsc1)O)NC(c1c[nH]nc1c1cccc(c1)[Cl])=O	0.394	0.347	ZBC-0006434		2	0		0	0
DCAF1_round_2_compound_267	COc1ccc(cc1)c1c(c[nH]n1)C(NCC(c1cccc(c1)F)O)=O	0.361	0.326	ZBC-0006435		2	0		0	0
DCAF1_round_2_compound_268	CC(C(c1ccccc1F)O)NC(c1c[nH]nc1c1cccc(c1)[Cl])=O	0.411	0.39	ZBC-0006436		2	0		0	0
DCAF1_round_2_compound_269	CC(C(c1ccccc1F)O)NC(c1c[nH]nc1c1ccccc1F)=O	0.506	0.423	ZBC-0006437		2	0		0	0
DCAF1_round_2_compound_270	C(C(COc1cccc(c1)F)O)NC(c1c[nH]nc1c1ccccc1[Cl])=O	0.375	0.336	ZBC-0006438		2	0		0	0
DCAF1_round_2_compound_271	C(C(c1cccc(c1)[Cl])O)NC(c1c[nH]nc1c1ccccc1[Cl])=O	0.447	0.381	ZBC-0006439		2	0		0	0
DCAF1_round_2_compound_272	CC(C(c1cccc(c1)[Cl])O)NC(c1c[nH]nc1c1ccc(s1)[Cl])=O	0.396	0.347	ZBC-0006440		2	0		0	0
DCAF1_round_2_compound_273	CC(C(c1cccc(c1)F)O)NC(c1c[nH]nc1c1cccc(c1)[Cl])=O	0.417	0.374	ZBC-0006441		2	0		0	0
DCAF1_round_2_compound_274	C(C(c1cccnc1)O)NC(c1c[nH]nc1c1ccccc1F)=O	0.459	0.4	ZBC-0006442		2	0		0	0
DCAF1_round_2_compound_275	C(CNC(N)=O)NC(c1c[nH]nc1c1ccccc1[Cl])=O	0.355	0.322	ZBC-0006443		2	0		0	0
DCAF1_round_2_compound_276	C(C(CO)NC(c1c[nH]nc1c1ccccc1F)=O)c1cccc(c1)F	0.527	0.438	ZBC-0006444		2	0		0	0
DCAF1_round_2_compound_277	CC(C(Nc1ccccc1)=O)NC(c1c[nH]nc1c1ccc(cc1)OC)=O	0.419	0.367	ZBC-0006445		2	0		0	0
DCAF1_round_2_compound_278	Cc1cccc(CC(CO)NC(c2c[nH]nc2c2ccc(cc2)F)=O)c1	0.432	0.379	ZBC-0006446		2	0		0	0
DCAF1_round_2_compound_279	Cc1cccc(CC(CO)NC(c2c[nH]nc2c2ccc(cc2)[Cl])=O)c1	0.545	0.451	ZBC-0006447		2	0		0	0
DCAF1_round_2_compound_280	CC1=CNC(CNC(c2c[nH]nc2c2ccc(cc2)[Cl])=O)=C(C)C1=O	0.411	0.363	ZBC-0006448		2	0		0	0
DCAF1_round_2_compound_281	CC(C1=CC(NN1)=O)NC(c1c[nH]nc1c1ccccc1[Cl])=O	0.394	0.358	ZBC-0006449		2	0		0	0
DCAF1_round_2_compound_282	CC(C)(C)OC(NC1(CCC1)CNC(c1c[nH]nc1c1ccccc1F)=O)=O	0.406	0.347	ZBC-0006450		2	0		0	0
DCAF1_round_2_compound_283	Cc1cccc(CC(CO)NC(c2c[nH]nc2c2c(cccc2F)F)=O)c1	0.384	0.343	ZBC-0006451		2	0		0	0
DCAF1_round_2_compound_284	C(C(CO)NC(c1c[nH]nc1c1cccc(c1)[Cl])=O)c1c[nH]c2ccccc12	0.412	0.366	ZBC-0006452		2	0		0	0
DCAF1_round_2_compound_285	C(C(c1ccccc1)O)NC(c1c[nH]nc1c1cccc(c1)[Cl])=O	0.407	0.362	ZBC-0006453		2	0		0	0
DCAF1_round_2_compound_286	CC(C(c1ccc(c(c1)F)F)O)NC(c1c[nH]nc1c1c(cccc1F)F)=O	0.347	0.327	ZBC-0006454		2	0		0	0
DCAF1_round_2_compound_287	C(C(c1cccc(c1)[Cl])O)NC(c1c[nH]nc1c1ccsc1)=O	0.435	0.362	ZBC-0006455		2	0		0	0
DCAF1_round_2_compound_288	C(CNC(c1c[nH]nc1c1ccccc1F)=O)c1cc2ccccc2[nH]1	0.414	0.356	ZBC-0006457		2	0		0	0
DCAF1_round_2_compound_289	CC(C(c1ccccc1F)O)NC(c1c[nH]nc1c1ccc(c(c1)[Cl])F)=O	0.381	0.364	ZBC-0006458		2	0		0	0
DCAF1_round_2_compound_290	COc1cccc(c1)C(CNC(c1c[nH]nc1c1ccccc1[Cl])=O)O	0.373	0.347	ZBC-0006459		2	0		0	0
DCAF1_round_2_compound_291	CC(C(c1ccc(C)cc1)O)NC(c1c[nH]nc1c1ccccc1F)=O	0.529	0.438	ZBC-0006460		2	0		0	0
DCAF1_round_2_compound_292	C([C@H](c1cccc(c1)[Br])O)NC(c1c[nH]nc1c1c(cccc1F)F)=O	0.412	0.336	ZBC-0006461		2	0		0	0
DCAF1_round_2_compound_293	CC(C(c1ccccc1F)O)NC(c1c[nH]nc1c1c(cccc1F)F)=O	0.365	0.327	ZBC-0006462		2	0		0	0
DCAF1_round_2_compound_294	CCC(C(c1ccccc1)O)NC(c1c[nH]nc1c1ccc(cc1)F)=O	0.438	0.381	ZBC-0006463		2	0		0	0
DCAF1_round_2_compound_295	C(C1=CC=CC(N1)=O)NC(c1c[nH]nc1c1ccccc1F)=O	0.446	0.374	ZBC-0006464		2	0		0	0
DCAF1_round_2_compound_296	C(CNC(c1c[nH]nc1c1ccccc1F)=O)CNc1ccccc1F	0.415	0.356	ZBC-0006465		2	0		0	0
DCAF1_round_2_compound_297	CC(C(Nc1ccccc1)=O)NC(c1c[nH]nc1c1ccccc1[Cl])=O	0.381	0.351	ZBC-0006466		2	0		0	0
DCAF1_round_2_compound_298	C(c1cccc2cc[nH]c12)NC(c1c[nH]nc1c1ccc(cc1)[Cl])=O	0.396	0.356	ZBC-0006467		2	0		0	0
DCAF1_round_2_compound_299	C(c1cccc2cc[nH]c12)NC(c1c[nH]nc1c1ccccc1F)=O	0.392	0.336	ZBC-0006468		2	0		0	0
DCAF1_round_2_compound_300	C([C@H](c1cccc(c1)[Cl])O)NC(c1c[nH]cc1c1ccccc1F)=O	0.374	0.299	ZBC-0006469		2	0		0	0
DCAF1_round_2_compound_301	Cc1cccc(c1)C(CNC(c1c[nH]nc1c1c(cccc1F)F)=O)O	0.421	0.351	ZBC-0006470		2	0		0	0
DCAF1_round_2_compound_302	CC(Cc1cccc(C)c1)NC(c1c[nH]cc1c1ccccc1F)=O	0.347	0.296	ZBC-0006471		2	0		0	0
DCAF1_round_2_compound_303	CC(C(c1ccc(c(c1)F)F)O)NC(c1c[nH]nc1c1cccc(c1)[Cl])=O	0.417	0.378	ZBC-0006472		2	0		0	0
DCAF1_round_2_compound_304	CC(C(c1cccc(c1)[Cl])O)NC(c1c[nH]nc1c1ccc(cc1)[Cl])=O	0.613	0.493	ZBC-0006473		2	0		0	0
DCAF1_round_2_compound_305	CC(C(c1cccc(c1)[Cl])O)NC(c1c[nH]nc1c1cccc(c1)[Cl])=O	0.477	0.4	ZBC-0006474		2	0		0	0
DCAF1_round_2_compound_306	C(C(C(=O)OCc1ccccc1)NC(c1c[nH]nc1c1cccc(c1)[Cl])=O)O	0.426	0.38	ZBC-0006475		2	0		0	0
DCAF1_round_2_compound_307	CC(C(c1cccc(c1)[Cl])O)NC(c1c[nH]nc1c1cccc(c1)OC(F)F)=O	0.439	0.371	ZBC-0006476		2	0		0	0
DCAF1_round_2_compound_308	C(C(N)=O)[C@@H](c1ccccc1)NC(c1c[nH]nc1c1ccc(c(c1)[Cl])F)=O	0.489	0.434	ZBC-0006481		2	0		0	0
DCAF1_round_2_compound_309	CN(CCNC(c1c[nH]nc1c1ccccc1F)=O)Cc1ccccc1	0.457	0.385	ZBC-0006482		2	0		0	0
DCAF1_round_2_compound_310	C([C@H](c1cccc(c1)[Br])O)NC(c1c[nH]nc1c1ccc(cc1)F)=O	0.457	0.352	ZBC-0006484		2	0		0	0
DCAF1_round_2_compound_311	CC(C(c1ccccc1F)O)NC(c1c[nH]nc1c1ccccc1[Cl])=O	0.421	0.373	ZBC-0006485		2	0		0	0
DCAF1_round_2_compound_312	CC(C(c1ccc(c(c1)F)F)O)NC(c1c[nH]nc1c1ccccc1[Cl])=O	0.414	0.368	ZBC-0006486		2	0		0	0
DCAF1_round_2_compound_313	CC(Cc1cccc(C)c1)NC(c1c[nH]nc1c1c(cccc1F)F)=O	0.388	0.338	ZBC-0006488		2	0		0	0
DCAF1_round_2_compound_314	CC(C(c1ccc(c(c1)F)F)O)NC(c1c[nH]nc1c1ccccc1F)=O	0.5	0.427	ZBC-0006489		2	0		0	0
DCAF1_round_2_compound_315	Cc1cccc(c1)OCC(CNC(c1c[nH]nc1c1ccccc1[Cl])=O)O	0.385	0.344	ZBC-0006490		2	0		0	0
DCAF1_round_2_compound_316	COCCCC(Cc1ccccc1)NC(c1c[nH]nc1c1ccccc1F)=O	0.459	0.392	ZBC-0006491		2	0		0	0
DCAF1_round_2_compound_317	CC(C(c1cccc(c1)[Cl])O)NC(c1c[nH]nc1c1ccc(c(c1)[Cl])F)=O	0.473	0.405	ZBC-0006492		2	0		0	0
DCAF1_round_2_compound_318	C(C(N)=O)[C@@H](c1ccccc1)NC(c1c[nH]nc1c1cccc(C#N)c1)=O	0.411	0.373	ZBC-0006493		2	0		0	0
DCAF1_round_2_compound_319	CC(C(c1cccc(c1)[Cl])O)NC(c1c[nH]cc1c1ccccc1F)=O	0.394	0.314	ZBC-0006494		2	0		0	0
DCAF1_round_2_compound_320	CC(c1ccc[nH]1)NC(c1c[nH]nc1c1ccccc1)=O	0.398	0.348	ZBC-0006495		2	0		0	0
DCAF1_round_2_compound_321	C(C(c1ccc(cc1)F)O)NC(c1c[nH]nc1c1cccc(c1)[Cl])=O	0.413	0.354	ZBC-0006496		2	0		0	0
DCAF1_round_2_compound_322	C(C(c1cccc(c1)[Cl])O)NC(c1c[nH]nc1c1ccc(s1)[Cl])=O	0.389	0.333	ZBC-0006498		2	0		0	0
DCAF1_round_2_compound_323	C([C@H](c1ccccc1)O)NC(c1c[nH]nc1c1ccc(cc1)[Cl])=O	0.482	0.435	ZBC-0006499		2	0		0	0
DCAF1_round_2_compound_324	CCC(C(c1ccccc1)O)NC(c1c[nH]nc1c1ccccc1F)=O	0.534	0.449	ZBC-0006500		2	0		0	0
DCAF1_round_2_compound_325	C(C(N)=O)[C@@H](c1ccccc1)NC(c1conc1c1ccc(cc1)[Cl])=O	0.34	0.326	ZBC-0006501		2	0		0	0
DCAF1_round_2_compound_326	CC(CNC(c1c[nH]nc1c1ccccc1F)=O)CNC(=O)OC(C)(C)C	0.442	0.378	ZBC-0006502		2	0		0	0
DCAF1_round_2_compound_327	C[C@H](c1ncc[nH]1)NC(c1c[nH]nc1c1c(cccc1F)F)=O	0.323	0.304	ZBC-0006504		2	0		0	0
DCAF1_round_2_compound_328	C(C(c1cccc(c1)F)O)NC(c1c[nH]nc1c1ccccc1[Cl])=O	0.38	0.345	ZBC-0006505		2	0		0	0
DCAF1_round_2_compound_329	C(C1=CC(NN1)=O)NC(c1c[nH]nc1c1ccccc1F)=O	0.451	0.387	ZBC-0006506		2	0		0	0
DCAF1_round_2_compound_330	C1CN(c2ccc(c(c2)NC(c2c[nH]nc2c2ccccc2F)=O)O)S(C1)(=O)=O	0.394	0.33	ZBC-0006507		2	0		0	0
DCAF1_round_2_compound_331	C1CC(CN(C1)c1cc(CNC(c2c[nH]nc2c2ccccc2F)=O)ccn1)O	0.36	0.318	ZBC-0006509		2	0		0	0
DCAF1_round_2_compound_332	Cc1csc(CCNC(c2c[nH]nc2c2ccccc2F)=O)n1	0.427	0.365	ZBC-0006510		2	0		0	0
DCAF1_round_2_compound_333	Cc1ccc(c2c1cn[nH]2)NC(c1c[nH]nc1c1ccccc1F)=O	0.396	0.341	ZBC-0006511		2	0		0	0
DCAF1_round_2_compound_334	Cc1ccc(C)c(c1)NNC(c1c[nH]nc1c1ccc(cc1)[Cl])=O	0.44	0.375	ZBC-0006512		2	0		0	0
DCAF1_round_2_compound_335	C1C(CC1NC(N)=O)NC(c1c[nH]nc1c1ccccc1F)=O	0.418	0.354	ZBC-0006513		2	0		0	0
DCAF1_round_2_compound_336	COC(CC(C1CC1)NC(c1c[nH]nc1c1ccc(cc1)[Cl])=O)=O	0.482	0.432	ZBC-0006514		2	0		0	0
DCAF1_round_2_compound_337	Cc1c(C(NCC2CCCSCC2)=O)c(c2cccs2)no1	0.229	0.209	ZBC-0006515		2	0		0	0
DCAF1_round_2_compound_338	CC(C1CSC1)NC(c1c[nH]nc1c1ccc(s1)[Cl])=O	0.302	0.283	ZBC-0006516		2	0		0	0
DCAF1_round_2_compound_339	COC(CC(c1ccccn1)NC(c1c[nH]nc1c1ccccc1)=O)=O	0.394	0.365	ZBC-0006517		2	0		0	0
DCAF1_round_2_compound_340	C1CC(CCSC1)CNC(c1c[nH]nc1c1ccc(cc1)[Cl])=O	0.398	0.352	ZBC-0006518		2	0		0	0
DCAF1_round_2_compound_341	C(C(N)=O)[C@@H](c1ccccc1)NC(c1c(c2ccccc2)nc(c2ccco2)s1)=O	0.27	0.246	ZBC-0006519		2	0		0	0
DCAF1_round_2_compound_342	C1CCC2(CC1)CCC2NC(c1c[nH]nc1c1ccccc1)=O	0.32	0.27	ZBC-0006520		2	0		0	0
DCAF1_round_2_compound_343	Cn1cc(C(N[C@@H](CC(N)=O)c2ccccc2)=O)c(c2coc3ccccc23)n1	0.284	0.256	ZBC-0006521		2	0		0	0
DCAF1_round_2_compound_344	C1CCC2(C1)CC2NC(c1c[nH]nc1c1cccc(c1)[Cl])=O	0.34	0.303	ZBC-0006522		2	0		0	0
DCAF1_round_2_compound_345	Cc1c(C(N[C@@H](CC(N)=O)c2ccccc2)=O)c(C(F)(F)F)n[nH]1	0.307	0.287	ZBC-0006523		2	0		0	0
DCAF1_round_2_compound_346	C1CC2CC2CC1CNC(c1c[nH]nc1c1ccc(cc1)[Cl])=O	0.422	0.358	ZBC-0006524		2	0		0	0
DCAF1_round_2_compound_347	C1C(c2ccccc2S1)NC(c1c[nH]nc1c1ccsc1)=O	0.271	0.238	ZBC-0006525		2	0		0	0
DCAF1_round_2_compound_348	Cc1c(cn[nH]1)C(NC(COC)c1cccc(c1)[Br])=O	0.376	0.344	ZBC-0006526		2	0		0	0
DCAF1_round_2_compound_349	C1CC1C=CCNC(c1c[nH]nc1c1cccc(c1)[Cl])=O	0.376	0.333	ZBC-0006527		2	0		0	0
DCAF1_round_2_compound_350	C(c1cccc2ccsc12)NC(c1c[nH]nc1c1ccccc1F)=O	0.402	0.355	ZBC-0006529		2	0		0	0
DCAF1_round_2_compound_351	C(CSC(F)(F)F)NC(c1c[nH]nc1c1ccccc1)=O	0.348	0.321	ZBC-0006530		2	0		0	0
DCAF1_round_2_compound_352	C1CC1Oc1cccc(CNC(c2c[nH]nc2c2ccccc2)=O)c1F	0.305	0.287	ZBC-0006531		2	0		0	0
DCAF1_round_2_compound_353	C[C@@H](C1CC(C1)(F)F)NC(c1c[nH]nc1c1ccccc1[Cl])=O	0.379	0.342	ZBC-0006532		2	0		0	0
DCAF1_round_2_compound_354	CN(c1ccccc1)c1ccccc1C(N[C@@H](CC(N)=O)c1ccccc1)=O	0.329	0.314	ZBC-0006533		2	0		0	0
DCAF1_round_2_compound_355	CC(c1ccn(C)c1)NC(c1c(c2ccccc2)nc(C2CC2)s1)=O	0.227	0.214	ZBC-0006534		2	0		0	0
DCAF1_round_2_compound_356	C1C(Cc2cscc12)NC(c1c[nH]nc1c1ccc(s1)[Cl])=O	0.248	0.235	ZBC-0006535		2	0		0	0
DCAF1_round_2_compound_357	C1CC1c1ccc(CNC(c2c[nH]nc2c2ccsc2)=O)cc1F	0.283	0.27	ZBC-0006536		2	0		0	0
DCAF1_round_2_compound_358	C1CC1c1ccccc1CNC(c1c[nH]nc1c1ccccc1F)=O	0.411	0.354	ZBC-0006538		2	0		0	0
DCAF1_round_2_compound_359	C1C(Cc2cscc12)NC(c1c[nH]nc1c1c(cccc1F)F)=O	0.3	0.275	ZBC-0006539		2	0		0	0
DCAF1_round_2_compound_360	C1CCc2ccccc2C(C1)NC(c1c[nH]nc1c1ccccc1F)=O	0.371	0.313	ZBC-0006540		2	0		0	0
DCAF1_round_2_compound_361	C1CC1C(c1cccs1)NC(c1c(c2ccccc2)nco1)=O	0.245	0.22	ZBC-0006541		2	0		0	0
DCAF1_round_2_compound_362	CC(c1cccc(C)c1)NC(c1cccnc1SC(F)F)=O	0.272	0.245	ZBC-0006542		2	0		0	0
DCAF1_round_2_compound_363	C(CO)C(c1cccs1)NC(c1c[nH]nc1c1ccccc1F)=O	0.539	0.464	ZBC-0006543		2	0		0	0
DCAF1_round_2_compound_364	C1C(Cc2ccccc12)NC(c1c[nH]nc1c1ccccc1F)=O	0.443	0.375	ZBC-0006544		2	0		0	0
DCAF1_round_2_compound_365	CC(c1cccc(c1)C1CC1)NC(c1c[nH]nc1c1ccsc1)=O	0.354	0.316	ZBC-0006545		2	0		0	0
DCAF1_round_2_compound_366	COCC(c1ccc(c(c1)F)F)NC(N1CCC1c1ccccc1F)=O	0.248	0.236	ZBC-0006546		2	0		0	0
DCAF1_round_2_compound_367	C1CCC2(CC1)CC2NC(c1c[nH]nc1c1ccccc1F)=O	0.392	0.333	ZBC-0006547		2	0		0	0
DCAF1_round_2_compound_368	C(C(N)=O)[C@@H](c1ccccc1)NC(c1cn(Cc2ccccc2)nc1c1ccccc1)=O	0.281	0.272	ZBC-0006548		2	0		0	0
DCAF1_round_2_compound_369	C1CC(CC2(C1)CC2)CNC(c1c[nH]nc1c1ccccc1)=O	0.307	0.275	ZBC-0006549		2	0		0	0
DCAF1_round_2_compound_370	CC(c1cccc(c1)[Br])NC(c1c[nH]nc1c1ccsc1)=O	0.462	0.36	ZBC-0006550		2	0		0	0
DCAF1_round_2_compound_371	C1CC2(CC1CNC(c1c[nH]nc1c1ccccc1)=O)CC2(F)F	0.307	0.276	ZBC-0006551		2	0		0	0
DCAF1_round_2_compound_372	C1CC1c1ccc(CNC(c2c[nH]nc2c2ccccc2F)=O)cc1F	0.433	0.367	ZBC-0006552		2	0		0	0
DCAF1_round_2_compound_373	CC(c1cccc2ccccc12)NC(c1c[nH]nc1c1ccccc1F)=O	0.489	0.423	ZBC-0006553		2	0		0	0
DCAF1_round_2_compound_374	CC(c1ccc2CCCc2c1)NC(c1c[nH]nc1c1ccsc1)=O	0.314	0.292	ZBC-0006554		2	0		0	0
DCAF1_round_2_compound_375	Cn1cc(cn1)C(COC)NC(c1c[nH]nc1c1ccc(s1)[Cl])=O	0.308	0.294	ZBC-0006555		2	0		0	0
DCAF1_round_2_compound_376	CC(c1ccc(C)cc1)NC(c1cccnc1SC1CCCC1)=O	0.242	0.225	ZBC-0006556		2	0		0	0
DCAF1_round_2_compound_377	C1CC1c1c(C(N[C@@H](CC(N)=O)c2ccccc2)=O)c([nH]n1)[Cl]	0.309	0.294	ZBC-0006557		2	0		0	0
DCAF1_round_2_compound_378	CC(c1csc(C2CC2)n1)NC(c1c[nH]nc1c1ccccc1F)=O	0.449	0.389	ZBC-0006558		2	0		0	0
DCAF1_round_2_compound_379	Cc1cc(ccc1F)C(C1CC1)NC(c1c(c2ccccc2)nco1)=O	0.229	0.221	ZBC-0006559		2	0		0	0
DCAF1_round_2_compound_380	C1CC1Cc1cc(CNC(c2c[nH]nc2c2ccsc2)=O)no1	0.266	0.24	ZBC-0006560		2	0		0	0
DCAF1_round_2_compound_381	C1CN(CC(c2ccccc2)OC1)C(=O)OCc1cccc(c1)[Cl]	0.24	0.228	ZBC-0006561		2	0		0	0
DCAF1_round_2_compound_382	C1CC1Cc1cc(CNC(c2c[nH]nc2c2ccccc2F)=O)no1	0.388	0.34	ZBC-0006562		2	0		0	0
DCAF1_round_2_compound_383	Cn1cc(cn1)C(COC)NC(c1c[nH]nc1c1ccc(cc1)[Cl])=O	0.5	0.442	ZBC-0006563		2	0		0	0
DCAF1_round_2_compound_384	C1CN(Cc2c[nH]nc2c2ccccc2F)C1c1cccc(c1)F	0.259	0.235	ZBC-0006564		2	0		0	0
DCAF1_round_2_compound_385	COCC(c1cccc(c1)[Br])NC(c1c(C2CC2)n[nH]c1[Cl])=O	0.418	0.337	ZBC-0006565		2	0		0	0
DCAF1_round_2_compound_386	C1Cc2c(cc(s2)[Cl])C1NC(c1c[nH]nc1c1ccccc1F)=O	0.402	0.335	ZBC-0006566		2	0		0	0
DCAF1_round_2_compound_387	CC1CN(C1c1ccccc1)C(NC(CC(NC)=O)c1ccccc1)=O	0.407	0.377	ZBC-0006567		2	0		0	0
DCAF1_round_2_compound_388	C[C@@H](c1cccc(c1)F)NC(c1c[nH]nc1c1ccsc1)=O	0.368	0.338	ZBC-0006569		2	0		0	0
DCAF1_round_2_compound_389	C1CC2(CC2)CC1COC(c1c[nH]nc1c1ccsc1)=O	0.226	0.205	ZBC-0006570		2	0		0	0
DCAF1_round_2_compound_390	CNC(CC(c1cccs1)OC(c1c(C2CC2)n[nH]c1[Cl])=O)=O	0.307	0.272	ZBC-0006571		2	0		0	0
DCAF1_round_2_compound_391	CC(c1cccc(c1)C1CC1)NC(c1c[nH]nc1c1ccccc1F)=O	0.505	0.433	ZBC-0006572		2	0		0	0
DCAF1_round_2_compound_392	CC(c1ccn(C)c1)NC(c1c[nH]nc1c1ccsc1)=O	0.327	0.302	ZBC-0006573		2	0		0	0
DCAF1_round_2_compound_393	C1CC2(C1)CC(C2)NC(c1c[nH]nc1c1c(cccc1F)F)=O	0.283	0.265	ZBC-0006574		2	0		0	0
DCAF1_round_2_compound_394	C1CC1c1ccccc1CNC(c1c[nH]nc1c1ccsc1)=O	0.291	0.258	ZBC-0006575		2	0		0	0
DCAF1_round_2_compound_395	C1CCC2(C1)CC2NC(c1c[nH]nc1c1ccc(s1)[Cl])=O	0.229	0.22	ZBC-0006576		2	0		0	0
DCAF1_round_2_compound_396	CC(c1ccc2CCCc2c1)NC(c1c[nH]nc1c1ccccc1)=O	0.347	0.329	ZBC-0006577		2	0		0	0
DCAF1_round_2_compound_397	C1CCc2ccccc2C(C1)NC(c1c[nH]nc1c1ccsc1)=O	0.264	0.235	ZBC-0006578		2	0		0	0
DCAF1_round_2_compound_398	C1CC1Cc1ccc(CNC(c2c[nH]nc2c2ccccc2F)=O)cc1	0.412	0.35	ZBC-0006579		2	0		0	0
DCAF1_round_2_compound_399	CC(c1ccn(C)c1)NC(c1c[nH]nc1c1ccccc1F)=O	0.489	0.418	ZBC-0006580		2	0		0	0
DCAF1_round_2_compound_400	C[C@H](c1ccccc1)ONC(N1CCOCC1c1ccccc1)=O	0.311	0.246	ZBC-0006581		2	0		0	0
DCAF1_round_2_compound_401	CC(c1cccs1)NC(N1CCC1c1ccccc1)=S	0.269	0.251	ZBC-0006582		2	0		0	0
DCAF1_round_2_compound_402	C[C@@H](c1csc2ccccc12)NC(c1c[nH]nc1c1ccccc1)=O	0.396	0.337	ZBC-0006583		2	0		0	0
DCAF1_round_2_compound_403	COc1cc2C(NC(CN(Cc3ccc(cc3)F)C3CCCCC3)=Nc2cc1OC)=O	0.21	0.192	ZBC-0006584		2	0		0	0
DCAF1_round_2_compound_404	CC(CC(NC(CCC(=O)OC)c1ccccc1)=O)N1CCCc2ccccc12	0.255	0.243	ZBC-0006585		2	0		0	0
DCAF1_round_2_compound_405	CC1CC(C(N1c1ccccc1)=O)NC(c1c2CCCCCc2[nH]n1)=O	0.246	0.222	ZBC-0006586		2	0		0	0
DCAF1_round_2_compound_406	Cc1cccc(c1)C(CN)C(NCCn1cnc2ccccc12)=O	0.299	0.26	ZBC-0006587		2	0		0	0
DCAF1_round_2_compound_407	Cc1cc(CNC(C2=CC(C3CC3)=NNC2=O)=O)c2c(c1)c(C)c(C)[nH]2	0.216	0.19	ZBC-0006588		2	0		0	0
DCAF1_round_2_compound_408	Cc1ccc(c2c[nH]cc2C(NC(Cc2cccc(c2)F)CO)=O)s1	0.311	0.272	ZBC-0006589		2	0		0	0
DCAF1_round_2_compound_409	CC(C(c1ccccc1)N)NC(C1(CCC1)c1ccccc1)=O	0.313	0.275	ZBC-0006590		2	0		0	0
DCAF1_round_2_compound_410	CC(c1ccccc1)N1CCC(C1)NC(Nc1ccccc1CC(N)=O)=O	0.26	0.241	ZBC-0006591		2	0		0	0
DCAF1_round_2_compound_411	CCC(C)NC1(Cc2ccccc2C1)C(NCCN(C)C1CCCC1)=O	0.258	0.235	ZBC-0006593		2	0		0	0
DCAF1_round_2_compound_412	CC(C(Nc1ccc(c(c1)[Cl])OC(F)F)=O)NC(c1c2ccccc2n[nH]1)=O	0.212	0.205	ZBC-0006594		2	0		0	0
DCAF1_round_2_compound_413	Cn1c(c2ccccc2)c(cn1)C(NC(Cc1ccccc1)C(N1CCOCC1)=O)=O	0.264	0.226	ZBC-0006595		2	0		0	0
DCAF1_round_2_compound_414	CC(CNC(c1c[nH]c2ccc(cc12)[N+]([O-])=O)=O)N(C)c1ccccc1	0.223	0.206	ZBC-0006596		2	0		0	0
DCAF1_round_2_compound_415	CC(C(C)Oc1ccccc1)NC(C1CNCC12CCOCC2)=O	0.271	0.25	ZBC-0006597		2	0		0	0
DCAF1_round_2_compound_416	CC(C)OCc1cccc(c1)NC(C1(CCCC1)NC(c1c2ccccc2n[nH]1)=O)=O	0.195	0.189	ZBC-0006598		2	0		0	0
DCAF1_round_2_compound_417	Cc1ccc(cc1C)[C@@H]1C[C@H]1C(NC(Cc1ncc[nH]1)c1ccccc1)=O	0.291	0.257	ZBC-0006599		2	0		0	0
DCAF1_round_2_compound_418	C(C(c1cc(cc(c1)[Cl])[Cl])O)NC(c1c[nH]cc1c1ccc2c(c1)OCCO2)=O	0.25	0.213	ZBC-0006600		2	0		0	0
DCAF1_round_2_compound_419	CC(C(CCc1ccccc1)NC(CC1CC(C)(C)CN1)=O)N	0.301	0.278	ZBC-0006601		2	0		0	0
DCAF1_round_2_compound_420	CC(c1cccc2cc[nH]c12)NC(c1cnn2c1N[C@H](C[C@H]2C(F)F)C1CC1)=O	0.22	0.194	ZBC-0006602		2	0		0	0
DCAF1_round_2_compound_421	CC(c1cccc2cc[nH]c12)NC(N1CCOc2ccc(C)cc2C1)=O	0.208	0.197	ZBC-0006603		2	0		0	0
DCAF1_round_2_compound_422	CC(C(c1ccc(c(c1)F)F)O)NC(c1c[nH]nc1c1ccc(cc1)[Cl])=O	0.5	0.424	ZBC-0006604		2	0		0	0
DCAF1_round_2_compound_423	C(c1cn2cccc(c2n1)F)NC(c1c[nH]nc1c1cccnc1)=O	0.265	0.259	ZBC-0006605		2	0		0	0
DCAF1_round_2_compound_424	COc1cccc(CCNC(c2c[nH]cc2c2ccc(cc2)[N+]([O-])=O)=O)c1O	0.201	0.191	ZBC-0006606		2	0		0	0
DCAF1_round_2_compound_425	CC(C(c1ccccc1)NC(C(Cc1cccnc1F)N)=O)N	0.314	0.278	ZBC-0006607		2	0		0	0
DCAF1_round_2_compound_426	CC(c1ccc(C)cc1)NC([C@@H]1CNC[C@H]1c1ccccc1)=O	0.326	0.291	ZBC-0006608		2	0		0	0
DCAF1_round_2_compound_427	COC1(CCCC1)C(C(NCC(c1ccccc1)N)=O)N	0.338	0.281	ZBC-0006609		2	0		0	0
DCAF1_round_2_compound_428	CC(C(Nc1cc(C(=O)OC)n(Cc2ccccc2)c1)=O)NC(c1c2ccccc2n[nH]1)=O	0.269	0.244	ZBC-0006610		2	0		0	0
DCAF1_round_2_compound_429	C(C(c1cccc(c1)F)O)NC(c1c[nH]c2cc(ccc12)[N+]([O-])=O)=O	0.232	0.217	ZBC-0006611		2	0		0	0
DCAF1_round_2_compound_430	CC(CC(NC(CO)c1cccc(c1)[Cl])=O)c1ccccc1C	0.372	0.36	ZBC-0006612		2	0		0	0
DCAF1_round_2_compound_431	CC1CCc2ncc(C(NCC(COc3cccc(C)c3)O)=O)n2C1	0.241	0.216	ZBC-0006613		2	0		0	0
DCAF1_round_2_compound_432	C(CNC(c1c(c[nH]n1)c1ccccc1)=O)C1NC(C=CN=1)=O	0.237	0.214	ZBC-0006614		2	0		0	0
DCAF1_round_2_compound_433	C1CCN(C1)C(CNC(c1c[nH]nc1c1cccnc1)=O)c1ccsc1	0.284	0.266	ZBC-0006615		2	0		0	0
DCAF1_round_2_compound_434	Cc1cccc(c1)[C@@H]1C[C@H]1C(NC(CC(NC)=O)c1ccccc1)=O	0.433	0.393	ZBC-0006616		2	0		0	0
DCAF1_round_2_compound_435	Cn1cc(cn1)c1c[nH]cc1C(NCC(c1cccnc1)O)=O	0.248	0.211	ZBC-0006617		2	0		0	0
DCAF1_round_2_compound_436	C1CCC(CC(C1)CNC(c1c[nH]nc1c1c(cccc1F)F)=O)O	0.271	0.257	ZBC-0006618		2	0		0	0
DCAF1_round_2_compound_437	Cn1c(ccn1)c1c(CNC(C(CCCO)c2ccccc2)=O)c[nH]n1	0.252	0.241	ZBC-0006619		2	0		0	0
DCAF1_round_2_compound_438	C1CCN(C1)C(CNC(c1c[nH]nc1c1ccccc1F)=O)c1ccccc1	0.427	0.371	ZBC-0006620		2	0		0	0
DCAF1_round_2_compound_439	COc1ccccc1C1CC(C1)NC(c1c[nH]cc1c1ccc(cc1)F)=O	0.302	0.285	ZBC-0006621		2	0		0	0
DCAF1_round_2_compound_440	CC(c1cccc2cc[nH]c12)NC(c1c[nH]nc1c1ccc(cc1)F)=O	0.381	0.319	ZBC-0006622		2	0		0	0
DCAF1_round_2_compound_441	CC(c1nnc(C(C)O)[nH]1)NC(c1c[nH]nc1c1ccncc1)=O	0.333	0.309	ZBC-0006623		2	0		0	0
DCAF1_round_2_compound_442	CC(C)N1C(c2ccccc2C(C(NC2(CCC2)c2nc(C)c[nH]2)=O)=N1)=O	0.211	0.194	ZBC-0006624		2	0		0	0
DCAF1_round_2_compound_443	C1CCC2(CC1)CNCC2C(NS(c1cnn2CCCCc12)(=O)=O)=O	0.212	0.171	ZBC-0006625		2	0		0	0
DCAF1_round_2_compound_444	CCc1ccc(cc1)C(CNC(c1c[nH]nc1c1c(cccc1F)F)=O)O	0.311	0.305	ZBC-0006626		2	0		0	0
DCAF1_round_2_compound_445	C(c1cc2c(cccn2)[nH]1)NC(c1c[nH]nc1c1ccccc1F)=O	0.41	0.347	ZBC-0006627		2	0		0	0
DCAF1_round_2_compound_446	CC(C)c1nnc2ccc(cn12)NC(C(C)(CSc1cccc(c1)F)O)=O	0.215	0.201	ZBC-0006628		2	0		0	0
DCAF1_round_2_compound_447	CCC(c1cccc2cc[nH]c12)NC(CC(C)(c1ccccc1)O)=O	0.218	0.211	ZBC-0006629		2	0		0	0
DCAF1_round_2_compound_448	C1CC1c1nnc2ccc(cn12)NC(C(c1ccccc1F)N1CCOCC1)=O	0.203	0.193	ZBC-0006630		2	0		0	0
DCAF1_round_2_compound_449	CC(C(CCc1ccccc1)NC(c1ccnn1CC1CCC1)=O)N	0.293	0.273	ZBC-0006631		2	0		0	0
DCAF1_round_2_compound_450	CC1=C(C(N(c2cc(C)ccc2C)N1C)=O)NC(Nc1c2CCCCc2n[nH]1)=O	0.2	0.17	ZBC-0006632		2	0		0	0
DCAF1_round_2_compound_451	C(Cn1cnc2ccccc12)NC(c1c[nH]cc1c1ccc(cc1)F)=O	0.211	0.193	ZBC-0006633		2	0		0	0
DCAF1_round_2_compound_452	CC(c1ccc(cc1)F)NC(COC(c1c(C2CCCC2)ncs1)=O)=O	0.279	0.255	ZBC-0006634		2	0		0	0
DCAF1_round_2_compound_453	CCC(c1cccc2cc[nH]c12)NC(NCCC(c1ccccc1)O)=O	0.245	0.222	ZBC-0006635		2	0		0	0
DCAF1_round_2_compound_454	C([C@H](c1ccc(cc1)F)O)NC(c1c[nH]cc1c1cc2c(c(c1)[Cl])OCCO2)=O	0.246	0.234	ZBC-0006636		2	0		0	0
DCAF1_round_2_compound_455	Cn1c2cccc(c2nc1NC(C1CC(Nc2c1cccn2)=O)=O)[Cl]	0.213	0.191	ZBC-0006637		2	0		0	0
DCAF1_round_2_compound_456	Cc1cccc(c1)OCC(CNC(c1ccc2cccnn12)=O)O	0.26	0.22	ZBC-0006638		2	0		0	0
DCAF1_round_2_compound_457	CNC(CC(c1ccccc1)NC(C1C=CC(N(Cc2ccccc2[Cl])C=1)=O)=O)=O	0.387	0.338	ZBC-0006639		2	0		0	0
DCAF1_round_2_compound_458	Cc1ccc(CC(CNC(NC(C2CC2)c2ccccc2)=O)O)c(C)c1	0.355	0.264	ZBC-0006640		2	0		0	0
DCAF1_round_2_compound_459	Cc1nc(c2ccc(cn2)NC(NCC(C2CC2)N)=O)on1	0.25	0.216	ZBC-0006641		2	0		0	0
DCAF1_round_2_compound_460	CC1(CNC(c2c[nH]nc2c2ccccc2F)=O)COC(N1)=O	0.412	0.364	ZBC-0006642		2	0		0	0
DCAF1_round_2_compound_461	C1CN(CC1NC(c1c[nH]cc1c1ccccc1)=O)c1c(cccc1F)F	0.215	0.204	ZBC-0006643		2	0		0	0
DCAF1_round_2_compound_462	CC1CCN(CC1)C(C)CNC(C1(CCOc2ccccc12)N(C)C)=O	0.243	0.231	ZBC-0006644		2	0		0	0
DCAF1_round_2_compound_463	CN(CCCNC(c1c[nH]cc1c1ccc(cc1)F)=O)c1ccccc1F	0.216	0.206	ZBC-0006645		2	0		0	0
DCAF1_round_2_compound_464	Cc1c(C#N)ccc(C(NC(C)(C)CNC(N)=O)=O)n1	0.213	0.194	ZBC-0006646		2	0		0	0
DCAF1_round_2_compound_465	CC(N1CCCc2cc(ccc12)NC(C1(CCCC1)NC(c1c2ccccc2n[nH]1)=O)=O)=O	0.189	0.181	ZBC-0006647		2	0		0	0
DCAF1_round_2_compound_466	CC(Cc1cccc(c1)F)NC(c1c[nH]cc1c1cc2c(c(c1)[Cl])OCCO2)=O	0.263	0.247	ZBC-0006648		2	0		0	0
DCAF1_round_2_compound_467	Cn1cc(cn1)NC(CN1CCCCC1c1cc2ccccc2[nH]1)=O	0.227	0.217	ZBC-0006649		2	0		0	0
DCAF1_round_2_compound_468	C(CN1CCOC1=O)c1ccc(cc1)NC(c1c[nH]cc1c1ccc(cc1)F)=O	0.253	0.227	ZBC-0006650		2	0		0	0
DCAF1_round_2_compound_469	C(CNC(c1c[nH]nc1c1ccc(s1)[Cl])=O)C1=CSC(N1)=O	0.245	0.23	ZBC-0006651		2	0		0	0
DCAF1_round_2_compound_470	C1CCN(C1)C(C(Cc1ccccc1)NC(Nc1cccc(CSc2ccccn2)c1)=O)=O	0.227	0.213	ZBC-0006652		2	0		0	0
DCAF1_round_2_compound_471	C(CNC(C1CNCC12CCOCC2)=O)c1c2ccccc2sn1	0.227	0.208	ZBC-0006653		2	0		0	0
DCAF1_round_2_compound_472	CC(c1cccnc1F)NC([C@@H]1CNC[C@H]1c1cc(cc(c1)F)F)=O	0.248	0.229	ZBC-0006654		2	0		0	0
DCAF1_round_2_compound_473	CNC(CC(c1ccccc1)NC(N1CCCC1CC(c1cccs1)O)=O)=O	0.388	0.362	ZBC-0006655		2	0		0	0
DCAF1_round_2_compound_474	Cc1nc(C2CCC(CC2)NC(NC(CN2CCCCC2)c2ccccc2)=O)on1	0.262	0.236	ZBC-0006656		2	0		0	0
DCAF1_round_2_compound_475	CNC(CC(c1ccccc1)NC(N1CCCC(C1)C1CC1(F)F)=O)=O	0.391	0.363	ZBC-0006657		2	0		0	0
DCAF1_round_2_compound_476	CC(C)C(C(c1ccccc1)NC(CC(c1ccc(cc1)[Cl])O)=O)O	0.453	0.334	ZBC-0006658		2	0		0	0
DCAF1_round_2_compound_477	C(CNC(Nc1ccnc(C2CC2)n1)=O)c1cccc2cc[nH]c12	0.186	0.176	ZBC-0006659		2	0		0	0
DCAF1_round_2_compound_478	C(C(c1ccc(cc1)[Cl])O)C(NC[C@H](c1ccccc1)N)=O	0.4	0.335	ZBC-0006660		2	0		0	0
DCAF1_round_2_compound_479	C1CCN(C1)C(C(N[C@@H]1C[C@H]1C1CCCO1)=O)c1cccc(c1)[Br]	0.244	0.23	ZBC-0006661		2	0		0	0
DCAF1_round_2_compound_480	CCc1nc(CCNC(C2CNCC23CCCCC3)=O)on1	0.214	0.193	ZBC-0006662		2	0		0	0
DCAF1_round_2_compound_481	C1CC1C(CNC(c1c[nH]cc1c1ccc(cc1)F)=O)N	0.24	0.21	ZBC-0006664		2	0		0	0
DCAF1_round_2_compound_482	C1CN(C2CCOCC2)C(C1NC(C(N)=O)c1ccc(cc1)[Br])=O	0.208	0.191	ZBC-0006665		2	0		0	0
DCAF1_round_2_compound_483	C(C(NC(CO)c1cccc(c1)O)=O)[C@H](Cc1ccccc1)N	0.345	0.318	ZBC-0006666		2	0		0	0
DCAF1_round_2_compound_484	CC1CCC(CC1)N(CC1CCCO1)Cc1cccc(C(O)=O)n1	0.241	0.211	ZBC-0006667		2	0		0	0
DCAF1_round_2_compound_485	C1COCC1C(CNC(c1c[nH]cc1c1ccccc1F)=O)N	0.225	0.221	ZBC-0006668		2	0		0	0
DCAF1_round_2_compound_486	C1CC(CN(C1)C1CCN(C1=O)c1ccc(cc1)C(F)(F)F)C1NNC(N=1)=O	0.165	0.156	ZBC-0006669		2	0		0	0
DCAF1_round_2_compound_487	C(c1ncc(c2ccccc2)[nH]1)NC(C1=CNN2C1=NC(c1ccccc12)=O)=O	0.215	0.193	ZBC-0006670		2	0		0	0
DCAF1_round_2_compound_488	CC1(CCCC(N1)=O)CNC(C1=Cc2ccccc2NC1=O)=O	0.2	0.193	ZBC-0006671		2	0		0	0
DCAF1_round_2_compound_489	CCC(c1cccc2cc[nH]c12)NC(N1CCCC(C1)C1(CC1)O)=O	0.227	0.203	ZBC-0006672		2	0		0	0
DCAF1_round_2_compound_490	CCOc1cccc(c1)C1CC1NC(c1c[nH]c2cc(ccc12)[N+]([O-])=O)=O	0.238	0.203	ZBC-0006673		2	0		0	0
DCAF1_round_2_compound_491	Cc1cc(CCNC(c2c[nH]nc2c2ccccc2)=O)[nH]n1	0.358	0.315	ZBC-0006674		2	0		0	0
DCAF1_round_2_compound_492	CC(c1cccc2cc[nH]c12)NC(NCC1(CC12CCOCC2)CO)=O	0.222	0.214	ZBC-0006675		2	0		0	0
DCAF1_round_2_compound_493	CCn1c(NC(NNc2ccc(cc2)F)=O)nc(C)n1	0.204	0.198	ZBC-0006676		2	0		0	0
DCAF1_round_2_compound_494	CC(C(NCCC1Cc2ccccc2C1)=O)(c1ccccc1)N(C)C	0.245	0.225	ZBC-0006677		2	0		0	0
DCAF1_round_2_compound_495	C1CC2(C1)CNCC2C(NCCc1cc(cnc1)[Br])=O	0.188	0.176	ZBC-0006679		2	0		0	0
DCAF1_round_2_compound_496	CC1CCC(C1)(C(Nc1ccc(C)c(c1)C(NC1CC1)=O)=O)N	0.206	0.196	ZBC-0006680		2	0		0	0
DCAF1_round_2_compound_497	CC(C)c1ccc(cc1)C(CC(NC[C@H](c1ccccc1)N)=O)N	0.541	0.356	ZBC-0006681		2	0		0	0
DCAF1_round_2_compound_498	CN(C)C(CC(c1ccccc1)NC(C[C@H](Cc1ccccc1)N)=O)=O	0.41	0.402	ZBC-0006683		2	0		0	0
DCAF1_round_2_compound_499	CC(CNC(NCCOc1cccc(C(F)(F)F)n1)=O)N	0.225	0.205	ZBC-0006684		2	0		0	0
DCAF1_round_2_compound_500	CC1(C)CCNCC1C(NC(CO)c1cccc(c1)[Cl])=O	0.385	0.336	ZBC-0006686		2	0		0	0
DCAF1_round_2_compound_501	C(C(NC(CO)c1cccc(c1)O)=O)[C@@H]1Cc2ccccc2CN1	0.359	0.322	ZBC-0006687		2	0		0	0
DCAF1_round_2_compound_502	CCC(c1cccc2cc[nH]c12)NC(N1CCCC(C1)C(c1nccn1C)O)=O	0.22	0.205	ZBC-0006688		2	0		0	0
DCAF1_round_2_compound_503	Cc1ccc(cc1F)C(CNC(C1(CNCC12CCC2)F)=O)O	0.234	0.202	ZBC-0006689		2	0		0	0
DCAF1_round_2_compound_504	CC(C)(C)c1c(C(NCC(c2ccccc2)N)=O)scn1	0.312	0.239	ZBC-0006690		2	0		0	0
DCAF1_round_2_compound_505	COc1cccc(CC(c2ccccc2)NC(NCC2(CC2)N)=O)c1	0.316	0.295	ZBC-0006691		2	0		0	0
DCAF1_round_2_compound_506	Cc1ccc(CC(CC(N[C@@H](CC(N)=O)c2ccccc2)=O)N)c(C)c1	0.344	0.313	ZBC-0006692		2	0		0	0
DCAF1_round_2_compound_507	CC(CC(NC(C)C(c1ccccc1)N)=O)c1ccc(cc1)F	0.359	0.305	ZBC-0006693		2	0		0	0
DCAF1_round_2_compound_508	C(CNC(C1CNCC12CCOC2)=O)c1c2ccccc2on1	0.235	0.2	ZBC-0006694		2	0		0	0
DCAF1_round_2_compound_509	CC=CCC(CO)NC(C1CNCC12CCS(CC2)(=O)=O)=O	0.189	0.172	ZBC-0006695		2	0		0	0
DCAF1_round_2_compound_510	CCC(CC)(CNC(c1c[nH]nc1c1cccc(c1)[Cl])=O)N	0.385	0.349	ZBC-0006696		2	0		0	0
DCAF1_round_2_compound_511	COc1cccc(c1)C(C(N[C@@H]1C[C@H]1c1ccccc1)=O)N	0.448	0.342	ZBC-0006697		2	0		0	0
DCAF1_round_2_compound_512	CC(C(c1ccccc1)N)NC(CC1COc2cc(ccc12)OC)=O	0.291	0.262	ZBC-0006698		2	0		0	0
DCAF1_round_2_compound_513	CC(C)C(C(c1ccccc1)NC(c1cnn2c(C)cc(C)nc12)=O)N	0.245	0.226	ZBC-0006699		2	0		0	0
DCAF1_round_2_compound_514	CC(c1cccc2cc[nH]c12)NC(N1CCCC(C1)c1nccn1C)=O	0.227	0.207	ZBC-0006700		2	0		0	0
DCAF1_round_2_compound_515	Cc1ccc(cc1)C(CNC(C1CNCCC1OC)=O)N	0.287	0.242	ZBC-0006701		2	0		0	0
DCAF1_round_2_compound_516	CCC(c1cccc2cc[nH]c12)NC([C@@H]1C[C@H]1c1cccc(c1)O)=O	0.227	0.204	ZBC-0006702		2	0		0	0
DCAF1_round_2_compound_517	CC1CCCC1(C(NCC(Cc1ccccc1F)O)=O)N	0.287	0.251	ZBC-0006703		2	0		0	0
DCAF1_round_2_compound_518	C1CNCCC1c1c[nH]nc1C(NCC(c1ccccc1[Br])N)=O	0.277	0.229	ZBC-0006704		2	0		0	0
DCAF1_round_2_compound_519	Cc1ccc(cc1N1CCOC1=O)NC(C(C1CCCC1)N)=O	0.235	0.209	ZBC-0006705		2	0		0	0
DCAF1_round_2_compound_520	C1CCN(C1)CC1CCCN1C(NCC(c1ccccc1)N)=O	0.286	0.239	ZBC-0006706		2	0		0	0
DCAF1_round_2_compound_521	CC(CCCN)NC(c1c[nH]cc1c1ccc(cc1)F)=O	0.283	0.241	ZBC-0006707		2	0		0	0
DCAF1_round_2_compound_522	C1COCCC1(CNC(c1c[nH]cc1c1ccc(cc1)F)=O)N	0.248	0.238	ZBC-0006708		2	0		0	0
DCAF1_round_2_compound_523	C(CNC(C1CNCC12CCOC2)=O)c1c2ccc(cc2on1)F	0.236	0.206	ZBC-0006709		2	0		0	0
DCAF1_round_2_compound_524	Cc1c(ccnc1C(Nc1ccccc1Nc1ccn(C)n1)=O)[Cl]	0.198	0.188	ZBC-0006710		2	0		0	0
DCAF1_round_2_compound_525	C1CN(CC1NC(NC(Cc1ccc(cc1)F)c1ccccc1)=O)c1ccccc1C(N)=O	0.266	0.253	ZBC-0006711		2	0		0	0
DCAF1_round_2_compound_526	CC(C(C)(C)N)NC(C1CNCC12CCCCC2)=O	0.227	0.21	ZBC-0006712		2	0		0	0
DCAF1_round_2_compound_527	CC(C(Nc1ccc(c(c1)OC)OC)=O)N1CC(CN)C(C)(C)C1	0.248	0.228	ZBC-0006713		2	0		0	0
DCAF1_round_2_compound_528	CN(CCNC(C1CNCC12CCS(CC2)(=O)=O)=O)CC(F)F	0.224	0.197	ZBC-0006714		2	0		0	0
DCAF1_round_2_compound_529	CN(C)C1CC(CNC1)C(NC(CN)c1cccc(c1)OC)=O	0.376	0.352	ZBC-0006715		2	0		0	0
DCAF1_round_2_compound_530	CCN(CCCNC(NC(c1ccc(cc1)F)c1cnn(C)c1)=O)c1ccccc1	0.254	0.236	ZBC-0006716		2	0		0	0
DCAF1_round_2_compound_531	C(CC(NCC(c1ccc(cc1)F)N)=O)Cc1ccccc1	0.36	0.295	ZBC-0006717		2	0		0	0
DCAF1_round_2_compound_532	C(C(c1ccccc1)NC(c1c[nH]nc1c1ccc(cc1)F)=O)c1ncc[nH]1	0.467	0.386	ZBC-0007168		2	0		0	0
DCAF1_round_2_compound_533	C1CN(CCC1O)C(C(Nc1cc(c2ccccc2c1)O)=O)c1ccccc1	0.224	0.213	ZBC-0007169		2	0		0	0
DCAF1_round_2_compound_534	CC1CCCN(C1)C(C)CNC(C1(CCCC1)NC(c1c2ccccc2n[nH]1)=O)=O	0.21	0.196	ZBC-0007170		2	0		0	0
DCAF1_round_2_compound_535	C1CCC2(CC1)CNCC2C(NCC1(CCOc2ccccc12)O)=O	0.224	0.202	ZBC-0007171		2	0		0	0
DCAF1_round_2_compound_536	CC1=C(C(N(c2cc(C)ccc2C)N1C)=O)NC(C1Cc2c(cccc2O)N1)=O	0.194	0.183	ZBC-0007172		2	0		0	0
DCAF1_round_2_compound_537	Cc1ccc(cc1)c1csc(NC(C(c2ccccc2)N2CCC(C2)NC(N)=O)=O)n1	0.242	0.226	ZBC-0007173		2	0		0	0
DCAF1_round_2_compound_538	c1cc(cc(c1)n1ccc(C(N)=O)n1)NC(c1c[nH]nc1c1ccsc1)=O	0.266	0.249	ZBC-0007174		2	0		0	0
DCAF1_round_2_compound_539	C(C(N)=O)[C@@H](c1ccccc1)NC(c1ccc(c2ccc3c(c2)OCCO3)s1)=O	0.258	0.25	ZBC-0007175		2	0		0	0
DCAF1_round_2_compound_540	C1CCN(C1)C(CNC(c1c[nH]cc1c1ccc(s1)[Cl])=O)c1cccc(c1)O	0.213	0.197	ZBC-0007176		2	0		0	0
DCAF1_round_2_compound_541	C(C(C(N[C@@H](CO)c1ccccc1)=O)N)c1ccc(nc1)[Br]	0.31	0.295	ZBC-0007177		2	0		0	0
DCAF1_round_2_compound_542	C1C(c2ccccc2)N(CC1O)C[C@@H]([C@H](Cc1ccccc1)N)O	0.323	0.261	ZBC-0007178		2	0		0	0
DCAF1_round_2_compound_543	CCC(c1cccc2cc[nH]c12)NC(NC1C[C@H]([C@@H](C1)OC)OC)=O	0.223	0.197	ZBC-0007179		2	0		0	0
DCAF1_round_2_compound_544	Cc1cc(ccc1[Br])N1CCCC(C1=O)NC(c1ccccc1)c1nnc[nH]1	0.196	0.186	ZBC-0007180		2	0		0	0
DCAF1_round_2_compound_545	CN(C)C1(CCOc2ccccc12)C(Nc1cc(C2CCOCC2)[nH]n1)=O	0.228	0.211	ZBC-0007181		2	0		0	0
DCAF1_round_2_compound_546	CC(C(Nc1nc(cs1)c1ccc(cc1)OC)=O)Nc1cccc2cc[nH]c12	0.269	0.216	ZBC-0007182		2	0		0	0
DCAF1_round_2_compound_547	CC(C(NC1CCc2c(C1)c(C)n[nH]2)=O)Nc1cccc(C#C)c1	0.2	0.191	ZBC-0007183		2	0		0	0
DCAF1_round_1_compound_32	NC(C[C@@H](c1cccc(Cl)c1)NC(c2c[nH]nc2c3ccccc3F)=O)=O	NA	NA		OICR-6766	1	0.49
Compound	smiles	ECFP6 Tanimoto similarity of compounds to their nearest neighboring PTE	Average fingerprint similarity of the top 10 most similar DEL PTEs to to the given compound	Catalog_Number	Name in manuscript	KD (micromolar)
DNMT3A_compound_1	C1CC2CN(C1CN2C(c1cc(cs1)O)=O)C(c1cc(cs1)O)=O	0.773	0.448	ZBC-0006295		200
DNMT3A_compound_2	CCN(C)C1CCN(C1)C(c1cnc(cn1)C(N1CCC(C1)N(C)CC)=O)=O	0.414	0.401	ZBC-0006304		200
DNMT3A_compound_3	CC1CCCCN1CCC1CCN(CC1)C(CCCc1ccc2c(CC(N2)=O)c1)=O	0.397	0.342	ZBC-0006275		200
DNMT3A_compound_4	CCN(C(C)C)c1ccc(cc1)NC(c1cnc(cn1)C(=O)OC)=O	0.393	0.381	ZBC-0006270		200
DNMT3A_compound_5	CC1CCN(CC1)C(CNC(NCc1ccc2c(CC(N2)=O)c1)=O)c1ccccc1	0.368	0.344	ZBC-0006303		200
DNMT3A_compound_6	CCN(CC)Cc1csc(NC([C@@H]2CCCN3CCCC[C@H]23)=O)n1	0.308	0.294	ZBC-0006293		200
DNMT3A_compound_7	CCN(CC)CCCC1CCN(CC1)C(c1c(ccs1)F)=O	0.308	0.271	Z2224269462		200
DNMT3A_compound_8	CC1CCN(CC1)C(Cn1cc(CNC(CC#N)=O)nn1)=O	0.287	0.27	ZBC-0006271		200
DNMT3A_compound_9	CCN(CC)CCCC1CCN(CC1)C(c1cc(cs1)F)=O	0.282	0.259	Z5447826263		200
DNMT3A_compound_10	CCN(CC)CCCC1CCN(CC1)C(Nc1ccc(c(c1)NC(C)=O)F)=O	0.28	0.253	Z1643660191		200
DNMT3A_compound_11	CCN(CC)CCCC1CCN(CC1)C(c1ccc(F)s1)=O	0.274	0.257	Z2635973636		200
DNMT3A_compound_12	CCN(CC)CCCC1CCN(CC1)C(Nc1cc(ccc1F)NC(C)=O)=O	0.28	0.241	Z1643663624		180
DNMT3A_compound_13	CCC1CCCCN1CCNC(N1CCC(C1)N(CC)CC)=O	0.563	0.49	ZBC-0006294		166
DNMT3A_compound_14	CCN(CC)C1CCN(C1)C(NCc1ccc(CN2CCC(C)CC2)cc1)=O	0.473	0.438	Z1282490090	MT34335	10
DNMT3A_compound_15	CCN(CC)C1CCN(C1)C(NCc1ccc(CN2CCC(C)CC2)cc1)=O	0.473	0.438	ZBC-0006277	MT34335	10
DNMT3A_compound_16	CCN(CC)CCCC1CCN(CC1)C(c1cc(cs1)O)=O	0.342	0.28	Z1645809193	MT34322	5
DNMT3A_compound_17	CCN(CC)CCCC1CCN(CC1)C(Nc1ccc2CC(Nc2c1)=O)=O	0.337	0.319	ZBC-0006283	MT34329	4
DNMT3A_compound_18	CCN(CC)CCCC1CCN(CC1)C(Nc1ccc2CC(Nc2c1)=O)=O	0.337	0.319	Z2870699995	MT34329	4
DNMT3A_compound_19	Cc1ccnc(c1)N1CCN(CC1)c1cnc(cn1)C(=O)OC	0.683	0.477	ZBC-0006268		0
DNMT3A_compound_20	CNC(CC1CCN(CC1)C(NCCn1c2ccccc2nn1)=O)=O	0.632	0.417	ZBC-0006312		0
DNMT3A_compound_21	CCN(CC)C1CCN(C1)C(NC1C[C@@H]2CCC[C@H](C1)N2C)=O	0.607	0.534	ZBC-0006340		0
DNMT3A_compound_22	Cc1ccnc(c1)N1CCN(CC1)c1c(nccn1)N1CCN(CC1)c1cc(C)ccn1	0.6	0.476	ZBC-0006267		0
DNMT3A_compound_23	CC1CCN(CC1)Cc1ccccc1OCc1ccc(cc1)C(=O)OC	0.598	0.557	ZBC-0006279		0
DNMT3A_compound_24	C1CC2C=C(CC1N2C(c1ccoc1)=O)c1ccccc1	0.586	0.574	ZBC-0006328		0
DNMT3A_compound_25	C1CN(CCC1CC(O)=O)C(CN1C=Nc2c(ccs2)C1=O)=O	0.585	0.565	ZBC-0006281		0
DNMT3A_compound_26	C1CCC(C1)CN1C[C@@H]2C[C@H]1CN2C(c1c(cco1)c1ccccc1)=O	0.576	0.447	ZBC-0006346		0
DNMT3A_compound_27	C1CN(CCN1C(c1cccc(c1)Nc1ncccn1)=O)C(c1cccs1)=O	0.57	0.329	ZBC-0006329		0
DNMT3A_compound_28	CC(c1ccc(cc1[Cl])[Cl])NC(N1CCC2(CC1)C(NC(N2)=O)=O)=O	0.548	0.304	ZBC-0006350		0
DNMT3A_compound_29	CN(CCN(C)C(c1csc(c2ccccn2)n1)=O)C(c1csc(c2ccccn2)n1)=O	0.512	0.494	ZBC-0006276		0
DNMT3A_compound_30	CN1[C@H]2CCC[C@@H]1CC(C2)NC(c1c(ccs1)S(N(C)C)(=O)=O)=O	0.512	0.423	ZBC-0006335		0
DNMT3A_compound_31	CN1[C@H]2CCC[C@@H]1CC(C2)NC(c1ccc(cc1)NS(C1CC1)(=O)=O)=O	0.506	0.458	ZBC-0006339		0
DNMT3A_compound_32	CCN(CC)C(CNC(c1c(c2ncccn2n1)[Cl])=O)c1ccccc1[Cl]	0.494	0.446	ZBC-0006301		0
DNMT3A_compound_33	CCN(CC)C(C)CNS(c1ccc2c(c1)ncs2)(=O)=O	0.493	0.334	ZBC-0006286		0
DNMT3A_compound_34	CC(c1ccc(cc1[Cl])[Cl])NC(N1CCC(CC1)CC(NC)=O)=O	0.49	0.438	ZBC-0006314		0
DNMT3A_compound_35	CCN(C(C)C)c1ccc(cc1)NC(c1ccnc(c1)c1ccco1)=O	0.458	0.401	ZBC-0006299		0
DNMT3A_compound_36	CCN(C)C1CCN(C1)C(c1ccc(cc1)NS(C1CC1)(=O)=O)=O	0.449	0.41	ZBC-0006349		0
DNMT3A_compound_37	C1CN(CCN1C(c1ccc(cc1)OCc1ccccc1)=O)C(c1cccn1Cc1ccncc1)=O	0.447	0.41	ZBC-0006323		0
DNMT3A_compound_38	CN(Cc1cnccc1OC)S(c1cccs1)(=O)=O	0.441	0.432	ZBC-0006351		0
DNMT3A_compound_39	CCN(C)S(Nc1ccc(cc1)C(N1CCC(C)CC1)=O)(=O)=O	0.423	0.373	ZBC-0006333		0
DNMT3A_compound_40	CCOc1ccccc1C(N1CCN(CC1)c1c2c(ncn1)n(Cc1ccccc1)nn2)=O	0.419	0.397	ZBC-0006337		0
DNMT3A_compound_41	C(C#N)C(Nc1cc(cc(c1)F)NC(CC#N)=O)=O	0.412	0.38	ZBC-0006288		0
DNMT3A_compound_42	CCN(C(C)C)c1ccc(cc1)C(NC(C)c1ccc2c(CC(N2)=O)c1)=O	0.412	0.361	ZBC-0006274		0
DNMT3A_compound_43	C(c1ccc(cc1)c1ccco1)NC(c1c(C(NCc2ccc(cc2)F)=O)nccn1)=O	0.41	0.393	ZBC-0006264		0
DNMT3A_compound_44	CC1CCN(CC1)C(c1ccc(c(C)c1)NS(c1ccc2c(CC(N2)=O)c1)(=O)=O)=O	0.407	0.393	ZBC-0006282		0
DNMT3A_compound_45	CCOc1ccccc1C(N1CCN(CC1)C(NC(C)c1ccccc1c1ccccc1)=O)=O	0.405	0.361	ZBC-0006310		0
DNMT3A_compound_46	CCn1c2ccc(cc2nn1)C(N1CCN(CC1)C(c1ccc(cc1)OCc1ccccc1)=O)=O	0.402	0.323	ZBC-0006352		0
DNMT3A_compound_47	Cc1cccc(C)c1OC(Cc1ccccc1OCc1ccncc1)=O	0.4	0.381	ZBC-0006273		0
DNMT3A_compound_48	CCN(CC)c1ccc(cc1)NC(C[C@@H]1CCCCN1)=O	0.395	0.386	ZBC-0006305		0
DNMT3A_compound_49	CN(CCNS(c1ccoc1)(=O)=O)S(c1cccs1)(=O)=O	0.395	0.29	ZBC-0006321		0
DNMT3A_compound_50	Cc1cccc(C)c1OCc1cnccc1OC	0.394	0.365	ZBC-0006266		0
DNMT3A_compound_51	C(CNC(N1CCN(CC1)C(c1cccs1)=O)=O)c1ccccc1OCc1ccccc1	0.393	0.342	ZBC-0006347		0
DNMT3A_compound_52	CCN(Cc1cc(C)c(c(C)c1)OCc1ccc(C)cc1)C(c1cnccn1)=O	0.393	0.341	ZBC-0006289		0
DNMT3A_compound_53	Cc1ccc2c(c1)c(cc(c1ccco1)n2)C(Nc1ccc(C(N(C)C)=O)nc1)=O	0.388	0.336	ZBC-0006269		0
DNMT3A_compound_54	Cc1cccc(C)c1OCc1ccccc1C#N	0.383	0.364	ZBC-0006285		0
DNMT3A_compound_55	CC(C(N1CCN(CC1)C(c1ccccc1OCc1ccncc1)=O)=O)Oc1ccccc1C	0.382	0.38	ZBC-0006317		0
DNMT3A_compound_56	CC1CCN(CC1)CC(NCc1ccc(CNC([C@H]2CC[C@H](C)CC2)=O)cc1)=O	0.37	0.351	ZBC-0006280		0
DNMT3A_compound_57	CCN(C)C1CCN(C1)C(NCCN(C)S(c1cccs1)(=O)=O)=O	0.369	0.326	ZBC-0006345		0
DNMT3A_compound_58	CC(C(=O)OCc1ccccc1C#N)NS(c1cccs1)(=O)=O	0.363	0.359	ZBC-0006318		0
DNMT3A_compound_59	CC(C)(C)OC(N1CCn2c(C1)nnc2C1CCN(CC1)C(c1cccn1Cc1ccccc1)=O)=O	0.362	0.355	ZBC-0006315		0
DNMT3A_compound_60	C1[C@H]2CN(C(c3c(cco3)c3ccccc3)=O)[C@@H]1CN2Cc1ccccc1C#N	0.358	0.338	ZBC-0006342		0
DNMT3A_compound_61	COC(c1c(cc(cn1)NC(CN1C=Nc2c(C1=O)c(cs2)c1cccs1)=O)[Cl])=O	0.358	0.295	ZBC-0006265		0
DNMT3A_compound_62	CC1CCN(CC1)C(CN(C)S(c1cccs1)(=O)=O)=O	0.356	0.306	ZBC-0006331		0
DNMT3A_compound_63	CC(C(N1CCN(CC1)C(c1ccc(cc1)Nc1ncccn1)=O)=O)Oc1ccccc1C	0.354	0.316	ZBC-0006322		0
DNMT3A_compound_64	Cc1ccc(COC(c2csc(c3cnccn3)n2)=O)cc1OC	0.352	0.322	ZBC-0006287		0
DNMT3A_compound_65	CC1CCN(CC1)S(c1ccc(c2nc(c3c(C)nc4n3ccs4)no2)s1)(=O)=O	0.352	0.317	ZBC-0006302		0
DNMT3A_compound_66	CCCc1c2c(cc(c3ccco3)nc2on1)C(Nc1ccc(C(N(C)C)=O)nc1)=O	0.348	0.323	ZBC-0006272		0
DNMT3A_compound_67	Cc1ccc(COc2c(C)cc(CN(C)C(c3c(c(n[nH]3)[N+]([O-])=O)[Cl])=O)cc2C)cc1	0.344	0.283	ZBC-0006306		0
DNMT3A_compound_68	CCN1C[C@H]2C[C@@H]1CN2C(c1ccc(cc1)NS(c1cccs1)(=O)=O)=O	0.344	0.321	ZBC-0006348		0
DNMT3A_compound_69	CCN(CC)CCCC1CCN(CC1)C(c1cc(cs1)O)=O	0.342	0.28	ZBC-0006290		0
DNMT3A_compound_70	CCN1C(=O)Oc2cc(ccc12)S(N(C)CCC1CCN(CC1)C1CCN(C)CC1)(=O)=O	0.342	0.31	ZBC-0006278		0
DNMT3A_compound_71	COc1cc2c(cc1C(N1CCN(CC1)C(c1ccc(cc1)OCc1ccccc1)=O)=O)nn[nH]2	0.342	0.302	ZBC-0006332		0
DNMT3A_compound_72	CC(c1ccc(cc1[Cl])[Cl])NC(NCCN(C)S(c1cccs1)(=O)=O)=O	0.337	0.3	ZBC-0006311		0
DNMT3A_compound_73	C1CN(CCN1C(c1c(cc[nH]1)c1ccccc1)=O)C(c1c(ccs1)[Cl])=O	0.33	0.276	ZBC-0006341		0
DNMT3A_compound_74	C1CC2CC(C1)N(C2)C(c1cnc(cn1)C(N1CC2CCCC1C2)=O)=O	0.329	0.311	ZBC-0006292		0
DNMT3A_compound_75	C1CN(CCC1NS(c1cccs1)(=O)=O)C(c1ccc(cc1)NS(C1CC1)(=O)=O)=O	0.329	0.291	ZBC-0006313		0
DNMT3A_compound_76	Cc1ccc(COc2cc(ccc2C)C(=O)OC)cc1OC	0.329	0.303	ZBC-0006296		0
DNMT3A_compound_77	C(C(c1ccccc1)NC(N1CCN(CC1)c1c(cccn1)[N+]([O-])=O)=O)c1ccccc1[Cl]	0.324	0.271	ZBC-0006309		0
DNMT3A_compound_78	CC1CCN(CC1)C(CNS(c1c(ccs1)[Cl])(=O)=O)c1ccccc1	0.323	0.303	ZBC-0006343		0
DNMT3A_compound_79	CCN(C)C1CCN(C1)C(c1c(ccs1)S(NCc1cccs1)(=O)=O)=O	0.321	0.301	ZBC-0006326		0
DNMT3A_compound_80	CCN(C)C1CCN(C1)c1cc(c(cc1C#N)[N+]([O-])=O)N1CCC(C1)N(C)CC	0.32	0.305	ZBC-0006291		0
DNMT3A_compound_81	CCN(CC)Cc1cn(CC(N2CCC(C)CC2)=O)nn1	0.306	0.273	ZBC-0006297		0
DNMT3A_compound_82	C1CC2(CCC1NC(c1ccc(Cn3c4ccccc4nn3)cc1)=O)C(NC(N2)=O)=O	0.304	0.278	ZBC-0006324		0
DNMT3A_compound_83	CC(c1ccc(cc1)c1ccccc1)NC(N1CCN(CC1)C(c1ccccc1OC)=O)=O	0.303	0.28	ZBC-0006344		0
DNMT3A_compound_84	Cc1ccc(cc1OC)C(N1CCN(CC1)C(Nc1cccc(C)c1OCc1ccccc1)=O)=O	0.298	0.281	ZBC-0006316		0
DNMT3A_compound_85	Cc1ccsc1C(N1C2CCC1CC(C2)NC(c1cccc2c1[nH]nn2)=O)=O	0.297	0.28	ZBC-0006338		0
DNMT3A_compound_86	CCN(CC)C(CCC1CCN(CC1)c1ccnc2c(cccc12)O)=O	0.295	0.282	ZBC-0006284		0
DNMT3A_compound_87	CCN(CC)CCCNC(c1cc(cs1)O)=O	0.294	0.282	ZBC-0006298		0
DNMT3A_compound_88	C(CNC(c1c(ccs1)[Cl])=O)C1CCN(CC1)C(c1c(ccs1)[Cl])=O	0.29	0.27	ZBC-0006307		0
DNMT3A_compound_89	Cc1ccc(COC(c2cnc(cn2)OCc2ccccc2)=O)cc1OC	0.286	0.274	ZBC-0006263		0
DNMT3A_compound_90	CC1CCN(CC1)C(CNC(c1c(ccs1)S(N1CCCC1)(=O)=O)=O)c1cccs1	0.286	0.278	ZBC-0006325		0
DNMT3A_compound_91	COc1ccccc1C(N1CCN(CC1)C(Nc1ccc(cc1)C(C#N)c1ccccc1)=O)=O	0.286	0.275	ZBC-0006327		0
DNMT3A_compound_92	C(C(C(=O)OCc1ccccc1)c1ccccc1)NC(N1CCN(CC1)c1cnccc1C#N)=O	0.284	0.276	ZBC-0006334		0
DNMT3A_compound_93	C1CN(C[C@H]2CN(C[C@@H]12)C(c1cccc2c1[nH]nn2)=O)C(c1c(ccs1)[Cl])=O	0.264	0.244	ZBC-0006336		0
DNMT3A_compound_94	CC(c1ccccc1NS(c1cccs1)(=O)=O)NC(C1CCC2(CC1)C(NC(N2)=O)=O)=O	0.248	0.223	ZBC-0006308		0
DNMT3A_compound_95	CCN(CC)Cc1cn(Cc2cc(ccc2C#N)F)nn1	0.24	0.228	ZBC-0006300		0
DNMT3A_compound_96	C(c1cccs1)NS(c1ccsc1C(N1CCN(CC1)c1cncc2ncnn12)=O)(=O)=O	0.239	0.226	ZBC-0006319		0
DNMT3A_compound_97	C1CN(Cc2ccccc12)S(c1ccsc1C(N1CCn2cncc2C1)=O)(=O)=O	0.23	0.22	ZBC-0006320		0
DNMT3A_compound_98	C1CN(CCN1C(c1ccccc1[N+]([O-])=O)=O)C(Nc1ccc(cc1)n1c2ccccc2nn1)=O	0.23	0.209	ZBC-0006330		0
Compound	SMILES	ECFP6 Tanimoto similarity of compounds to their nearest neighboring PTE	Average fingerprint similarity of the top 10 most similar DEL PTEs to to the given compound	Enamine catalog id	KD (micromolar)
EIF2A_compound_1	C1CC(CC(C1)NC(c1cc(cnc1)F)=O)NC(c1cc(cnc1)N)=O	0.594	0.48	Z6222758248
EIF2A_compound_2	C1CC[C@@H]([C@H](C1)NC(c1cccnc1)=O)NC(c1cc(cnc1)N)=O	0.528	0.447	Z6222758160
EIF2A_compound_3	CNC(CCC(N1CCCC(CNC(c2cc(cnc2)N)=O)C1)=O)=O	0.488	0.421	Z6222758029
EIF2A_compound_4	CC1(CCN(C1)C(CCC(NC)=O)=O)CNC(c1cc(cnc1)N)=O	0.476	0.424	Z6222758044
EIF2A_compound_5	CC(C)CC(N1CCC(CC1)(CNC(c1cc(cnc1)N)=O)O)=O	0.462	0.42	Z6222758286
EIF2A_compound_6	C1C(C(NCC(CNC(c2cc(cnc2)N)=O)O)=O)c2cc(ccc12)F	0.457	0.388	Z6222758107
EIF2A_compound_7	C1COC[C@H]([C@H]1NC(c1ccncc1)=O)NC(c1cc(cnc1)N)=O	0.45	0.4	Z6222758278
EIF2A_compound_8	CC(C)CC(N1CC(CC(C1)O)NC(c1cc(cnc1)N)=O)=O	0.448	0.441	Z6222757996
EIF2A_compound_9	CC(C)CC(N1CCCC(CNC(c2cc(cnc2)N)=O)(C1)O)=O	0.446	0.396	Z6222757984
EIF2A_compound_10	CC1CC(C(NCCC2(CCC2)NC(c2cc(cnc2)N)=O)=O)ON=1	0.446	0.362	Z6222758065
EIF2A_compound_11	Cc1c[nH]nc1C(N1CC2(CC(C2)CNC(c2cc(cnc2)N)=O)C1)=O	0.438	0.347	Z6222758191
EIF2A_compound_12	Cc1ccncc1C(NC1(CCOC1)CNC(c1cc(cnc1)N)=O)=O	0.432	0.374	Z6222758206
EIF2A_compound_13	CC(CO)C(N1CC2(CCC1CC2)CNC(c1cc(cnc1)N)=O)=O	0.43	0.404	Z6222757972
EIF2A_compound_14	CC(CF)C(N1CCC(CCNC(c2cc(cnc2)N)=O)(CC1)O)=O	0.423	0.389	Z6222758007
EIF2A_compound_15	CC(C)CC(N1C[C@@H](C[C@H]1CNC(c1cc(cnc1)N)=O)O)=O	0.417	0.393	Z6222757999
EIF2A_compound_16	C1CN(CCC1(CNC(c1cc(cnc1)N)=O)O)C(c1cccs1)=O	0.412	0.37	Z6222757949
EIF2A_compound_17	CC1(CCN(CC1)C(c1cnccn1)=O)NC(c1cc(cnc1)N)=O	0.409	0.372	Z6222758149
EIF2A_compound_18	C[C@@H](CNC(C1Cc2ccccc2O1)=O)NC(c1cc(cnc1)N)=O	0.407	0.383	Z6222758080	500.7
EIF2A_compound_19	C1CN(CC1(CNC(c1cc(cnc1)N)=O)C(F)F)C(c1cnc[nH]1)=O	0.404	0.35	Z6222757906
EIF2A_compound_20	CN(CCNC(c1cc(cnc1)N)=O)C(c1cc2cnccc2[nH]1)=O	0.402	0.363	Z6222758135
EIF2A_compound_21	CN(CCNC(c1cc(cnc1)N)=O)C(Cc1cnccn1)=O	0.398	0.371	Z6222758099
EIF2A_compound_22	C1C(C(NC[C@H]2C[C@H]2NC(c2cc(cnc2)N)=O)=O)c2ccccc12	0.393	0.368	Z6222757901
EIF2A_compound_23	Cc1cc(C(N2CCC(CCNC(c3cc(cnc3)N)=O)CC2)=O)[nH]n1	0.389	0.356	Z6222757960
EIF2A_compound_24	CC(CF)C(NCC1(CCCN(C1)C(c1cc(cnc1)N)=O)O)=O	0.386	0.369	Z6222758072	458.7
EIF2A_compound_25	Cc1c[nH]nc1C(N1C[C@H]([C@@H](C1)C(F)F)NC(c1cc(cnc1)N)=O)=O	0.385	0.363	Z6222758221
EIF2A_compound_26	CC(C1CN(CCO1)C(CC1CN(C)C1)=O)NC(c1cc(cnc1)N)=O	0.382	0.365	Z6222757843
EIF2A_compound_27	C1C(CNC(c2cc(cnc2)N)=O)C1NC(c1cc2ccccc2nc1)=O	0.38	0.354	Z6222757917
EIF2A_compound_28	Cc1cc(C(N2CCCC(CCNC(c3cc(cnc3)N)=O)C2)=O)[nH]n1	0.379	0.345	Z6222757941
EIF2A_compound_29	C[C@@H](CC(N1CCCC(CCNC(c2cc(cnc2)N)=O)(C1)O)=O)F	0.374	0.363	Z6222758013
EIF2A_compound_30	CC(CF)C(NCC1(CN(C1)C(c1cc(cnc1)N)=O)C(C)(C)O)=O	0.373	0.36	Z6222757892
EIF2A_compound_31	CC(CC(NCCC1(CCN(C1)C(c1cc(cnc1)N)=O)O)=O)F	0.368	0.348	Z6222757882
EIF2A_compound_32	C1CC2(CCNC(c3cc(cnc3)N)=O)CN(CC12)C(c1ccc[nH]1)=O	0.366	0.34	Z6222758173
EIF2A_compound_33	C[C@@H]1CN(CCN1C(c1cc(cnc1)N)=O)C(c1cc2cnccc2[nH]1)=O	0.344	0.338	Z6222758127
Compound	SMILES	ECFP6 Tanimoto similarity of compounds to their nearest neighboring PTE	Average fingerprint similarity of the top 10 most similar DEL PTEs to to the given compound	Catalog	Name in manuscript	SPR_KD_uM_	percent_binding	DLS_Int_kcounts_per_sec_200_uM	DLS_Int_kcounts_per_sec_100_uM	DLS_Int_kcounts_per_sec_50_uM	DLS_Int_kcounts_per_sec_25_uM	DLS_Laser_Power_prc_200_uM	DLS_Laser_Power_prc_100_uM	DLS_Laser_Power_prc_50_uM	DLS_Laser_Power_prc_25_uM
LRRK2_compound_1	CN(C)c1cccc(CCC(N2CCc3ccc(CC(O)=O)cc23)=O)c1	0.462	0.328	Z4420871412		200	67
LRRK2_compound_2	Cc1c(c(CN2CCc3c(C2)cccc3[Cl])nn1C)S(N)(=O)=O	0.374	0.289	Z4170154068		200	45	1869	662	1853	1833	100	100	100	100
LRRK2_compound_3	C1CN(Cc2c3ccccc3[nH]c12)C(c1csc(c2cccs2)n1)=O	0.275	0.254	Z225660540		50	0	11417	599	1281	1673	18	98	100	100
LRRK2_compound_4	Cc1c(c(CN2CCc3c(C2)cccc3[Cl])nn1C)S(N)(=O)=O	0.374	0.289	Z4170154068		44	33	1869	662	1853	1833	100	100	100	100
LRRK2_compound_5	CC(C(Nc1nc(cs1)c1ccccc1)=O)OC(C1C(C=C(C)N(c2ccccc2F)N=1)=O)=O	0.193	0.173	Z194123896	DR02244	26	20	17055	2036	1233	1532	20	45	100	100
LRRK2_compound_6	CC1=CC(C(C(Nc2nc(cs2)c2ccccc2)=O)=NN1c1ccccc1)=O	0.213	0.195	Z114985428		25	70	1084	943	1841	885	100	100	100	100
LRRK2_compound_7	C1CCc2c(C1)c1c(N)nc(CN3CCc4ccccc4C3)nc1s2	0.299	0.29	Z195552420		20	20	904	1225	626	1027	100	100	100	100
LRRK2_compound_8	Cc1c(C(Nc2nc(cs2)c2ccc(cc2)NS(C)(=O)=O)=O)c(n(c2ccccc2)n1)[Cl]	0.203	0.171	Z200647138		20	20	4134	1210	642	1900	45	60	100	100
LRRK2_compound_9	CC(Nc1c(c2ccc(cc2)F)c(C)nn1c1ccc(cc1)C(Nc1nc(C)cs1)=O)=O	0.208	0.181	F944-1147		13	0	569	1013	880	1170	100	100	100	100
LRRK2_compound_10	CC(C(Nc1nc(cs1)c1ccccc1)=O)OC(C1C(C=C(C)N(c2ccccc2)N=1)=O)=O	0.192	0.183	Z194408550	DR02034	12	33	5740	1573	958	1523	35	48	100	100
LRRK2_compound_11	CC(C(Nc1nc(cs1)c1ccccc1)=O)OC(C1C(C=C(C)N(c2ccccc2)N=1)=O)=O	0.192	0.183	Z194408550	DR02034	11	87	2982	1528	430	1028	68	100	100	100
LRRK2_compound_12	c1ccc(cc1)c1cc(C(Nc2nnc(C(F)(F)F)s2)=O)n(c2ccccc2)n1	0.213	0.174	Z372150466	DR02380	4	20	713	492	578	1171	100	100	100	100
LRRK2_compound_13	CN(C(Cc1ccccc1C(F)(F)F)=O)c1cccc(CCC(O)=O)c1	0.592	0.472	PV-004170375817		0	0	2070	409	567	375	48	100	100	100
LRRK2_compound_14	C1CN(Cc2cc(ccc2O)[Br])Cc2c1ccs2	0.441	0.367	Z1569079963		0	0	842	1195	957	1899	100	100	100	100
LRRK2_compound_15	CC(C(C)(CN1CCc2c3cc(ccc3[nH]c2C1)OC)O)=O	0.434	0.419	Z2842860324		0	0	1503	730	840	582	100	100	100	100
LRRK2_compound_16	Cc1c(CC(N(C)c2cccc(CCC(O)=O)c2)=O)c(C)n(CC(F)(F)F)n1	0.405	0.382	Z4574727156		0	0	1997	960	542	477	100	100	100	100
LRRK2_compound_17	CCCC1(CCC1)c1nc(CN2CCc3c(C2)ccs3)on1	0.402	0.37	PV-003611843643		0	0	456	660	724	598	100	100	100	100
LRRK2_compound_18	C1CN(Cc2csc(c3cccs3)n2)Cc2c1ccs2	0.385	0.367	Z1536015709		0	0	1731	1209	764	1526	100	100	100	100
LRRK2_compound_19	Cc1cc(C(NC2CCN(CC2)c2ccnc3c(cccc23)[Br])=O)no1	0.355	0.273	Z1182659542		0	0	4967	1752	967	594	30	100	100	100
LRRK2_compound_20	C1CN(Cc2ccsc12)Cc1nc(c2cccs2)no1	0.35	0.336	Z231745708		0	0	661	2815	1347	977	100	100	100	100
LRRK2_compound_21	Cc1c(CN2CCc3c(C2)c2ccccc2[nH]3)nc(c2cccs2)o1	0.336	0.318	Z1130196198		0	0	901	511	1050	1738	100	100	100	100
LRRK2_compound_22	C1Cc2c(CN(C1)C(c1cc(ccc1O)F)=O)c1cc(ccc1[nH]2)F	0.304	0.187	Z1934815823		0	0	1320	1187	732	620	88	93	100	100
LRRK2_compound_23	CCn1c(C(F)F)c(C(N2CCc3c(C2)c2ccccc2[nH]3)=O)c(C(F)(F)F)n1	0.298	0.264	Z1452282896		0	0	646	702	961	903	100	100	100	100
LRRK2_compound_24	CCNC(C1CCN(CC1)c1ccnc2c(cccc12)[Br])=O	0.298	0.285	Z1024461234		0	0	1127	750	540	698	100	100	100	100
LRRK2_compound_25	CCn1c(CN2CCc3c(C2)ccs3)nc(c2ccc(cc2O)[Cl])n1	0.297	0.27	PV-006577915575		0	0	1549	499	804	694	85	100	100	100
LRRK2_compound_26	C1CCc2c(C1)c1c(N)nc(CN3CCc4c(C3)ccs4)nc1s2	0.286	0.26	Z225166122		0	15
LRRK2_compound_27	CN(C(C1CCN(C1)c1ccnc2c(cccc12)[Br])=O)c1ccccc1	0.286	0.271	Z1966659486		0	0	2067	1431	800	543	83	100	100	100
LRRK2_compound_28	COc1cc(c(c(c1)OC)S(N1CCc2ccsc2C1)(=O)=O)OC	0.28	0.268	Z1744703839		0	0	433	620	574	399	100	100	100	100
LRRK2_compound_29	C1CN(CCN1CC(N)=O)c1ccnc2c(cccc12)[Br]	0.277	0.257	Z1024452542		0	49
LRRK2_compound_30	COc1ccc2ccc(c(CN3CCc4c(C3)ccs4)c2c1)O	0.277	0.254	Z229265374		0	24
LRRK2_compound_31	CC(C)(C)OC(N1CCCC(C1)C#CC(N1CCc2c(C1)ccs2)=O)=O	0.276	0.235	Z4134052606		0	0	7359	4307	6743	2116	60	55	80	85
LRRK2_compound_32	Cc1csc2CCN(Cc12)S(CC1(CC1)c1ccccc1)(=O)=O	0.272	0.238	PV-006787121150		0	0	1014	1116	419	572	100	100	100	100
LRRK2_compound_33	CC1=CC(C(C(N2CCC(C2)N2CCOC2=O)=O)=NN1c1ccccc1C(F)(F)F)=O	0.271	0.247	Z4108782537		0	0
LRRK2_compound_34	Cc1c(C(NCC(c2ccccc2)N2CCc3c(C2)ccs3)=O)c(c(C)o1)S(N)(=O)=O	0.27	0.258	Z768697498		0	0	471	753	424	397	100	100	100	100
LRRK2_compound_35	CN(C1CCN(CC(F)(F)F)C1=O)C(c1cc(ccc1C(F)(F)F)O)=O	0.27	0.238	Z1952104725		0	0	585	875	663	401	100	100	100	100
LRRK2_compound_36	C1CN(CC1NCCO)c1ccnc2c(cccc12)[Br]	0.265	0.246	Z3342340438		0	0	1848	939	1154	1024	83	100	100	100
LRRK2_compound_37	C1CC(c2ccccc2C1)N(C1CC1)C(c1c2cc(ccc2[nH]n1)O)=O	0.262	0.234	PV-003244591190		0	0	569	590	576	453	100	100	100	100
LRRK2_compound_38	Cc1nc(c(C(NS(N2CCc3c(C2)ccs3)(=O)=O)=O)o1)C(F)(F)F	0.262	0.212	Z5068754009		0	0	1030	993	881	898	100	100	100	100
LRRK2_compound_39	C(CN1CCN(CC1)c1ccnc2c(cccc12)[Br])C(NC1CC1)=O	0.261	0.243	Z1587250378		0	0	1182	1375	1025	873	100	100	100	100
LRRK2_compound_40	C1C(C(C(Nc2ncc(c3ccccc3)s2)=O)=NN(C1=O)c1ccc(cc1)F)=O	0.258	0.235	Z2028497461		0	0	455	633	320	460	100	100	100	100
LRRK2_compound_41	Cc1c(ccc2C(CN3CCc4c(C3)ccs4)=CC(=O)Oc12)O	0.256	0.246	Z225160906		0	48
LRRK2_compound_42	COc1ccc(c(C(F)(F)F)n1)NC(N1CCc2ccsc2C1)=O	0.256	0.244	Z2017492810		0	0	850	1313	1409	778	100	100	100	100
LRRK2_compound_43	CC1(C)CN(CCC1O)c1ccnc2c(cc(cc12)F)[Br]	0.255	0.241	PV-002727757823		0	0	3523	2490	525	1075	43	70	100	100
LRRK2_compound_44	Cc1cc(c2ccccc2)n(c2ccc(cc2)C(Nc2nc3CCCCc3s2)=O)n1	0.254	0.194	Z3222528674		0	0	12059	1348	1086	871	20	100	100	100
LRRK2_compound_45	CCCC(C)(C(N1CC[C@@](C)(C1)NC(CN1CCc2c(C1)ccs2)=O)=O)O	0.25	0.224	PV-007168322621		0	0	1679	839	499	640	100	100	100	100
LRRK2_compound_46	CC(CC1CCN(CC1)c1ccnc2c(cncc12)[Br])O	0.248	0.242	Z5175550346		0	0	3055	1161	853	858	73	85	100	100
LRRK2_compound_47	CCCN(C1CCc2ccccc12)C(C1C=CC(N(c2ccc(cc2)F)N=1)=O)=O	0.248	0.222	Z371008480		0	100
LRRK2_compound_48	CCOC(C1CN(CC=C1)c1ccnc2c(cccc12)[Br])=O	0.248	0.231	PV-004641046917		0	0	707	1028	892	1431	100	100	100	100
LRRK2_compound_49	CC(C)(CO)N1CCN(CC1)c1ccnc2c(cc(cc12)F)[Br]	0.241	0.217	PV-005671251068		0	0	953	857	753	633	100	98	100	100
LRRK2_compound_50	C(CN1CCOC1=O)c1nc(c2cc(C(F)(F)F)n(c3ccccc3)n2)on1	0.24	0.189	Z4255192140		0	0	8889	5527	808	553	23	55	100	100
LRRK2_compound_51	C1CN(Cc2cc(ccc12)C(N)=O)c1ccnc2c(cccc12)[Br]	0.24	0.211	PV-004575560236		0	0	1195	915	1538	1258	100	100	100	100
LRRK2_compound_52	CCOC(C1CN(CC12COC2)c1ccnc2c(cccc12)[Br])=O	0.239	0.227	Z2272980501		0	0	1913	1546	714	495	100	100	100	100
LRRK2_compound_53	CN(C1CS(c2ccc(cc12)[Cl])(=O)=O)C(c1cc(ccc1C(F)(F)F)O)=O	0.237	0.207	Z1952572408		0	0	967	1032	451	879	100	100	100	100
LRRK2_compound_54	CCC(C)(C(N1CC2CN(CC=2C1)C(c1csc2CCCCc12)=O)=O)O	0.236	0.202	PV-004743471253		0	0	1608	537	461	492	100	100	100	100
LRRK2_compound_55	C[C@@H]1C[C@@H](CN(C1)c1ccnc2c(cccc12)[Br])O	0.234	0.215	Z2348322846		0	0	1427	801	588	401	85	100	100	100
LRRK2_compound_56	C1C[C@@H](C[C@@H](C1)CN)C#CC(N1CCC[C@H]1CN1CCc2c(C1)ccs2)=O	0.234	0.217	Z5017738855		0	0	671	1047	477	511	100	100	100	100
LRRK2_compound_57	C1CN(Cc2cccc3c2OC(N3)=O)Cc2c(csc12)[Br]	0.231	0.208	PV-006773326800		0	0	1395	1167	789	818	73	100	100	100
LRRK2_compound_58	CC(COC)(C(Nc1ccc(cc1)N1CCc2c(C1)ccs2)=O)O	0.23	0.2	Z1386586508		0	0	1226	1019	475	346	100	100	100	100
LRRK2_compound_59	CNC(CC1(CCCN(C1)c1ccnc2c(cccc12)[Br])O)=O	0.228	0.214	Z2383197183		0	0	7204	1694	852	1607	20	90	100	100
LRRK2_compound_60	CC(CNS(c1c(cccc1F)F)(=O)=O)N1CCc2c(C1)ccs2	0.226	0.22	Z369278868		0	0	669	764	885	774	100	100	100	100
LRRK2_compound_61	Cc1c(C(N2CCc3c(C2)ccs3)=O)c(c(C)o1)S(N)(=O)=O	0.224	0.217	Z743778996		0	69
LRRK2_compound_62	Cc1cccc(C)c1S(NC(CN1CCc2c(C1)ccs2)=O)(=O)=O	0.223	0.215	PV-004104952599		0	0	2152	906	761	883	50	100	100	100
LRRK2_compound_63	Cc1c(c2ccc(cc2)OC)nc(NC(C2c3ccccc3C(N(c3ccccc3)N=2)=O)=O)s1	0.222	0.18	Z28344966		0	17
LRRK2_compound_64	CC(C)c1cc(C(Nc2nc(cs2)c2cccc(c2)O)=O)nn1c1ccncc1	0.22	0.175	Z1479776840		0	0	1313	477	587	582	63	100	100	100
LRRK2_compound_65	C1CN(Cc2ccsc12)C(c1c(cn(c2ccccc2C(F)(F)F)n1)O)=O	0.219	0.2	Z227067320		0	30
LRRK2_compound_66	Cc1c(C)c(C)c(c(C)c1C)S(N1CCN(CC1)C(NCC(c1ccc(cc1[Cl])[Cl])N1CCc2c(C1)ccs2)=O)(=O)=O	0.217	0.19	Z5198548455		0	12
LRRK2_compound_67	C1CN(Cc2ccsc12)CN1C(c2cccc3cccc1c23)=O	0.214	0.209	Z229266108		0	18
LRRK2_compound_68	C1CN(Cc2ccsc12)S(c1c(cccc1[Cl])[Cl])(=O)=O	0.214	0.197	Z227947524		0	27
LRRK2_compound_69	C1CN(CCC1(Cn1ccnn1)O)c1ccnc2c(cccc12)[Br]	0.214	0.203	Z2052192276		0	0	1363	1300	1525	873	100	100	100	100
LRRK2_compound_70	C1CSC(C(Nc2nnc(c3cccc(c3)O)s2)=O)c2ccsc12	0.214	0.171	Z1281296448		0	0	1145	888	1459	1263	100	100	100	100
LRRK2_compound_71	CCC1(CN(C1)c1ccnc2c(cc(cc12)F)[Br])CO	0.214	0.198	Z4025996639		0	0	2840	879	499	498	65	100	100	100
LRRK2_compound_72	Cc1c(CN(C)C(Nc2nnc(c3ccccc3)s2)=O)c(C)n(c2ccccc2)n1	0.213	0.19	Z411408628		0	0	1880	878	1174	693	83	100	100	100
LRRK2_compound_73	CC(N1CCc2c(C1)cc(C(COC(C(C)(Cc1ccccc1)O)=O)=O)s2)=O	0.212	0.191	Z1514704427		0	0	1024	532	766	575	100	100	100	100
LRRK2_compound_74	Cc1c(C(O)=O)c(c(C)o1)S(N1CCc2c(C1)ccs2)(=O)=O	0.212	0.194	Z381057636		0	287
LRRK2_compound_75	C1CN(CC1(CO)c1ccccc1)c1ccnc2c(cncc12)[Br]	0.211	0.201	Z5175222115		0	0	1181	635	688	361	100	100	100	100
LRRK2_compound_76	COC(C(N1CCc2c(C1)c(C(F)(F)F)n[nH]2)=O)c1ccccc1O	0.208	0.185	Z2172666933		0	0	1329	692	459	436	100	100	100	100
LRRK2_compound_77	C1CN(Cc2cccc(c12)O)C(Nc1ccc2c(c1)OC(N2)=O)=O	0.207	0.172	PV-002808539813		0	0	933	1228	921	661	100	100	100	100
LRRK2_compound_78	Cc1c(c(C)n(C(c2cc3CCCCc3s2)=O)n1)S(N1CCc2ccccc2C1)(=O)=O	0.207	0.196	G680-0452		0	0	1331	536	553	454	73	100	100	100
LRRK2_compound_79	C1CN(Cc2c(C(F)(F)F)n[nH]c12)c1c2ccccc2nc(c2cccs2)n1	0.206	0.189	Z1262399960		0	0	3987	946	815	812	25	100	100	100
LRRK2_compound_80	CN1CCC(C1=O)N(C)C(c1c2CCCCCc2n(c2ccc(cc2)F)n1)=O	0.206	0.193	Z1239558834		0	20	2346	1178	1368	819	58	75	75	100
LRRK2_compound_81	COc1c(ccc(c1S(N1CCc2cc(C(O)=O)sc2C1)(=O)=O)F)F	0.206	0.176	Z3339763513		0	0	1977	726	558	428	88	100	100	100
LRRK2_compound_82	CC(C(Nc1nc(cs1)c1ccccc1)=O)OC(C1C(C=C(C)N(c2ccc(cc2)[Cl])N=1)=O)=O	0.201	0.186	Z113650204		0	0	1465	1090	850	764	70	83	90	100
LRRK2_compound_83	c1ccc(cc1)c1cc(C(Nc2nn3cnnc3s2)=O)n(c2ccccc2)n1	0.196	0.164	Z30473305		0	0	2701	2051	412	860	40	100	100	100
LRRK2_compound_84	CC(C)(C)c1c(c[nH]n1)C(N1CCc2c(ccc(c2C1)F)O)=O	0.195	0.176	Z4353382736		0	0	1198	822	559	440	100	100	100	100
LRRK2_compound_85	CC1=CC(C(C(=O)O[C@@H](C)C(Nc2nc(cs2)c2ccccc2)=O)=NN1c1ccccc1F)=O	0.193	0.173	Z8483809528		0	0	8526	2557	924	1333	40	65	100	100
LRRK2_compound_86	CC1=CC(C(C(=O)O[C@H](C)C(Nc2nc(cs2)c2ccccc2)=O)=NN1c1ccccc1F)=O	0.193	0.173	Z8483812340		0	0	743	1462	659	1928	100	100	100	100
LRRK2_compound_87	CCc1cccc2CCN(Cc12)S(c1c(C)noc1C)(=O)=O	0.193	0.177	Z3620057539		0	0	1294	1045	1271	1464	100	100	100	100
LRRK2_compound_88	CC(C(Nc1nc(cs1)c1ccc(c(c1)F)F)=O)OC(C1C(C=C(C)N(c2ccccc2)N=1)=O)=O	0.192	0.181	Z194408532		0	0	2346	1178	1368	819	58	75	75	100
LRRK2_compound_89	CCOC(C(C)(CN1CCCc2c(C1)cccc2[Br])O)=O	0.191	0.183	Z1723166698		0	0	6413	4697	1160	1208	NA	90	95	100
LRRK2_compound_90	Cc1c(c(C)on1)S(N1CCc2c(C1)cccc2N1CCOC1=O)(=O)=O	0.189	0.174	Z1271403070		0	0	9215	1084	1184	313	20	100	100	100
LRRK2_compound_91	C1Cc2c3C(NC(CN4CC(c5ccccc5C4)N)=Nc3sc2C1)=O.C(C(F)(F)F)(O)=O	0.186	0.183	Z5608214184		0	0
LRRK2_compound_92	C1CN(CC1(c1ccn[nH]1)O)c1ccnc2c(cncc12)[Br]	0.185	0.17	Z5175563160		0	0	1063	465	528	584	78	100	100	100
LRRK2_compound_93	CC1(C)CN(Cc2cccc3c2OC(N3)=O)Cc2c1cccc2F	0.181	0.17	PV-003769154961		0	0	639	736	417	403	100	100	100	100
LRRK2_compound_94	C1CN(Cc2c1c(C#N)c(N)s2)C(c1cccc2c1OC(N2)=O)=O	0.18	0.151	Z1533263807		0	0	1189	1569	421	463	73	100	100	100
LRRK2_compound_95	C1CN(Cc2c(ccc(c12)[Cl])[Br])C(C1=COC(N1)=O)=O	0.179	0.157	PV-003030555147		0	0	927	1016	872	1518	100	100	100	100
LRRK2_compound_96	CN(C1CCCc2c1cn[nH]2)C(C1C=CC(N(c2ccc(cc2)F)N=1)=O)=O	0.178	0.172	PV-006956588665		0	0	1087	656	395	763	100	100	100	100
LRRK2_compound_97	C1Cc2c(C(Nc3nnc(c4cccc(c4)O)s3)=O)nn(c3ccc(c(c3)F)F)c2C1	0.169	0.163	Z1210333925		0	0	1686	1153	878	531	48	88	88	100
Compound	smiles	ECFP6 Tanimoto similarity of compounds to their nearest neighboring PTE	Average fingerprint similarity of the top 10 most similar DEL PTEs to to the given compound	Catalog_Number
PRPF4_compound_1	CN(C)C(COc1cccc(CNC(N2CCC2)=O)c1)=O	0.619	0.541	ZBC-0009290
PRPF4_compound_2	CC(C(N1CCC1)=O)OC(CN1C=Nc2c(ccs2)C1=O)=O	0.519	0.493	ZBC-0009292
PRPF4_compound_3	C(C(Nc1cccc(CS(N)(=O)=O)c1)=O)N1C=Nc2c(ccs2)C1=O	0.517	0.496	ZBC-0009304
PRPF4_compound_4	C(C(N1Cc2cncnc2C1)=O)N1C=Nc2c(ccs2)C1=O	0.506	0.481	ZBC-0009285
PRPF4_compound_5	COCc1cc(cc(c1)NC(Cc1ccc(s1)S(N)(=O)=O)=O)C(O)=O	0.506	0.406	ZBC-0009312
PRPF4_compound_6	CC(C)c1ccc(cc1NC(Cc1ccc(s1)S(N)(=O)=O)=O)C(O)=O	0.48	0.398	ZBC-0009311
PRPF4_compound_7	COCc1ccc(CNC(CN2C=Nc3c(cc[nH]3)C2=O)=O)cc1	0.416	0.323	ZBC-0009299
PRPF4_compound_8	Cc1ccc(c(c1)OCC(N(C)C)=O)NCc1c2ccccc2[nH]n1	0.411	0.367	ZBC-0009297
PRPF4_compound_9	CCc1ccc(cc1S(Nc1cccc(COC)c1)(=O)=O)C(O)=O	0.41	0.305	ZBC-0009289
PRPF4_compound_10	CN(CC(N1CCC1)=O)C1CCCN(C1)C(COc1cccc(c1)OC)=O	0.385	0.341	ZBC-0009308
PRPF4_compound_11	C(c1cccc(CS(N)(=O)=O)c1)NC(c1cc2ccsc2nc1)=O	0.375	0.311	ZBC-0009307
PRPF4_compound_12	Cc1cc(C(CN2CCN(CC2)C(C2CC2)=O)=O)c(C)n1c1ccc(cc1)S(N)(=O)=O	0.374	0.354	ZBC-0009302
PRPF4_compound_13	C1CC(CN(C1)CC(N1CCC1)=O)NC(c1cc2ncccn2n1)=O	0.367	0.338	ZBC-0009284
PRPF4_compound_14	Cc1ccc(C)n1c1ccc(c(c1)C(N1CCN(CC1)C(C1CC1)=O)=O)[Cl]	0.345	0.298	ZBC-0009287
PRPF4_compound_15	C1CN(C1)C(CN1CCC2(CCN(C2)C(c2cc3c(NC(N3)=O)nc2)=O)C1)=O	0.344	0.296	ZBC-0009283
PRPF4_compound_16	C(C(c1cccs1)=O)NC(CN1CCN(CC1)Cc1nc[nH]n1)=O	0.333	0.323	ZBC-0009296
PRPF4_compound_17	CN(CC(NCC1c2ccccc2CCN1CC(N1CCC1)=O)=O)C(C1CC1)=O	0.33	0.3	ZBC-0009294
PRPF4_compound_18	COCc1ccc(cc1)NS(c1cc(cc(c1)C(O)=O)C(O)=O)(=O)=O	0.325	0.268	ZBC-0009314
PRPF4_compound_19	CC(C(N1CCC1)=O)n1cc(c2cc(cc(c2)[Cl])[Cl])nn1	0.311	0.267	ZBC-0009288
PRPF4_compound_20	Cn1c(cc(C2CCCO2)n1)NC(c1ccc(s1)S(N)(=O)=O)=O	0.31	0.3	ZBC-0009291
PRPF4_compound_21	Cc1ccc(c(c1)C(=O)OCC(N1CCN(CC1)C(C1CC1)=O)=O)n1c(C)ccc1C	0.306	0.292	ZBC-0009309
PRPF4_compound_22	Cc1cc(C(COC(c2cnn3cccnc23)=O)=O)c(C)n1c1ccc(cc1)S(N)(=O)=O	0.302	0.277	ZBC-0009305
PRPF4_compound_23	C1CC(c2nnc(NC(CN3C=Nc4c(C3=O)c(cs4)c3cccs3)=O)s2)OC1	0.3	0.291	ZBC-0009286
PRPF4_compound_24	CC(CC(c1cccs1)=O)NC(c1cc2CC(Nc2cc1[Cl])=O)=O	0.288	0.282	ZBC-0009295
PRPF4_compound_25	Cc1cc(C(COC(Cn2cc(cn2)S(N)(=O)=O)=O)=O)c(C)n1c1ccc(c(c1)[Cl])[Cl]	0.285	0.261	ZBC-0009293
PRPF4_compound_26	C1CC(CN(C1)CC(N1CCC1)=O)NC(c1cc(oc1)S(N)(=O)=O)=O	0.278	0.253	ZBC-0009310
PRPF4_compound_27	C1CN(C1)C(CN1CC[C@@H](C1)NC(c1cnn2cccnc12)=O)=O	0.278	0.244	ZBC-0009306
PRPF4_compound_28	C1CC(C(N2Cc3cncnc3C2)=O)N(C1)c1c2ccsc2ncn1	0.276	0.255	ZBC-0009313
PRPF4_compound_29	CC(C(N1CCC1)=O)OC(c1cccc(c1)SC(C)C(N1CCC1)=O)=O	0.275	0.248	ZBC-0009303
PRPF4_compound_30	COc1cccn2c1c(cn2)C(N[C@H]1CCN(CC(N2CCC2)=O)C1)=O	0.257	0.245	ZBC-0009300
PRPF4_compound_31	C=Cn1c(CNc2c(C#N)c(n[nH]2)N2CCOCC2)ccn1	0.25	0.229	ZBC-0009298
PRPF4_compound_32	C=Cn1c(CN2CCc3c(C2)cc(s3)S(N)(=O)=O)ccn1	0.2	0.185	ZBC-0009301
Compound	SMILES	ECFP6 Tanimoto similarity of compounds to their nearest neighboring PTE	Average fingerprint similarity of the top 10 most similar DEL PTEs to to the given compound	Catalog number	KD (micromolar)
RACK1_compound_1	CC(C)(C)c1cc(C(N2CCN(C)CC2Cc2ccccc2)=O)[nH]n1	1	0.34	Z2485136945
RACK1_compound_2	CNC(C1CCCCN1C(c1cc(cnc1)c1cccc(c1)F)=O)=O	1	0.361	Z3436147585
RACK1_compound_3	Cn1cnc2cccc(CNC3CCN(C3)S(C)(=O)=O)c12	0.64	0.297	Z3363544905
RACK1_compound_4	Cc1ccc2c(c1)nc(CNCc1cnn(CC(F)(F)F)c1)n2C	0.566	0.277	Z1712512466
RACK1_compound_5	COc1ccnc(n1)N1CCN(CC1)C(C1CCCN(CCc2ccccc2)C1)=O	0.476	0.286	Z2228922977
RACK1_compound_6	CCN(C(c1cc2c(cc[nH]2)nc1)=O)c1ccc2c(cc[nH]2)c1	0.412	0.262	Z5338171968
RACK1_compound_7	CCN(CC)CC1CCN(C1)Cc1ccccc1OC(F)(F)F	0.412	0.339	Z1569434026
RACK1_compound_8	CN(C)C(C1CCC(CC1)C(Nc1ccc(cc1)N1CCC(CC1)C(N)=O)=O)=O	0.412	0.394	Z5338799151
RACK1_compound_9	C1CN(CCC12CC(c1ccccc1O2)N)Cc1ccccc1[Cl]	0.409	0.39	Z3346789743	761.1
RACK1_compound_10	C1CN(CC(N1)=O)c1ccc(cn1)NC(c1cc2c(cc[nH]2)nc1)=O	0.39	0.225	Z5338798206
RACK1_compound_11	C1COCCC1c1nc(cc(n1)N1CCC(C1)Oc1ccccc1F)N	0.39	0.374	Z3559851456	509.8
RACK1_compound_12	CS(N[C@H]1CCN(CCc2ccncc2)C1)(=O)=O	0.38	0.27	Z3323525607
RACK1_compound_13	Cc1ccncc1CN1C[C@H]2C[C@H]1CN2Cc1cnccc1C	0.357	0.221	Z2839199802
RACK1_compound_14	C1CCC(CC1)C1CN(C1)Cc1cn(CC(N)=O)nn1	0.349	0.242	Z2313152506
RACK1_compound_15	Cc1c(C(Nc2cc(ccc2O)[Cl])=O)c(c2ccccc2)on1	0.347	0.254	Z1663853223
RACK1_compound_16	CCNc1cccnc1C(Nc1ccc(cc1O)C(=O)OCC)=O	0.333	0.288	Z5338799002
RACK1_compound_17	C1CN(CC1CNC(C1CC1)c1ccc(cc1)F)c1ccccc1	0.33	0.268	Z1586699578
RACK1_compound_18	C(C(Nc1cc(C#N)ccc1O)=O)c1c2ccccc2[nH]n1	0.318	0.222	Z1529911905
RACK1_compound_19	CC(C(N1CCN(CC1)c1ccccc1O)=O)NC(C1CC1)c1ccc(c(c1)C(F)(F)F)[Cl]	0.314	0.281	Z5338799467	397.8
RACK1_compound_20	Cc1ccc2CCC[C@@H](c2c1)NCc1cccc2c1n(C)cn2	0.314	0.247	Z5338799356
RACK1_compound_21	COc1cccc(c1)[C@@H]1[C@H](CCN1C1CC1)NCc1ccccc1[Cl]	0.308	0.266	Z5338799670
RACK1_compound_22	C1CN(CCC1C(N)=O)c1cccc(c1)NC(c1ccc(cc1)F)c1cccnc1	0.3	0.252	Z1663388819	128.9
RACK1_compound_23	C1CC2CNC(CC1N2CC1(CN2C3CCC2CNC(C3)=O)COC1)=O	0.28	0.191	Z1643252312
RACK1_compound_24	CCOc1c(cc(cc1[Cl])C(Nc1cc(ccc1O)OC)=O)OC	0.272	0.247	Z1414441785
RACK1_compound_25	Cc1cc(CN2CCCC(C2)NC(c2cc(ccn2)c2ccccc2)=O)cnc1	0.264	0.232	Z5338797789
RACK1_compound_26	C1CC(CC(C1)NC(c1cc(cnc1)F)=O)NC(c1cc(cnc1)N)=O	0.263	0.219	Z6222758248
RACK1_compound_27	CC1(CCN(C1)C(CCC(NC)=O)=O)CNC(c1cc(cnc1)N)=O	0.262	0.216	Z6222758044
RACK1_compound_28	CN(CCNC(c1cc(cnc1)N)=O)C(c1cc2cnccc2[nH]1)=O	0.262	0.233	Z6222758135	468.1
RACK1_compound_29	CNC(CCC(N1CCCC(CNC(c2cc(cnc2)N)=O)C1)=O)=O	0.262	0.24	Z6222758029
RACK1_compound_30	Cc1ccc(C(NCC(C)(C)c2ccncc2)=O)nc1	0.258	0.234	Z1565009647
RACK1_compound_31	C1CC[C@@H]([C@H](C1)NC(c1cccnc1)=O)NC(c1cc(cnc1)N)=O	0.253	0.216	Z6222758160
RACK1_compound_32	C1C(C(NC[C@H]2C[C@H]2NC(c2cc(cnc2)N)=O)=O)c2ccccc12	0.25	0.218	Z6222757901
RACK1_compound_33	C1CN(CCC1(CNC(c1cc(cnc1)N)=O)O)C(c1cccs1)=O	0.248	0.205	Z6222757949
RACK1_compound_34	CN(CCNC(c1cc(cnc1)N)=O)C(Cc1cnccn1)=O	0.24	0.212	Z6222758099
RACK1_compound_35	C[C@@H]1CN(CCN1C(c1cc(cnc1)N)=O)C(c1cc2cnccc2[nH]1)=O	0.237	0.205	Z6222758127
RACK1_compound_36	Cc1cc(C(N2CCC(CCNC(c3cc(cnc3)N)=O)CC2)=O)[nH]n1	0.237	0.218	Z6222757960
RACK1_compound_37	CC1(CCN(CC1)C(c1cnccn1)=O)NC(c1cc(cnc1)N)=O	0.236	0.212	Z6222758149
RACK1_compound_38	C[C@@H](CNC(C1Cc2ccccc2O1)=O)NC(c1cc(cnc1)N)=O	0.232	0.216	Z6222758080
RACK1_compound_39	CC(CF)C(NCC1(CN(C1)C(c1cc(cnc1)N)=O)C(C)(C)O)=O	0.229	0.196	Z6222757892
RACK1_compound_40	CC(C)CC(N1CCC(CC1)(CNC(c1cc(cnc1)N)=O)O)=O	0.225	0.197	Z6222758286
RACK1_compound_41	CC(C)CC(N1CCCC(CNC(c2cc(cnc2)N)=O)(C1)O)=O	0.224	0.192	Z6222757984
RACK1_compound_42	CC(C)CC(N1CC(CC(C1)O)NC(c1cc(cnc1)N)=O)=O	0.223	0.198	Z6222757996
RACK1_compound_43	CC(C)CC(N1C[C@@H](C[C@H]1CNC(c1cc(cnc1)N)=O)O)=O	0.22	0.211	Z6222757999
RACK1_compound_44	Cc1cc(C(N2CCCC(CCNC(c3cc(cnc3)N)=O)C2)=O)[nH]n1	0.214	0.204	Z6222757941
RACK1_compound_45	Cc1c[nH]nc1C(N1C[C@H]([C@@H](C1)C(F)F)NC(c1cc(cnc1)N)=O)=O	0.211	0.19	Z6222758221
RACK1_compound_46	CC(CF)C(NCC1(CCCN(C1)C(c1cc(cnc1)N)=O)O)=O	0.209	0.197	Z6222758072
RACK1_compound_47	Cc1c[nH]nc1C(N1CC2(CC(C2)CNC(c2cc(cnc2)N)=O)C1)=O	0.209	0.205	Z6222758191
RACK1_compound_48	CC(CF)C(N1CCC(CCNC(c2cc(cnc2)N)=O)(CC1)O)=O	0.208	0.192	Z6222758007
RACK1_compound_49	C[C@@H](CC(N1CCCC(CCNC(c2cc(cnc2)N)=O)(C1)O)=O)F	0.206	0.181	Z6222758013
RACK1_compound_50	C1C(CNC(c2cc(cnc2)N)=O)C1NC(c1cc2ccccc2nc1)=O	0.206	0.198	Z6222757917
RACK1_compound_51	CC(C1CN(CCO1)C(CC1CN(C)C1)=O)NC(c1cc(cnc1)N)=O	0.206	0.193	Z6222757843
RACK1_compound_52	C1CC2(CCNC(c3cc(cnc3)N)=O)CN(CC12)C(c1ccc[nH]1)=O	0.205	0.192	Z6222758173
RACK1_compound_53	CC(CO)C(N1CC2(CCC1CC2)CNC(c1cc(cnc1)N)=O)=O	0.205	0.196	Z6222757972
RACK1_compound_54	CC(CC(NCCC1(CCN(C1)C(c1cc(cnc1)N)=O)O)=O)F	0.203	0.191	Z6222757882
RACK1_compound_55	CC1CC(C(NCCC2(CCC2)NC(c2cc(cnc2)N)=O)=O)ON=1	0.202	0.187	Z6222758065
RACK1_compound_56	C1CN(CC1(CNC(c1cc(cnc1)N)=O)C(F)F)C(c1cnc[nH]1)=O	0.195	0.186	Z6222757906
RACK1_compound_57	C1C(C(NCC(CNC(c2cc(cnc2)N)=O)O)=O)c2cc(ccc12)F	0.19	0.182	Z6222758107
RACK1_compound_58	Cc1ccncc1C(NC1(CCOC1)CNC(c1cc(cnc1)N)=O)=O	0.19	0.182	Z6222758206
RACK1_compound_59	C1COC[C@H]([C@H]1NC(c1ccncc1)=O)NC(c1cc(cnc1)N)=O	0.185	0.177	Z6222758278
Compound	smiles	ECFP6 Tanimoto similarity of compounds to their nearest neighboring PTE	Average fingerprint similarity of the top 10 most similar DEL PTEs to to the given compound	Catalog_Number	KD (micromolar)
RBBP4_compound_1	CCc1ccc(CCNC(c2ccc3c(c2)c2CCCCc2[nH]3)=O)cc1	0.822	0.398	ZBC-0009370	0
RBBP4_compound_2	CCc1ccc(CCNC(c2cc3c(cccc3[nH]2)F)=O)cc1	0.761	0.444	ZBC-0009384	0
RBBP4_compound_3	CCN1C(N(CC(Nc2ccc(c(c2)F)n2ccnc2)=O)c2ccccc12)=O	0.592	0.372	ZBC-0009386	0
RBBP4_compound_4	CNC(c1cccc(CCNC(NCCc2ccc(cc2)[Br])=O)c1)=O	0.529	0.401	ZBC-0009405	0
RBBP4_compound_5	Cn1c(CC(Nc2ccc(cc2OC)C(O)=O)=O)cc(C(F)(F)F)n1	0.511	0.481	ZBC-0009399	0
RBBP4_compound_6	C1C[C@H](CNC(c2ccc3c(c2)cn[nH]3)=O)N(C1)C(c1ccc2c(c1)cn[nH]2)=O	0.485	0.444	ZBC-0009412	0
RBBP4_compound_7	CN(CCc1nc(c2ccccc2)no1)C(NCCc1ccc(cc1)N)=O	0.478	0.317	ZBC-0009383	0
RBBP4_compound_8	CC(CC(Nc1ccc(cc1OC)C(O)=O)=O)n1c(C)cc(C)n1	0.472	0.448	ZBC-0009409	0
RBBP4_compound_9	CC(C)(C)OC(N1CCCC(C1)N(C)C(Nc1ccc(cc1)C(NCCc1ccccc1)=O)=O)=O	0.464	0.339	ZBC-0009377	0
RBBP4_compound_10	C1CC2(C1)CN(C2C1CCOCC1)C(c1ccc2c(c1)NC(N2)=O)=O	0.452	0.329	ZBC-0009369	0
RBBP4_compound_11	C1CSCCC1N(CCn1ccnc1)C(C1CC(Nc2ccccc12)=O)=O	0.442	0.299	ZBC-0009375	0
RBBP4_compound_12	Cn1cc(C(Nc2ccc(C(O)=O)c(c2)F)=O)c(c2cccs2)n1	0.422	0.333	ZBC-0009401	0
RBBP4_compound_13	CCCn1c(C)c(cn1)C(Nc1ccc(cc1OC)C(O)=O)=O	0.413	0.371	ZBC-0009400	0
RBBP4_compound_14	CNC(c1cccc(CCNC(c2ccc(c(c2F)[Cl])[Br])=O)c1)=O	0.398	0.334	ZBC-0009406	0
RBBP4_compound_15	CCc1c(CN2CCCC2CNC(c2ccc3c(c2)NC(N3)=O)=O)c(C)no1	0.392	0.374	ZBC-0009395	0
RBBP4_compound_16	Cc1nc(cs1)c1cc(C(Nc2ccc(C(O)=O)c(c2)F)=O)[nH]c1	0.375	0.3	ZBC-0009392	0
RBBP4_compound_17	CC(C(Nc1ccc(c(c1)F)n1ccnc1)=O)NC(c1cccc(c1[Cl])[Cl])=O	0.364	0.35	ZBC-0009410	0
RBBP4_compound_18	CC(Nc1ccc(CCNC(c2c[nH]cc2c2ccc(s2)[Cl])=O)cc1)=O	0.36	0.3	ZBC-0009372	0
RBBP4_compound_19	CC(c1c(ccc(c1[Cl])F)[Cl])NC(c1cccc(Cn2ccnc2)c1)=O	0.356	0.351	ZBC-0009404	0
RBBP4_compound_20	CCOC(C=Cc1ccc(cc1)NC(CN1CCCC1c1cn(C)nc1C)=O)=O	0.351	0.307	ZBC-0009385	0
RBBP4_compound_21	COC(c1ccc(C(Nc2ccc(cc2)C(NCCc2ccccc2)=O)=O)o1)=O	0.349	0.334	ZBC-0009387	0
RBBP4_compound_22	CCOC(C=Cc1ccc(cc1)NC(c1cc(C)nc2ccccc12)=O)=O	0.347	0.293	ZBC-0009381	0
RBBP4_compound_23	C(CNC(C1Cc2ccccc2OC1)=O)c1ccc(cc1)N	0.344	0.309	ZBC-0009382	0
RBBP4_compound_24	Cc1cccc(C(Nc2ccc(CN(C3CC3)C(c3cccc(C)n3)=O)cc2)=O)n1	0.344	0.299	ZBC-0009371	0
RBBP4_compound_25	C(CC(F)(F)F)c1c(C(Nc2ccc(c(c2)F)n2ccnc2)=O)nco1	0.343	0.329	ZBC-0009402	0
RBBP4_compound_26	Cc1ccc(CCNC(NCCc2cccc3c2cc[nH]3)=O)cc1	0.341	0.305	ZBC-0009376	0
RBBP4_compound_27	CC(C)c1c(cn(C)n1)C(Nc1ccc(CCC(N2CCCC2)=O)cc1)=O	0.34	0.326	ZBC-0009394	0
RBBP4_compound_28	C(C(c1ccccc1[Cl])(C(F)(F)F)O)NC(c1cccc(Cn2ccnc2)c1)=O	0.339	0.333	ZBC-0009411	0
RBBP4_compound_29	CC(C)OCCC(N(C)C1CCCN(C1)C(Cc1cncn1C)=O)=O	0.33	0.28	ZBC-0009373	0
RBBP4_compound_30	CCOC(C=Cc1ccc(cc1)NC(c1cc(CN2CCCC2)on1)=O)=O	0.324	0.3	ZBC-0009414	0
RBBP4_compound_31	C1CCCN(CCC1)CC(Nc1ccc(cc1)NC(c1ccc2c(CCC(N2)=O)c1)=O)=O	0.323	0.264	ZBC-0009374	0
RBBP4_compound_32	CCCC1CCC(CC1)N(C)C(NCCc1ccc(cc1)N)=O	0.321	0.292	ZBC-0009379	0
RBBP4_compound_33	C(CNC(c1ccc(cc1)NC(c1cncc(C(F)(F)F)n1)=O)=O)c1ccccc1	0.32	0.294	ZBC-0009378	0
RBBP4_compound_34	C(CNC(c1ccc(cc1)NC(c1cc(c2cccs2)on1)=O)=O)c1ccccc1	0.313	0.289	ZBC-0009413	0
RBBP4_compound_35	Cc1cc(CN2CCC(CCNC(c3ccc(cc3)NC(N)=O)=O)C2)on1	0.309	0.27	ZBC-0009407	0
RBBP4_compound_36	C1COCCC1N(Cc1ccc(cc1)F)C(NCCc1ccc(cc1)N)=O	0.304	0.271	ZBC-0009380	0
RBBP4_compound_37	Cc1ccc(CCNC(c2cccc(c2)NC(c2ccc(o2)[Br])=O)=O)cn1	0.303	0.289	ZBC-0009398	0
RBBP4_compound_38	C(CNC(c1cc(c2ccncc2)on1)=O)c1ccc2cn[nH]c2c1	0.298	0.258	ZBC-0009396	0
RBBP4_compound_39	Cc1ccc(C(Cn2ccnc2)NC(c2cc(cc(c2F)[Cl])S(N)(=O)=O)=O)c(C)c1	0.295	0.263	ZBC-0009391	200
RBBP4_compound_40	COc1ccc(c(c1)F)c1cc(C(Nc2ccc3c(c2)NC(N3)=O)=O)no1	0.293	0.274	ZBC-0009389	0
RBBP4_compound_41	Cc1ccc2cc(ccc2n1)C(NCc1c(cccc1[Cl])n1ccnc1)=O	0.292	0.268	ZBC-0009397	0
RBBP4_compound_42	C1CC(c2c(C(Nc3ccc(cc3)C(NCCc3ccccc3)=O)=O)nco2)OC1	0.271	0.262	ZBC-0009393	0
RBBP4_compound_43	C(CNC(c1ccc(cc1)NC(c1ccc(o1)[Br])=O)=O)C1(C(Nc2ccccc12)=O)O	0.27	0.245	ZBC-0009390	0
RBBP4_compound_44	COC(C=Cc1ccc(C(Nc2ccc(cc2)NC(C2CCCO2)=O)=O)o1)=O	0.26	0.245	ZBC-0009408	0
RBBP4_compound_45	COc1cc(C=CC(=O)OCCOCC(F)(F)F)ccc1N	0.223	0.211	ZBC-0009388	0
RBBP4_compound_46	C1CCC2(CC1)C(N(CC(=O)OCC(Nc1ccc(cc1)NC(c1cccs1)=O)=O)C(N2)=O)=O	0.21	0.204	ZBC-0009403	0
Compound	smiles	ECFP6 Tanimoto similarity of compounds to their nearest neighboring PTE	Average fingerprint similarity of the top 10 most similar DEL PTEs to to the given compound	Catalog Number	VendorCatalogNumber
RFWD2_compound_1	O=C(NCCn1ccnc1)N1CCN(C(=O)N2CCCC2)CC1	0.493	0.382	ZBC-0004810	Z448378386
RFWD2_compound_2	Cc1ccc(C(=O)NCCc2nnc3n2CCCCC3)c(O)c1O	0.469	0.289	ZBC-0004758	Z1362871601
RFWD2_compound_3	CC(CN(C)C(=O)Cc1ccc(O)c(O)c1)c1nnn[nH]1	0.443	0.411	ZBC-0004794	PV-002598829616
RFWD2_compound_4	Cc1ccc(C(=O)NCCn2cnnc2C2CC2)c(O)c1O	0.415	0.244	ZBC-0004760	Z1574917657
RFWD2_compound_5	O=C(NCc1ccc(O)c(O)c1)[C@@H]1CN(Cc2ccccc2)C[C@H]1C(F)(F)F	0.376	0.308	ZBC-0004779	Z2480109089
RFWD2_compound_6	O=C(NCC(=O)N1CCC(c2nn[nH]n2)C1)c1ccc2c(c1)OCO2	0.362	0.282	ZBC-0004800	PV-001867965820
RFWD2_compound_7	O=C(NCCc1ccc(O)c(O)c1)c1ccc(-n2cnnc2)cc1	0.354	0.29	ZBC-0004755	Z1540279922
RFWD2_compound_8	Cc1ccc(C(=O)NC2CCCN(Cc3cc(Cl)ccc3O)C2)c(O)c1O	0.35	0.269	ZBC-0004811	Z1633560540
RFWD2_compound_9	COc1cc(C)cc(C(=O)NCc2ccc(-c3nnn[nH]3)cc2)c1O	0.347	0.255	ZBC-0004791	Z1281068173
RFWD2_compound_10	Cc1cc(C(=O)NCc2ccc(-c3nnn[nH]3)cc2)c(C)n1C1CC1	0.337	0.266	ZBC-0004762	Z916530356
RFWD2_compound_11	O=C(NCc1ccc(-c2nnn[nH]2)cc1)C1CCCN(C(=O)N2CCCC2)C1	0.333	0.274	ZBC-0004799	Z1174721068
RFWD2_compound_12	Cc1cccc(C(=O)N2CCC[C@@H]2C(=O)NC(C)Cc2ccc(O)c(O)c2)c1	0.326	0.258	ZBC-0004808	Z1727742370
RFWD2_compound_13	CC(C(=O)N1CCC[C@H]1c1nnn[nH]1)c1cccc2ccccc12	0.32	0.284	ZBC-0004751	Z3583584643
RFWD2_compound_14	O=C(CC1CCN(Cc2ccccc2)C1)N1CCCC1c1nnn[nH]1	0.317	0.262	ZBC-0004819	Z2891501124
RFWD2_compound_15	Cn1cnnc1C1CCCN1C(=O)NC1CC[C@@H]2CN(Cc3ccccc3)C[C@@H]2C1	0.306	0.258	ZBC-0004784	PV-002464972327
RFWD2_compound_16	CC(C)(C)n1nc(C(=O)NCCc2ccc(O)c(O)c2)cc1C1CC1	0.305	0.285	ZBC-0004757	Z1451129280
RFWD2_compound_17	O=C(c1cccc(Cl)c1O)N1CCC[C@H]1c1nnn[nH]1	0.302	0.245	ZBC-0004769	Z3057481746
RFWD2_compound_18	O=C(c1cc2n(n1)CCC2)N1CCC[C@H]1c1nnn[nH]1	0.296	0.222	ZBC-0004803	Z3057482915
RFWD2_compound_19	Cc1ccc(O)c(C(=O)Nc2nc(CC(=O)N3CCCC3c3nnn[nH]3)cs2)c1	0.295	0.236	ZBC-0004770	Z2233007307
RFWD2_compound_20	CC(C(=O)N1CCC[C@H]1c1nnn[nH]1)n1ccc(C2CC2)n1	0.294	0.233	ZBC-0004817	Z3672667679
RFWD2_compound_21	CC(C)c1c(C(=O)NCCc2ccc(O)c(O)c2)cnn1-c1ccccc1Cl	0.294	0.275	ZBC-0004756	Z1840399868
RFWD2_compound_22	CC(C)c1cc(C(=O)NCc2ccc(O)c(O)c2)c2ccccc2n1	0.293	0.277	ZBC-0004782	Z1451203881
RFWD2_compound_23	O=C(NCC(=O)N1CCC(c2nn[nH]n2)C1)c1cnc2ccccc2c1O	0.292	0.273	ZBC-0004765	PV-001867965950
RFWD2_compound_24	Cc1ccc(OCc2cccc(C(=O)N3CCC[C@H]3c3nnn[nH]3)c2)cn1	0.289	0.253	ZBC-0004766	Z3057480642
RFWD2_compound_25	CCc1nc2cc(CNC(=O)c3ccc(C)c(O)c3O)ccc2n1C1CC1	0.288	0.235	ZBC-0004806	Z2020078414
RFWD2_compound_26	O=C1Cc2ccc(CC(=O)N3CCC(c4nn[nH]n4)C3)cc2N1	0.287	0.23	ZBC-0004802	PV-001867968718
RFWD2_compound_27	Cc1ccc2[nH]cc(CCC(=O)N3CCC[C@H]3c3nnn[nH]3)c2c1	0.283	0.248	ZBC-0004752	Z3057480967
RFWD2_compound_28	O=C(NCc1ccc(O)c(O)c1)c1ccc2[nH]c3c(c2c1)CCCC3	0.282	0.252	ZBC-0004754	Z1619520990
RFWD2_compound_29	O=C(Cc1cccc2ccccc12)NCC(=O)N1CCCC1c1nnn[nH]1	0.281	0.262	ZBC-0004816	Z2224937583
RFWD2_compound_30	CC(Cc1ccc(O)c(O)c1)NC(=O)c1ccc2[nH]c(=O)c(=O)[nH]c2c1	0.28	0.264	ZBC-0004783	Z1727739924
RFWD2_compound_31	CCNC(=O)N1CCN(C(=O)c2ccc(C)c(O)c2O)CC1	0.278	0.223	ZBC-0004768	Z1574843927
RFWD2_compound_32	O=C(CSCC(=O)N1CCCC1c1nc2ccccc2[nH]1)N1CCCC1c1nc2ccccc2[nH]1	0.278	0.218	ZBC-0004804	Z442776318
RFWD2_compound_33	CC(Cc1ccc(O)c(O)c1)NC(=O)c1cn(C(C)(C)C)nc1-c1ccc(F)cc1F	0.277	0.257	ZBC-0004796	Z1727763945
RFWD2_compound_34	O=C(c1ccc2[nH]c3c(c2c1)CCCC3)N1CCC[C@H]1c1nnn[nH]1	0.277	0.247	ZBC-0004775	Z3057478712
RFWD2_compound_35	Cc1cc(C(=O)N2CCC(c3nn[nH]n3)C2)c(C)n1C1CC1	0.274	0.22	ZBC-0004764	Z3204030654
RFWD2_compound_36	O=C(c1ccc(N2CCCC2)nc1)N1CCC[C@H]1c1nnn[nH]1	0.274	0.241	ZBC-0004818	Z3057480331
RFWD2_compound_37	O=C(CSc1nnc(-c2cccs2)n1C1CC1)NCc1ccc(O)c(O)c1	0.269	0.257	ZBC-0004777	Z1619529695
RFWD2_compound_38	Cc1cc(NC(=O)c2ccco2)sc1C(=O)N1CCCC1c1nnn[nH]1	0.264	0.217	ZBC-0004787	Z2233008156
RFWD2_compound_39	O=C1Cc2ccc(NC(=O)c3ccc4[nH]c5c(c4c3)CCCC5)cc2N1	0.264	0.211	ZBC-0004759	PV-002147376780
RFWD2_compound_40	CC(=CC(=O)N1CCC[C@H]1c1nnn[nH]1)C1CC1	0.262	0.216	ZBC-0004753	Z3057479932
RFWD2_compound_41	CC(=O)N(c1ccc(NC(=O)N2CCCC2c2nn[nH]n2)cc1)C1CC1	0.261	0.228	ZBC-0004790	PV-002596332534
RFWD2_compound_42	O=C(N1CCCC1)N1CCCC(C(=O)N2CCC[C@H]2c2nnn[nH]2)C1	0.26	0.216	ZBC-0004814	Z3057479669
RFWD2_compound_43	O=C(C=Cc1ccccc1-n1cccn1)N1CCCC1c1nnn[nH]1	0.259	0.218	ZBC-0004748	PV-002499846721
RFWD2_compound_44	O=C(C1C2Cc3ccc(Br)cc3C21)N1CCC[C@H]1c1nnn[nH]1	0.259	0.203	ZBC-0004812	Z3057483981
RFWD2_compound_45	CN1CCN(CC(=O)N(C)c2ccc(NC(=O)N3CCCC3c3nc4ccccc4[nH]3)cc2)CC1	0.258	0.241	ZBC-0004772	Z1100770854
RFWD2_compound_46	CCN1CCN(c2ccc(CNC(=O)c3ccc(C)c(O)c3O)cn2)CC1	0.257	0.221	ZBC-0004798	Z1632789372
RFWD2_compound_47	O=C(C=Cc1nc2ccccc2s1)N1CCC[C@H]1c1nnn[nH]1	0.257	0.21	ZBC-0004749	Z3057478750
RFWD2_compound_48	O=C(Nc1sccc1C(=O)N1CCC(c2nn[nH]n2)C1)c1ccc(Cl)cc1O	0.257	0.211	ZBC-0004789	PV-001867967556
RFWD2_compound_49	CC1CCN(C(CNC(=O)N2CCCC2c2nc3ccccc3[nH]2)c2ccccc2)CC1	0.256	0.238	ZBC-0004785	Z798329354
RFWD2_compound_50	CC1(CC(=O)N2CCC[C@H]2c2nnn[nH]2)CC1	0.255	0.214	ZBC-0004780	Z3057482236
RFWD2_compound_51	Cc1cc(C(=O)N2CCC[C@H]2c2nnn[nH]2)c(C)n1C1CC1	0.255	0.214	ZBC-0004781	Z3057479202
RFWD2_compound_52	Cc1ccc(C(=O)NCC2CCN(Cc3nc(C)c(C)o3)CC2)c(O)c1O	0.255	0.237	ZBC-0004813	Z1362881160
RFWD2_compound_53	O=C(C1CC2(CCC2)CO1)N1CCC[C@H]1c1nnn[nH]1	0.255	0.199	ZBC-0004807	Z3672667365
RFWD2_compound_54	CC(C)(C)OC(=O)NC1(C(=O)N2CCC(c3nn[nH]n3)C2)CCC1	0.254	0.229	ZBC-0004750	PV-001867969297
RFWD2_compound_55	O=C(c1ccc2c(c1)[nH]c(=O)n2C1CC1)N1CCCC1c1nnn[nH]1	0.254	0.241	ZBC-0004792	PV-002107091171
RFWD2_compound_56	O=C(NCC(=O)N1CCCC1c1nnn[nH]1)N1CCCC1	0.253	0.22	ZBC-0004778	PV-002509503570
RFWD2_compound_57	Cc1cc2c(N3CCCC3C(=O)N3CCC(c4nn[nH]n4)C3)ncnc2s1	0.25	0.206	ZBC-0004795	PV-002257658999
RFWD2_compound_58	O=C(c1cnc2n1CCCCC2)N1CCC[C@H]1c1nnn[nH]1	0.25	0.212	ZBC-0004815	Z3057483681
RFWD2_compound_59	O=C(CC1CCC2CC12)N1CCC[C@H]1c1nnn[nH]1	0.25	0.202	ZBC-0004805	Z3057483022
RFWD2_compound_60	Cc1oc(-c2cccs2)nc1C(=O)N1CCC(c2nn[nH]n2)C1	0.248	0.225	ZBC-0004771	PV-001867967129
RFWD2_compound_61	Cc1ccc(C(=O)NCCC(=O)N2CCCCCC2)c(O)c1O	0.247	0.226	ZBC-0004761	Z1574891234
RFWD2_compound_62	O=C(c1cnc(NC2CC2)s1)N1CCC[C@H]1c1nnn[nH]1	0.246	0.213	ZBC-0004809	Z3057483785
RFWD2_compound_63	O=C(Nc1ccc(C(=O)N2CCCC2c2nnn[nH]2)c(O)c1)c1ccc(Cl)c(Cl)c1	0.246	0.231	ZBC-0004793	PV-002428154444
RFWD2_compound_64	O=C1NC(=O)C2(CCC(C(=O)N3CCCC3c3nnn[nH]3)CC2)N1	0.243	0.195	ZBC-0004776	PV-002223218008
RFWD2_compound_65	Cc1ccc(C(=O)NC2CC(NC(=O)OC(C)(C)C)C23CCC3)c(O)c1O	0.241	0.22	ZBC-0004797	PV-002570794559
RFWD2_compound_66	O=C(c1cnnn1-c1cccc(Cl)c1Cl)N1CCCC1c1nnn[nH]1	0.24	0.208	ZBC-0004767	PV-002366721697
RFWD2_compound_67	O=C(c1nc(NCc2ccco2)ncc1Br)N1CCCC1c1nnn[nH]1	0.24	0.218	ZBC-0004763	PV-002473179802
RFWD2_compound_68	O=C(Cn1nc2n(c1=O)CCCCC2)N1CCCC1c1nnn[nH]1	0.227	0.205	ZBC-0004801	PV-002228948917
RFWD2_compound_69	O=C(Nc1cc(-c2nnc3n2CCCCC3)ccc1F)N1CCCC1c1nn[nH]n1	0.227	0.206	ZBC-0004788	PV-002311039267
RFWD2_compound_70	O=C(c1ccc(-c2ccc3c(c2)OCCO3)s1)N1CCC[C@H]1c1nnn[nH]1	0.225	0.204	ZBC-0004786	Z3057479166
RFWD2_compound_71	O=C(c1sc(-c2ccco2)nc1-c1ccccc1)N1CCC(c2nn[nH]n2)C1	0.22	0.21	ZBC-0004774	PV-002489173289
RFWD2_compound_72	O=C(CSc1nnnn1C1CC1)N1CCCC1c1nnn[nH]1	0.219	0.199	ZBC-0004773	Z2233006495
Compound	SMILES	ECFP6 Tanimoto similarity of compounds to their nearest neighboring PTE	Average fingerprint similarity of the top 10 most similar DEL PTEs to to the given compound	Catalog_Number	KD (micromolar)	percent binding			Normalized Intensity (kCnt/s)	Normalized Intensity (kCnt/s)	Laser Power (%)	Laser Power (%)	10mM HEPES pH 7.4, 150mM NaCl, 2% DMSO
RFWD3_compound_1	C1CCC(CC1)c1ccc(cc1)NC(N1CCN(CCC#N)CC1)=O	0.706	0.584	Z7158560923	200	35			10�M	25�M	10�M	25�M
RFWD3_compound_2	CN1C(CCc2ccc(cc12)C(N1CC(C1)Oc1ccc2cccnc2c1)=O)=O	0.427	0.416	Z4247520095	200	99		Z7158560923	1373	2142	100	88
RFWD3_compound_3	C1CCC(CC1)c1cccc(c1)NC(N1CCc2c(C1)cncn2)=O	0.328	0.311	Z2842159799	175	69		Z4247520095	1083	1183	100	100
RFWD3_compound_4	C1CN(Cc2cc(ccc12)OCc1ccccc1)c1ncc(cn1)C(O)=O	0.485	0.424	Z7158561205	43	33		Z2842159799	1985	6177	77	58
RFWD3_compound_5	C[C@H]1C(N(C(N1C)=O)c1ccc2c(ccn2C)c1)=O	1	0.589	Z3499889533	0			Z7158561205	921	568	100	100
RFWD3_compound_6	C1CC2C=C(CC1N2C(c1ccc2c(c1)NC(C(N2)=O)=O)=O)c1ccccc1	1	0.431	Z2004574840	0
RFWD3_compound_7	CC(C)(C)OC(N1CC(CN(C)C(c2c(C(F)(F)F)ncs2)=O)C1)=O	1	0.455	Z3702164053	0
RFWD3_compound_8	Cc1cc(nc(c2cccnc2)n1)N1CCc2cc(ccc2C1)OC	1	0.8	Z2615192094	0
RFWD3_compound_9	Cc1nc(cs1)c1cc(co1)C(NCC(NC)=O)=O	1	0.784	Z1037729272	0
RFWD3_compound_10	CN(C)C(c1cncc(n1)N1CCCNC(C1)=O)=O	1	0.574	Z2090545450	0
RFWD3_compound_11	CN1CCC(CC1)CN(C)C(c1cc2ncccn2n1)=O	1	0.536	Z2767624763	0
RFWD3_compound_12	CN1CCCC(C1)N1CCN(CC1)S(c1cccc(COC)c1)(=O)=O	1	0.523	Z1212960833	0
RFWD3_compound_13	CN1CCCC(CC1)NC(c1cccc2c1nccn2)=O	1	0.556	Z4035660196	0
RFWD3_compound_14	CN1CCCC12CCN(C2)C(c1cc2cc[nH]c2nc1)=O	1	0.579	Z3366478832	0
RFWD3_compound_15	CN1CCO[C@@H]2CN(C[C@H]12)C(c1ccc2c(c1)NC(N2)=O)=O	1	0.632	Z2178350593	0
RFWD3_compound_16	C(c1nnc(c2ccncc2)[nH]1)NC(c1cccc2cnccc12)=O	0.769	0.469	Z3669925051	0
RFWD3_compound_17	CC(NCC(NCC(Nc1cc(ccc1OC)C(NC)=O)=O)=O)=O	0.769	0.741	Z878587472	0
RFWD3_compound_18	CN1CCN(CC1)C(Nc1ccc(cc1)C1CCCCC1)=O	0.762	0.702	Z5521367261	0
RFWD3_compound_19	Cc1ccc(c(c1)NC(CNC(C1NCC(N(c2ccccc2)N=1)=O)=O)=O)OC	0.744	0.563	Z395515828	0
RFWD3_compound_20	Cc1cc(CNC(c2c(CSC)c3ccccc3o2)=O)n[nH]1	0.72	0.32	Z1193209375	0
RFWD3_compound_21	CN1CCN(CC1)C(c1ccc(cc1)NC(CC#N)=O)=O	0.717	0.674	Z31433837	0
RFWD3_compound_22	CN(C)CC(N1CCC(CN(C)C(c2ccc3cccnc3c2)=O)C1)=O	0.705	0.676	Z7158561416	0
RFWD3_compound_23	Cc1c2cc(ccc2[nH]n1)C(N(C)CCN(C)C)=O	0.687	0.641	Z2632261886	0
RFWD3_compound_24	CN(Cc1ccco1)C(C1CSCN1C(c1ccc2cccnc2c1)=O)=O	0.682	0.544	Z2767341307	0
RFWD3_compound_25	CC1(CC1)C(N1CCC2(CCCN2C(c2ccc3cccnc3c2)=O)C1)=O	0.671	0.629	Z7158561972	0
RFWD3_compound_26	Cc1cc(nc(n1)N1CCc2ccccc2C1)n1cccn1	0.667	0.623	Z7158560526	0
RFWD3_compound_27	CN1CCN(CC1)C(Cc1cccc(c1)NC(c1ccc2cccnc2c1)=O)=O	0.663	0.575	Z2772085613	0
RFWD3_compound_28	C1CC1C(CNC(c1ccncn1)=O)NC(c1ccc2cccnc2c1)=O	0.662	0.548	Z5774158306	0
RFWD3_compound_29	CN(Cc1ccc(cc1)N1CCCC1)C(c1cnsc1)=O	0.662	0.416	Z3665721685	0
RFWD3_compound_30	C(CC(N1CC2CC(C1)N(C2)C(c1ccc2cccnc2c1)=O)=O)CF	0.635	0.511	Z7158561340	0
RFWD3_compound_31	C1CC(CNC(c2ccc3cccnc3c2)=O)CN(C1)C(c1ccco1)=O	0.602	0.56	Z7158561613	0
RFWD3_compound_32	CN(C)C(CN1C(N2CCN(CC2=N1)C(c1ccc2cccnc2c1)=O)=O)=O	0.602	0.522	Z2775684151	0
RFWD3_compound_33	Cc1cc(c2cc3c(cc(C(O)=O)[nH]3)s2)n(C)n1	0.597	0.538	Z4752019701	0
RFWD3_compound_34	COCC1(CCN(C1)C(c1ccc2cccnc2c1)=O)C(O)=O	0.595	0.582	Z2898002985	0
RFWD3_compound_35	Cc1ccnc(n1)N1CCc2cc(ccc2C1)C(O)=O	0.583	0.565	Z2905377694	0
RFWD3_compound_36	C1CC1N(Cc1ccccn1)C(c1cccnc1)=O	0.581	0.383	Z102072798	0
RFWD3_compound_37	Cc1cc(NC(c2cccc3cnccc23)=O)n(C)n1	0.571	0.473	Z1302629915	0
RFWD3_compound_38	C[C@@H]1CN(C[C@H]1NC(c1ccncc1)=O)C(c1ccc2cccnc2c1)=O	0.57	0.56	Z5521367942	0
RFWD3_compound_39	Cc1c(cccn1)C(N1CC(C)(C1)NC(c1ccc2cccnc2c1)=O)=O	0.57	0.515	Z7158561264	0
RFWD3_compound_40	CC(C)(CNC(c1ccc2cccnc2c1)=O)CN(C)C([C@@H]1C[C@@H]1F)=O	0.566	0.537	Z7158561583	0
RFWD3_compound_41	CC(c1ccc(cc1)S(NCC(N(C)CC1NC(c2ccccc2N=1)=O)=O)(=O)=O)=O	0.566	0.526	Z30084203	0
RFWD3_compound_42	CCN(CC(NCc1cccs1)=O)C(c1ccc2cccnc2c1)=O	0.557	0.52	Z7158561715	0
RFWD3_compound_43	C1CC(CN(C1)Cc1ccccc1NC(c1ccc2cccnc2c1)=O)C(N)=O	0.553	0.473	Z2767362486	0
RFWD3_compound_44	COC(C1(CC1)c1csc(NC(c2ccc3cccnc3c2)=O)n1)=O	0.552	0.484	Z7158561946	0
RFWD3_compound_45	C1CCc2nnc(C(C#N)C(c3ccc4cccnc4c3)=O)n2CC1	0.549	0.425	Z2782290187	0
RFWD3_compound_46	CC(C#N)C(N1C[C@H](C[C@@H](C1)F)NC(c1ccc2cccnc2c1)=O)=O	0.548	0.521	Z7158561558	0
RFWD3_compound_47	C(C#N)C(N1CC2(CC1CO2)CNC(c1ccc2cccnc2c1)=O)=O	0.545	0.471	Z7158561732	0
RFWD3_compound_48	C(c1ccc2cccnc2c1)NC(c1ccc2C(NC=Nc2c1)=O)=O	0.541	0.514	Z7158561833	0
RFWD3_compound_49	C1CN(Cc2cc(ccc12)C(O)=O)c1nc(c2ccccc2n1)N	0.539	0.528	Z7158560474	0
RFWD3_compound_50	CC(C)Oc1ccnc(n1)N1CCc2cc(ccc2C1)C(O)=O	0.538	0.505	Z3011658072	0
RFWD3_compound_51	CC(CNC(c1cnccc1C)=O)n1cc(C)cn1	0.538	0.461	26785260	0
RFWD3_compound_52	C1Cc2c(C1)nc(c1cccnc1)nc2N1CCC2=C(C1)C(NC(N2)=O)=O	0.537	0.407	Z5419387554	0
RFWD3_compound_53	CN1CCC2(CC1)CN(C(c1ccc3cccnc3c1)=O)[C@@H]1COC[C@@H]12	0.529	0.518	Z3609960173	0
RFWD3_compound_54	COc1cc2CCN(Cc2cc1OC)c1cc(nc(N)n1)N1CCOCC1	0.529	0.491	13619750	0
RFWD3_compound_55	C1COc2ccc(cc2C1NC(c1ccc2cccnc2c1)=O)C(O)=O	0.527	0.504	Z7158562062	0
RFWD3_compound_56	C1C[C@H]2CN(C[C@]2(C1)CNC(CC#N)=O)C(c1ccc2cccnc2c1)=O	0.526	0.487	Z7158561520	0
RFWD3_compound_57	CC(C(N1CC(C)OC(C)C1)=O)NS(c1ccc(cc1)C(C)=O)(=O)=O	0.526	0.371	Z31453573	0
RFWD3_compound_58	Cc1cc(C=C2CCN(CC2)c2cnc3ccc(cc3n2)C(=O)OC)no1	0.526	0.465	Z3076421991	0
RFWD3_compound_59	CN(C)CCC(c1cccnc1)NC(c1ccc2c(c1)NC(N2)=O)=O	0.523	0.457	Z2932805635	0
RFWD3_compound_60	C(c1nnc(c2ccncc2)[nH]1)NC(c1ccc2cccnc2c1)=O	0.522	0.499	Z7158560162	0
RFWD3_compound_61	Cc1ccncc1C(N[C@@H](C)CCNC(c1ccc2cccnc2c1)=O)=O	0.518	0.499	Z5774144980	0
RFWD3_compound_62	COC(c1ccc2c(c1)c(CNC1(CC1)c1ccc(cc1)OC)n[nH]2)=O	0.516	0.378	Z4195181017	0
RFWD3_compound_63	c1cc(cc(c1)[N+]([O-])=O)C(Nc1cccc2cnccc12)=O	0.511	0.469	Z28182062	0
RFWD3_compound_64	Cc1cccc(C(N(Cc2ccccc2)C(CO)C2CC2)=O)n1	0.507	0.43	Z1614412238	0
RFWD3_compound_65	Cc1ccncc1C(NC(C)(C)CNC(c1cccc2cnccc12)=O)=O	0.507	0.438	Z7158560254	0
RFWD3_compound_66	C(C(NC1(CC1)c1ccccc1)=O)C(NC1(CC1)c1ccccc1)=O	0.5	0.371	Z4098985591	0
RFWD3_compound_67	C1CC1(c1cccc(c1)NC(c1cccc2cnccc12)=O)N	0.5	0.422	Z3742397436	0
RFWD3_compound_68	CN1CCCCC(CNC(Nc2ccc(C3CCCCC3)nc2)=O)C1	0.494	0.385	Z5419387707	0
RFWD3_compound_69	Cc1ncc2CN(CCn12)c1nc(NC)nc(n1)N1CCn2c(C1)cnc2C	0.493	0.485	Z3078723506	0
RFWD3_compound_70	COc1ccc(cc1NC(c1cccc2cnccc12)=O)[N+]([O-])=O	0.493	0.426	Z1309682917	0
RFWD3_compound_71	CN1CCN(CC1)C(c1ccc(c(c1)NC(c1ccc2c(cccn2)c1)=O)OC)=O	0.49	0.406	Z970696414	0
RFWD3_compound_72	C1CN(CCN1C(c1ccc2cccnc2c1)=O)c1cncc2nnnn12	0.489	0.488	Z7158561689	0
RFWD3_compound_73	C1CN(Cc2cc(ccc12)C(O)=O)c1c2nnc(C3CC3)n2ccn1	0.488	0.424	Z2466040826	0
RFWD3_compound_74	CC(CCNC(c1cnccc1C)=O)NC(c1cccc2cnccc12)=O	0.486	0.451	Z7158560844	0
RFWD3_compound_75	CN1CCN(CC12CC2)C(Nc1cccc(c1)C1CCCCC1)=O	0.482	0.403	Z5419387312	0
RFWD3_compound_76	CCn1cnnc1CNS(c1ccc(cc1)C(C)=O)(=O)=O	0.481	0.427	Z741203932	0
RFWD3_compound_77	CC(CCNC(c1cccc2cnccc12)=O)NC(c1cnccc1C)=O	0.48	0.453	Z7158560219	0
RFWD3_compound_78	Cc1ccncc1C(NCC1(CC1)NC(c1cccc2cnccc12)=O)=O	0.48	0.423	Z7158560248	0
RFWD3_compound_79	CN1C(NC(c2ccc(C(NC(C3CC3)c3ccccn3)=O)nc12)=O)=O	0.474	0.357	Z7158560816	0
RFWD3_compound_80	C1C[C@H]2[C@@](C1)(CCN2C(CCF)=O)NC(c1ccc2cccnc2c1)=O	0.465	0.462	Z7158562013	0
RFWD3_compound_81	Cc1ccncc1C(N1CCC1CNC(c1cccc2cnccc12)=O)=O	0.462	0.434	Z7158560322	0
RFWD3_compound_82	CC(CNC(c1nc(N)nc(n1)N1CCOCC1)=O)N1CCc2ccccc2C1	0.461	0.405	Z2228919240	0
RFWD3_compound_83	C1CNC(CN(C1)c1c([N+]([O-])=O)sc(n1)N1CCCNC(C1)=O)=O	0.459	0.376	Z1225459684	0
RFWD3_compound_84	Cc1cnc(nc1C(N1CCc2c(csc2C1)C(O)=O)=O)N1CCOCC1	0.458	0.424	Z4573419466	0
RFWD3_compound_85	Cc1ccncc1C(NCC1CC1NC(c1cccc2cnccc12)=O)=O	0.456	0.414	Z7158560185	0
RFWD3_compound_86	C1CN(Cc2cc(ccc12)C(O)=O)C(c1ccc2c(c1)NC(CO2)=O)=O	0.454	0.367	Z1526676903	0
RFWD3_compound_87	CCOC(c1ccc2c(c1)N(CCO2)C(c1ccc2cccnc2c1)=O)=O	0.449	0.436	Z7158561316	0
RFWD3_compound_88	Cc1ccnc(c1)C(C1CC1)NC(CCc1cccnc1)=O	0.447	0.383	21552419	0
RFWD3_compound_89	Cc1cnc(nc1)N1CCc2c(C1)cnc(n2)N1CCN(C)CC1	0.444	0.429	Z3071580850	0
RFWD3_compound_90	CC1CN(CC1NC(C1CCCCN1S(c1ccc(cc1)C(C)=O)(=O)=O)=O)C(C)C	0.442	0.36	Z1401961774	0
RFWD3_compound_91	CC(c1ccc(cc1)S(N1CC(C1)c1nnc2COCCn12)(=O)=O)=O	0.44	0.349	Z4393404147	0
RFWD3_compound_92	CN1C(NC(c2ccc(C(NC3(CC3)c3ccccc3)=O)nc12)=O)=O	0.44	0.344	Z1022540482	0
RFWD3_compound_93	Cc1cccc(C(C2CC2)NC(c2ccc(cc2)n2cnnc2)=O)n1	0.438	0.364	68230406	0
RFWD3_compound_94	Cc1nc(c2c(cc[nH]2)n1)N1CCc2cc(ccc2C1)OC	0.438	0.425	53975387	0
RFWD3_compound_95	CN(C(C1CC1(c1ccccc1)F)=O)C1(CC1)c1cccnc1	0.437	0.412	Z4253808924	0
RFWD3_compound_96	Cc1ncc2CN(CCn12)c1c(cnc(n1)N1CCn2c(C1)cnc2C)C1CC1	0.435	0.407	Z3078723189	0	ND
RFWD3_compound_97	C(CNc1c2ccccc2nc(n1)N1CCc2ccccc2C1)CO.[Cl]	0.434	0.422	STL152330	0	ND
RFWD3_compound_98	C1CC2CN(C1CN2C(c1cc(cs1)O)=O)C(c1cc(cs1)O)=O	0.433	0.281	Z2911223581	0	ND
RFWD3_compound_99	CC(c1ccc(cc1)S(NCC(NC1CCOC2(CCS(C2)(=O)=O)C1)=O)(=O)=O)=O	0.429	0.405	Z1600821985	0	ND
RFWD3_compound_100	Cc1cc(C=C2CCN(CC2)c2nc(c3ccccc3n2)NCCO)no1	0.429	0.406	Z1439487665	0	ND
RFWD3_compound_101	Cc1ccncc1C(NC1CCCN(C1)c1cc(C)nn1C)=O	0.427	0.399	Z1883088541	0	ND
RFWD3_compound_102	CCOc1ccc2CN(CCc2c1)c1nc(N)nc(Nc2ccccc2)n1	0.427	0.393	Z5419387508	0	ND
RFWD3_compound_103	C1CN(Cc2ccccc12)c1nc(N)nc(Nc2ccccc2)n1	0.425	0.41	Z7158560475	0	ND
RFWD3_compound_104	CNC1(CCCCC1)CNC(Nc1ccc(cc1)C1CCOCC1)=O	0.423	0.375	Z4275499941	0	ND
RFWD3_compound_105	C(C1CN(C(c2ccc3cccnc3c2)=O)c2ccccc12)C1COCC(N1)=O	0.422	0.413	Z2777370598	0	ND
RFWD3_compound_106	C1CN(Cc2ccccc12)c1ncnc(c2ccccc2)n1	0.422	0.405	Z7158560499	0	ND
RFWD3_compound_107	Cc1cc2ccccc2n1CCNC(N1CCCNC(C1)=O)=O	0.417	0.375	85196672	0	ND
RFWD3_compound_108	CC(c1cnc2ccnn2c1C)NC1(CC1)c1ccccc1	0.415	0.312	Z1608121107	0	ND
RFWD3_compound_109	COc1ccc(cc1O)NC(CCNC(Nc1ccccc1)=O)=O	0.415	0.379	Z32804738	0	ND
RFWD3_compound_110	Cc1cc2c(cc1C(NC1CCN(C1)C1COC1)=O)nccn2	0.413	0.38	Z4228387019	0	ND
RFWD3_compound_111	C1C(CNC(COC(c2ccc3cccnc3c2)=O)=O)Oc2ccccc12	0.412	0.402	Z5419387418	0	ND
RFWD3_compound_112	Cc1c(cnc(n1)N1CCOCC1)C1=CC(NC(=N1)N1CCc2ccccc2C1)=O	0.411	0.383	9255246	0	ND
RFWD3_compound_113	C(CN(Cc1cccnc1)C(c1ccc2C(NC=Nc2c1)=O)=O)C#N	0.41	0.302	Z4438672047	0	ND
RFWD3_compound_114	c1cc(c2c(c1)cccn2)NC(c1ccc2c(c1)NC(C(N2)=O)=O)=O	0.41	0.363	Z28486474	0	ND
RFWD3_compound_115	Cc1ccncc1C(Nc1c(C#N)c([nH]n1)N1CCOCC1)=O	0.409	0.34	Z5419387511	0	ND
RFWD3_compound_116	CC(c1ccc(cc1)NS(c1ccc(c(c1)NC(C)=O)OC)(=O)=O)=O	0.408	0.337	Z45615517	0	ND
RFWD3_compound_117	Cc1c(C)nnc(n1)N1CCN(CC1)C(Nc1ccccc1N1CCc2ccccc2C1)=O	0.406	0.373	Z1772032406	0	ND
RFWD3_compound_118	C1C(CN1C(c1ccc2c(c1)nccn2)=O)Oc1cccnc1	0.405	0.363	Z2740409576	0	ND
RFWD3_compound_119	Cc1ccncc1C(N1CCn2c(C1)cc(C(N(C)C)=O)n2)=O	0.405	0.374	SB71-0008	0	ND
RFWD3_compound_120	CN1C(NC(c2ccc(C(Nc3ccnc(c3)N3CCc4ccccc4C3)=O)nc12)=O)=O	0.405	0.336	Z2228594727	0	ND
RFWD3_compound_121	C1CCN(Cc2ccccc2)C(C1)CCNC(c1cccc(n1)O)=O	0.402	0.366	38262479	0	ND
RFWD3_compound_122	CN(C)c1nc(c2ccccc2n1)N1CCc2ccccc2C1	0.402	0.383	Z7158560613	0	ND
RFWD3_compound_123	COc1ccc(cc1[Cl])S(c1cnc(nc1N)N1CCc2ccccc2C1)(=O)=O	0.4	0.379	STL167347	0	ND
RFWD3_compound_124	CC(c1ccc(cc1)S(NCC(N1CCN2C(C1)=NN(CC(F)F)C2=O)=O)(=O)=O)=O	0.398	0.378	Z1933925060	0	ND
RFWD3_compound_125	CN1C(NC(c2ccc(C(Nc3ccccc3N3CCc4ccccc4C3)=O)nc12)=O)=O	0.396	0.331	Z364042144	0	ND
RFWD3_compound_126	COC(c1ccc2CCN(Cc2c1)C1NC(c2cnn(c3ccccc3)c2N=1)=O)=O	0.395	0.359	Z1577016763	0	ND
RFWD3_compound_127	CC(c1ccc(cc1)NC(C1CC(Nc2c1c(nc(n2)N1CCc2ccccc2C1)O)=O)=O)=O	0.391	0.357	STK632672	0	ND
RFWD3_compound_128	C1CC1(c1ccccc1)NS(c1ccc2cccnc2c1)(=O)=O	0.39	0.335	Z5419387462	0	ND
RFWD3_compound_129	C#CCOc1c(cccn1)C(N1CCCNC(C1)=O)=O	0.389	0.337	Z1144674871	0	ND
RFWD3_compound_130	Cc1cc(N)n(c2cc(ncn2)N2CCc3ccc(cc3C2)OC)n1	0.384	0.372	Z1359781426	0	ND
RFWD3_compound_131	C1CC(c2ccccn2)N(C1)C(c1cnsc1)=O	0.383	0.309	36362656	0	ND
RFWD3_compound_132	CN1CCOc2ccc(cc12)C(N1CCC(C1)c1ccc2cccnc2n1)=O	0.382	0.362	Z2882573215	0	ND
RFWD3_compound_133	CC1=CC(C)=NC(N1)=Nc1cccc(c1)C(N1CCc2cc(c(cc2C1)OC)OC)=O	0.381	0.368	STL521716	0	ND
RFWD3_compound_134	CC(c1ccc(cc1)S(N1CCCC(C1)N(C)CCc1ccccn1)(=O)=O)=O	0.378	0.358	12178967	0	ND
RFWD3_compound_135	Cc1c(cc(C(N2CCC(CC2)Nc2cccnn2)=O)s1)[N+]([O-])=O	0.378	0.32	Z1139265407	0	ND
RFWD3_compound_136	C1CCC(CC1)c1ccc2CN(CCc2c1)c1ncc2COCCc2n1	0.375	0.343	Z5419387660	0	ND
RFWD3_compound_137	Cc1cc(C)ncc1C(NCCCc1ccncc1)=O	0.373	0.347	77355042	0	ND
RFWD3_compound_138	C1CCC(CC1)c1ccc(cc1)C(Nc1cccc(c1)NC(NCCC(N)=O)=O)=O	0.372	0.351	Z1975323972	0	ND
RFWD3_compound_139	Cc1c(cc(C(Nc2ccncc2F)=O)s1)[N+]([O-])=O	0.37	0.321	Z1524755619	0	ND
RFWD3_compound_140	CCc1cc(nc(n1)N1CCOCC1)N1CCc2c(C1)c(C(O)=O)nn2C	0.37	0.344	51893366	0	ND
RFWD3_compound_141	C1CCC(CC1)c1ccc(cc1)NC(c1c(C2C3CC2NC3)ocn1)=O	0.368	0.35	Z5419387509	0	ND
RFWD3_compound_142	C1CN[C@@H]2CN(Cc3cn(Cc4cccnc4)nn3)C[C@H]12	0.368	0.341	Z4386977857	0	ND
RFWD3_compound_143	CN1C=Nc2cc(ccc2C1=O)C(Nc1cncc2cnccc12)=O	0.365	0.336	Z7158561195	0	ND
RFWD3_compound_144	CC1=CC(N(CC(Nc2cc3c(cc2C(C)=O)OCO3)=O)C(=N1)N1CCc2ccccc2C1)=O	0.364	0.342	STL080144	0	ND
RFWD3_compound_145	Cc1ccc(nn1)N1CCc2c(C1)cccc2NC(c1ccc2C(NC(N(C)c2n1)=O)=O)=O	0.364	0.303	Z1552851618	0	ND
RFWD3_compound_146	Cc1c[nH]c(C2(CCC2)NC(c2ccc3cnccc3c2)=O)n1	0.363	0.323	Z3363443295	0	ND
RFWD3_compound_147	CN(C)c1c2ccc(cc2ncn1)C(Nc1ccccc1OC)=O	0.363	0.324	Z1279308588	0	ND
RFWD3_compound_148	Cc1cccnc1C(C1CC1)NC(c1ccc2C(N(C)C=Nc2c1)=O)=O	0.362	0.349	49810991	0	ND
RFWD3_compound_149	C1CN(Cc2ccccc12)c1cc2c(cn1)C(NC=N2)=O	0.361	0.35	Z7158560768	0	ND
RFWD3_compound_150	CC1NC(c2ccc(cc2N=1)C(N1C[C@@H]2CC[C@@]2(C1)N)=O)=O	0.359	0.301	Z3141417228	0	ND
RFWD3_compound_151	CCOc1ccc2CCN(Cc2c1)c1c2CN(C)CCc2ncn1	0.357	0.339	Z989376380	0	ND
RFWD3_compound_152	C1CCN(C1)c1ccc(cc1[N+]([O-])=O)C(Nc1ccc2c(c1)NC(N2)=O)=O	0.354	0.319	7660248	0	ND
RFWD3_compound_153	C1CC1(c1ccccc1)NC(c1c(cco1)[Br])=O	0.353	0.307	Z1359795983	0	ND
RFWD3_compound_154	CN(C)c1ncc2CN(CCc2n1)c1c2c(ncn1)nc(N1CCOCC1)s2	0.352	0.347	Z3830276208	0	ND
RFWD3_compound_155	C1CN(Cc2ccncc12)c1c2CCOc2nc(n1)N1CCc2cnccc2C1	0.351	0.33	Z4641705334	0	ND
RFWD3_compound_156	C1CC1CC(c1ccccn1)NC(NC1(CC1)c1ccccc1)=O	0.348	0.324	Z3552977111	0	ND
RFWD3_compound_157	C1CN(Cc2cccc(c12)N1CCOC1=O)c1ccnc(n1)N1CCOCC1	0.347	0.321	Z1675285823	0	ND
RFWD3_compound_158	C1CN(Cc2ccccc12)c1c2nnnn2c2ccccc2n1	0.346	0.312	Z7158560861	0	ND
RFWD3_compound_159	CC(CNS(C1CC1)(=O)=O)NC1(CC1)c1ccccc1	0.345	0.288	76207639	0	ND
RFWD3_compound_160	COC(c1ccc2C(NC(CN3CCc4ccccc34)=Nc2c1)=O)=O	0.345	0.333	Z46198877	0	ND
RFWD3_compound_161	CC(c1ccc(cc1)S(N(C)CC(Nc1nc2CCN(C)Cc2s1)=O)(=O)=O)=O	0.344	0.325	Z271390872	0	ND
RFWD3_compound_162	CCN1CCN(CC1)c1ccc(cc1C(O)=O)NS(c1ccc(cc1)C1CCCCC1)(=O)=O	0.344	0.334	F290-0125	0	ND
RFWD3_compound_163	CN(C)c1c(cnc(n1)N1CCOCC1)NC(c1ccc2CCC(Nc2c1)=O)=O	0.344	0.32	Z4250956608	0	ND
RFWD3_compound_164	CCNc1c2ccc(cc2ncn1)C(N1CCn2cnnc2C1)=O	0.343	0.265	Z2379493887	0	ND
RFWD3_compound_165	C1CCC(CC1)c1ccc(c(c1)C(Nc1ccc(cc1)NC(N)=O)=O)O	0.341	0.326	Z5419387558	0	ND
RFWD3_compound_166	C1CN(Cc2c1ccs2)c1nc(nc(n1)N1CCc2ccsc2C1)N1CCOCC1	0.338	0.325	Z1554709366	0	ND
RFWD3_compound_167	CC(C)=CCNC1(CC1)c1cccc(c1)C(F)(F)F	0.338	0.301	Z1098848278	0	ND
RFWD3_compound_168	C1CC(N(CCC1NC1(CC1)c1ccccc1)CC1CC1)=O	0.337	0.3	65866177	0	ND
RFWD3_compound_169	C1CC1C(c1cccnc1)NC(c1ccc2c(N)ncnc2c1)=O	0.337	0.329	Z7158560980	0	ND
RFWD3_compound_170	CN1CCC2(CC1)CN(C2)C(C1C=CC2C(=CC=N2)N=1)=O	0.337	0.312	Z3589577949	0	ND
RFWD3_compound_171	C(CN(Cc1ccco1)C(c1ccc2c(N)ncnc2c1)=O)c1nnn[nH]1	0.333	0.288	Z5419387597	0	ND
RFWD3_compound_172	CC1=CC(Nc2cc(ccc12)C(Nc1cccc(c1)C1(CC1)N)=O)=O	0.33	0.276	Z5419387442	0	ND
RFWD3_compound_173	CC1CC1c1nnc2ccc(nn12)N1CCc2cc(c(cc2C1)C(O)=O)F	0.328	0.303	Z3346246766	0	ND
RFWD3_compound_174	Cc1ccn(c2c(C(Nc3cncc4cnccc34)=O)c(C)nn2C)n1	0.327	0.321	Z5419387492	0	ND
RFWD3_compound_175	C1CN(Cc2c1ncnc2N1CCOCC1)c1ccc2nnnn2n1	0.325	0.281	Z989392628	0	ND
RFWD3_compound_176	Cc1nc(nc(n1)N1CCc2cc(C(O)=O)sc2C1)N(C)C	0.323	0.308	Z3346239392	0	ND
RFWD3_compound_177	C(C(COc1ccc2c(c1)cncn2)O)Oc1ccc2c(c1)cncn2	0.322	0.309	Z4215950695	0	ND
RFWD3_compound_178	C1[C@H]2CN([C@H]1CN2)S(NC1(CC1)c1ccccc1)(=O)=O	0.321	0.25	Z3365096657	0	ND
RFWD3_compound_179	C(c1ccco1)NC(c1ccc2c(ncnc2c1)O)=O	0.319	0.314	STL160819	0	ND
RFWD3_compound_180	C1CN(Cc2cc(ccc12)OC(F)F)c1ncnc2cc(C3CC3)nn12	0.319	0.284	Z3828474263	0	ND
RFWD3_compound_181	C1CC1c1cccnc1CNC1(CC1)c1ccccc1	0.316	0.263	Z4400876939	0	ND
RFWD3_compound_182	CN1CCC(CC1)c1cccc(c1)NC(c1ccc2C(NC=Nc2c1)=O)=O	0.313	0.307	Z3627736825	0	ND
RFWD3_compound_183	C1CC(CCN(C1)C(c1c(C(F)(F)F)ncs1)=O)=O	0.312	0.28	Z3633080745	0	ND
RFWD3_compound_184	C1CC1C(c1ccccn1)NC(c1ccccc1OC1CC1)=O	0.312	0.296	Z3000800523	0	ND
RFWD3_compound_185	CCOC(c1ccsc1NC(CNC1(CC1)c1ccccc1)=O)=O	0.312	0.308	Z1098842328	0	ND
RFWD3_compound_186	C(C1NC(c2ccc(cc2N=1)C(O)=O)=O)c1cccc(c1)C(F)(F)F	0.311	0.299	Z295196994	0	ND
RFWD3_compound_187	C1CCC(CC1)c1ccc(cc1)Nc1ccnc(NC2CCNC2)n1	0.311	0.301	Z5419387601	0	ND
RFWD3_compound_188	C1CN(Cc2c1cc(C(O)=O)s2)c1nc(c2ccccc2n1)NCCO	0.308	0.297	Z3523124068	0	ND
RFWD3_compound_189	Cc1cc(C2CC2)ncc1C(NC(C1CC1)c1cccnc1)=O	0.306	0.289	Z3083147377	0	ND
RFWD3_compound_190	C1CC1(c1ccccc1)NCC=Cc1ccccc1[N+]([O-])=O	0.305	0.28	Z1168450179	0	ND
RFWD3_compound_191	Cn1cnc2c1cnc(n2)N1CCc2cc(C(=O)OC)c(cc2C1)F	0.304	0.294	Z3831707295	0	ND
RFWD3_compound_192	CNc1c2ccc(cc2ncn1)C(NC1(CC1)c1ccc2c(c1)OCO2)=O	0.304	0.298	Z2634351554	0	ND
RFWD3_compound_193	Cc1c2c(nc(CN3CCOCC3)nc2sc1C(O)=O)N1CCc2c(C#N)c(N)sc2C1	0.302	0.274	Z238881610	0	ND
RFWD3_compound_194	C1CN(C(CN2C=Nc3cc(ccc3C2=O)C(N)=O)=O)c2ccccc12	0.301	0.269	STK318001	0	ND
RFWD3_compound_195	C1CN2C(C1=Cc1ccc3c(c1)OCO3)=Nc1cc(ccc1C2=O)C(O)=O	0.301	0.289	Z46645638	0	ND
RFWD3_compound_196	CC1C(NCCCN1C(c1ccc2c(N)ncnc2c1)=O)=O	0.301	0.281	Z2637095861	0	ND
RFWD3_compound_197	C1CN(Cc2cccc(C(N)=O)c12)c1c(nc2ccccc2n1)N1CCOCC1	0.3	0.284	Z2616004015	0	ND
RFWD3_compound_198	C(=Cc1ncc(C(O)=O)s1)c1cnn2ccccc12	0.299	0.273	Z1134220872	0	ND
RFWD3_compound_199	COc1ccccc1NC1=NN2C(=Nc3cc(ccc3C2=O)C(NCCN2CCOCC2)=O)S1	0.299	0.284	E796-0194	0	ND
RFWD3_compound_200	C1COCC1COc1cnccc1CNC(c1ccc2c(N)ncnc2c1)=O	0.298	0.264	Z2639482570	0	ND
RFWD3_compound_201	CNc1c2ccccc2nc(n1)N1CCc2c(C1)cccc2N1CCOC1=O	0.298	0.288	Z2271930261	0	ND
RFWD3_compound_202	C1CC1CC1CC(N(C2(CC2)c2ccccc2)N=1)=O	0.296	0.273	Z3827857738	0	ND
RFWD3_compound_203	C1CN2C(=Nc3cc(ccc3C2=O)C(N2CCc3ccccc3C2)=O)SC1	0.293	0.281	STL135594	0	ND
RFWD3_compound_204	COc1ccc2CN(CC3(CC3)c2c1)c1nc(c2cc(c(cc2n1)OC)OC)N	0.284	0.272	Z2180073774	0	ND
RFWD3_compound_205	C1CCCN2C(CC1)=Nc1cc(ccc1C2=O)C(Nc1cccnc1)=O	0.283	0.271	Z145985550	0	ND
RFWD3_compound_206	Cn1c2ccc(cc2nn1)NC(C1CC1)c1ccccn1	0.282	0.268	Z2995300027	0	ND
RFWD3_compound_207	C1CC(c2c(C1)nc(nc2Nc1ccccc1)N1CCOCC1)=O	0.28	0.27	9039638	0	ND
RFWD3_compound_208	Cc1ccc2cc(cnc2c1)NC(c1ccc2CNC(Nc2c1)=O)=O	0.276	0.254	Z5419387505	0	ND
RFWD3_compound_209	CCN1C=C(C(O)=O)C(c2cnc(nc12)N1CCN(CC1)C(Nc1ccc2c(c1)OCO2)=S)=O	0.258	0.244	7932902	0	ND
RFWD3_compound_210	CCOC(c1ccc(cc1)NC1c2ccc(cc2NCN=1)C(O)=O)=O	0.25	0.243	Z1335657386	0	ND
RFWD3_compound_211	C1CC1(c1ccc(cc1)c1cnc(C2(CC2)N)nc1)N	0.219	0.208	Z3547458316	0	ND
Compound	SMILES	ECFP6 Tanimoto similarity of compounds to their nearest neighboring PTE	Average fingerprint similarity of the top 10 most similar DEL PTEs to to the given compound	Round	Compound_name	Name in manuscript	SPR_KD_in_microM_	FP_KdisP (�M) _with FITC_H3K9me2K14ac_1_25_			��Catalog Number	Stock concentration (mM)	Normalized Intensity (kCnt/s)				Laser Power (%)
SETDB1_compound_1	CCN(CC)C1CCN(C1)c1c(nc2ccccc2n1)N1CCN(C)CC1	0.541	0.404	Round 1	ZBC-0000800		320	no displacement (75% polarization at 5 uM SETDB1)					400�M	200�M	100�M	50�M	400�M	200�M	100�M	50�M
SETDB1_compound_2	CC1CN(CC1NC(c1cc(c[nH]1)S(NC1CN(CC1C)C(C)C)(=O)=O)=O)C(C)C	0.272	0.252	Round 1	ZBC-0000858		270	no displacement (80% polarization at 5 uM SETDB1)
SETDB1_compound_3	Cc1cccc(CSCC(NCCN2CCc3c(C2)ccs3)=O)c1	0.405	0.387	Round 1	ZBC-0000843		266	no displacement (60-80% polarization at 5 uM SETDB1)
SETDB1_compound_4	CCN(CC)C1CCN(C1)c1ccc2nnc(C3CC3)n2n1	0.431	0.425	Round 1	ZBC-0000799		150	no displacement (75% polarization at 5 uM SETDB1)
SETDB1_compound_5	CCN(CC)C1CCN(C1)c1cc(C2CC2)nc(n1)N1CCC(C1)N(CC)CC	0.58	0.521	Round 2	ZBC-0007412		124
SETDB1_compound_6	CCN(Cc1ccc(cc1)C(N1CCN(CC1C)CC1CN(C)CCO1)=O)C(C)C	0.394	0.379	Round 1	ZBC-0000818		110	no displacement (70-80% polarization at 5 uM SETDB1)
SETDB1_compound_7	CCN(CC)C1CCN(C1)C(C1CCCN(C1)C(N1CCc2c(C1)ccs2)=O)=O	0.378	0.36	Round 1	ZBC-0000826		71	no displacement (78% polarization at 5 uM SETDB1)
SETDB1_compound_8	CCN(CCNC(c1c(Cl)ccc(NC(N2CC[C@@H](N(CC)CC)C2)=O)c1)=O)CC	0.379	0.365	R-enantiomer of MR043625	Z8799295079	MR46746	70
SETDB1_compound_9	CCN(CC)C1CCN(C1)C(C1CCC1c1ccc(cc1F)[Cl])=O	0.362	0.355	Round 1	ZBC-0000859		51	no displacement (70-80% polarization at 5 uM SETDB1)
SETDB1_compound_10	CCN(CC)C1CCN(C1)C(Nc1cc(c2ccco2)nn1c1ccc(C)cc1)=O	0.375	0.351	Round 1	ZBC-0000831		45	no displacement (50-70% polarization at 5 uM SETDB1)
SETDB1_compound_11	C1CCN(CC1)C1CCN(C1)c1c(cnc(n1)N1CCC(C1)N1CCCCC1)C1CC1	0.425	0.379	Round 2	ZBC-0007414		39
SETDB1_compound_12	CCN1CCCN(CC1)c1cc(C(F)(F)F)nc(n1)N1CCCN(CC)CC1	0.463	0.441	Round 2	ZBC-0007373	MR43615	32
SETDB1_compound_13	CCN(CC)C1CCN(C1)C(NCCN1CCc2c(C1)ccs2)=O	0.441	0.415	Round 1	ZBC-0000851	MR40983	24	no displacement (60-70% polarization at 5 uM SETDB1)
SETDB1_compound_14	CCN(CC)CCNC(c1cc(ccc1[Cl])NC(N1CCC(C1)N(CC)CC)=O)=O	0.379	0.365	Round 2	ZBC-0007359	MR43625	12	45 uM			ZBC-0007359	100	-	346	587	830	-	100	100	100
SETDB1_compound_15	CCN(CCNC(c1c(Cl)ccc(NC(N2CC[C@H](N(CC)CC)C2)=O)c1)=O)CC	0.379	0.365	S-enantiomer of MR043625	Z8799296398	MR46747	4
SETDB1_compound_16	Cc1cc(nc(c2cccnc2)n1)N1CCCN(CC1)Cc1cnn(C)c1	1	0.767	Round 2	ZBC-0007375		0
SETDB1_compound_17	Cc1ccc(c(CN(C)C(c2cccc3cccnc23)=O)c1)F	1	0.712	Round 2	ZBC-0007315		0
SETDB1_compound_18	CN(Cc1c(cccc1[Cl])F)C(c1cccc2cccnc12)=O	1	0.713	Round 2	ZBC-0007324		0
SETDB1_compound_19	CCN(CC)C1CCN(C1)c1nc(cs1)C(N)=O	0.75	0.476	Round 2	ZBC-0007347		0
SETDB1_compound_20	CN(Cc1cc(ccc1F)[Cl])C(c1cccc2cccnc12)=O	0.746	0.692	Round 2	ZBC-0007340		0
SETDB1_compound_21	CN(CCN(C)C(c1cccc2cccnc12)=O)C(c1cccc2cccnc12)=O	0.707	0.657	Round 2	ZBC-0007413		0
SETDB1_compound_22	CN1C[C@@H]2CCN(C(c3ccc4CNCCc4c3)=O)[C@@H]2C1	0.667	0.531	Round 2	ZBC-0007417		0
SETDB1_compound_23	Cc1ccsc1[C@@H]1C[C@H]1C(N1CC[C@H]2CN(C)C[C@@H]12)=O	0.629	0.585	Round 2	ZBC-0007367		0
SETDB1_compound_24	CC(C)N(CCN(C)C(c1cccc2cccnc12)=O)C(C)C	0.623	0.586	Round 2	ZBC-0007361		0
SETDB1_compound_25	CCN(CC)C1CCN(C1)C(NC1CCCN(CCN2CCOCC2)C1)=O	0.606	0.508	Round 1	ZBC-0000841		0	no displacement (90% polarization at 5 uM SETDB1)
SETDB1_compound_26	CCc1csc(n1)N1CCC(C1)N(CC)CC	0.571	0.434	Round 1	ZBC-0000802		0	no displacement (87% polarization at 5 uM SETDB1)
SETDB1_compound_27	CCN(CC)C1CCN(C1)C(NC1CC(C)N(C1)C1CC1)=O	0.571	0.5	Round 1	ZBC-0000840		0
SETDB1_compound_28	CCN(CC)C1CCN(C1)c1nc(cs1)C(F)(F)F	0.569	0.429	Round 2	ZBC-0007376		0
SETDB1_compound_29	CCN(CC)C1CCN(C1)c1ccc(C(N2CCNC(C)(C)C2)=O)nn1	0.558	0.414	Round 2	ZBC-0007418		0
SETDB1_compound_30	CCN(CC)C1CCN(C1)c1nc(cs1)C(F)F	0.554	0.414	Round 2	ZBC-0007344		0
SETDB1_compound_31	CCN(CC)C1CCN(C1)C(NCC1CCN(C1)c1cc(ccc1C)[Cl])=O	0.553	0.43	Round 1	ZBC-0000830		0	no displacement (80% polarization at 5 uM SETDB1)
SETDB1_compound_32	CCN(CC)C1CCN(C1)C(NC1CCN(C1)Cc1ccc(C)cc1)=O	0.551	0.48	Round 1	ZBC-0000838		0	no displacement (90% polarization at 5 uM SETDB1)
SETDB1_compound_33	CCN(CC)C1CCN(C1)C(NC1CCN(C1)c1cccc(C)c1)=O	0.548	0.469	Round 2	ZBC-0007364		0
SETDB1_compound_34	CCN1CCCN(CC1)c1cc(nc(c2ccccc2)n1)N1CCCN(CC)CC1	0.537	0.525	Round 1	ZBC-0000809		0	no displacement
SETDB1_compound_35	CCN1CCOC(C1)CN1CCN(CC1)C(c1ccnc(c1)c1ccco1)=O	0.537	0.466	Round 1	ZBC-0000861		0
SETDB1_compound_36	CCN1CCCN(CC1)c1cc(C)nc(n1)n1c(C)cc(C)n1	0.533	0.491	Round 2	ZBC-0007342		0
SETDB1_compound_37	CCN(CC)C1CCN(C1)c1nc(cs1)c1ccccc1	0.528	0.392	Round 2	ZBC-0007360		0
SETDB1_compound_38	CC(C)N1CCOC(CN2CCN(CC2)C(c2ccnc(c2)c2ccco2)=O)C1	0.526	0.457	Round 2	ZBC-0007402		0
SETDB1_compound_39	CCN1CCCN(CC1)c1cc(nc(C)n1)N1CCCN(CC)CC1	0.525	0.495	Round 2	ZBC-0007387		0
SETDB1_compound_40	CCN1CCCN(CC1)c1cc(nc(C(C)(C)C)n1)N1CCCN(CC)CC1	0.524	0.479	Round 2	ZBC-0007358		0
SETDB1_compound_41	CCN1CCOC(C1)CN1CCN(CC1)C(C1CC1c1c(C)ccs1)=O	0.523	0.383	Round 1	ZBC-0000812		0	no displacement
SETDB1_compound_42	CCN(CC)C1CCN(C1)C(NC1CCN(C1)c1ccc(c(c1)F)[Cl])=O	0.52	0.455	Round 2	ZBC-0007395		0
SETDB1_compound_43	C1CCC(C1)N1CCCC(CNC(c2ccnc(c2)c2ccco2)=O)C1	0.515	0.484	Round 2	ZBC-0007368		0
SETDB1_compound_44	CCN(CC)C1CCN(C1)C(NC1CCN(C1)c1c(cccn1)[Cl])=O	0.513	0.457	Round 2	ZBC-0007380		0
SETDB1_compound_45	CCN(CC)C1CCN(C1)C(NC1CCN(C1)c1cc(ccc1OC)[Cl])=O	0.513	0.436	Round 2	ZBC-0007393		0
SETDB1_compound_46	CCc1cc(nc(c2ccccn2)n1)N1CCCN(CC1)Cc1ccccc1	0.511	0.478	Round 2	ZBC-0007374		0
SETDB1_compound_47	CCN(CC)C1CCN(C1)C(C1CCC1C(N1CCC(C1)N(CC)CC)=O)=O	0.51	0.46	Round 2	ZBC-0007317		0
SETDB1_compound_48	CCc1csc(C2CCCN(CCN3CCCC(C3)c3nc(CC)cs3)C2)n1	0.507	0.459	Round 1	ZBC-0000811		0	no displacement
SETDB1_compound_49	CCN(CC)C1CCN(C1)C(NCC(c1cccc(c1)OC)N(CC)CC)=O	0.507	0.429	Round 2	ZBC-0007381		0
SETDB1_compound_50	CC(C)N1CCC(C1)N(C)C(c1cccc2cccnc12)=O	0.506	0.483	Round 2	ZBC-0007390		0
SETDB1_compound_51	CN1C[C@@H]2CCN(C(c3cccc4cccnc34)=O)[C@@H]2C1	0.5	0.461	Round 2	ZBC-0007330		0
SETDB1_compound_52	CCN(CC)C1CCN(C1)c1nc(cs1)c1ccc(cc1)F	0.493	0.39	Round 2	ZBC-0007388		0
SETDB1_compound_53	CN1C[C@@H]2CCN(C(C#Cc3ccc(cc3)[Cl])=O)[C@@H]2C1	0.493	0.437	Round 2	ZBC-0007352		0
SETDB1_compound_54	CCN(CC)C1CCN(C1)c1nccs1	0.492	0.431	Round 2	ZBC-0007404		0
SETDB1_compound_55	CC(C)N1CCOC(CN2CCN(CC2)C(c2ccc3cccnc3c2)=O)C1	0.49	0.468	Round 2	ZBC-0007338		0
SETDB1_compound_56	CC1CN(CCN1C(c1ccnc(c1)c1ccco1)=O)CC1CN(C)CCO1	0.49	0.424	Round 2	ZBC-0007339		0
SETDB1_compound_57	CCN(C)C1CCN(C1)C(c1ccnc(c1)c1ccco1)=O	0.488	0.453	Round 2	ZBC-0007353		0
SETDB1_compound_58	CCN(CC)CCN(Cc1ccccc1)C(c1cccc2cccnc12)=O	0.488	0.453	Round 2	ZBC-0007371		0
SETDB1_compound_59	CN1C[C@@H]2CCN(C(C#Cc3ccccc3)=O)[C@@H]2C1	0.486	0.481	Round 2	ZBC-0007357		0
SETDB1_compound_60	CCN(CC)C1CCN(C1)C(NCCc1nc2CCCc2s1)=O	0.485	0.424	Round 1	ZBC-0000821		0
SETDB1_compound_61	CCN(CC)C1CCN(C1)C(NC(C)C1c2ccsc2CCO1)=O	0.481	0.391	Round 1	ZBC-0000864		0
SETDB1_compound_62	CN(C1CCN(C1)C1CC1)C(c1cccc2cccnc12)=O	0.481	0.455	Round 2	ZBC-0007369		0
SETDB1_compound_63	CN1C[C@@H]2CCN(C(CN3CCc4c(C3)ccs4)=O)[C@@H]2C1	0.48	0.437	Round 2	ZBC-0007348		0
SETDB1_compound_64	CCN(CC)C1CCN(C1)c1c(nccn1)OC1CCC1	0.479	0.413	Round 1	ZBC-0000803		0	no displacement (90% polarization at 5 uM SETDB1)
SETDB1_compound_65	CCN(CC)C1CCN(C1)C(Nc1ccc(cc1C(C)C)C(C)C)=O	0.478	0.436	Round 1	ZBC-0000833		0
SETDB1_compound_66	CCN(CC)C1CCN(C1)C(NCC1CCN(C)C1c1ccc(c(c1)F)[Cl])=O	0.475	0.41	Round 2	ZBC-0007384		0
SETDB1_compound_67	CCN1CCCN(CC1)c1cc(C2CC2)nc(C2CC2)n1	0.474	0.418	Round 2	ZBC-0007409		0
SETDB1_compound_68	CCN(CC)C1CCN(C1)C(NC1CCCc2c(C)cccc12)=O	0.472	0.435	Round 2	ZBC-0007378		0
SETDB1_compound_69	CCN(CC)C1CCN(C1)C(N[C@@H]1C[C@H]1c1ccc(c(c1)F)[Cl])=O	0.471	0.432	Round 2	ZBC-0007329		0
SETDB1_compound_70	CCN(CC)Cc1ccc(cc1)C(N1CCN(CC1)CC1CN(CCO1)C(C)C)=O	0.467	0.434	Round 2	ZBC-0007385		0
SETDB1_compound_71	CC(C)N1CCOC(CN2CCN(CC2)C(c2cc(ccn2)N2CCCC2)=O)C1	0.465	0.387	Round 2	ZBC-0007322		0
SETDB1_compound_72	CCN(CC)C1CCN(C1)C(NC[C@@H]1CCCN(C2CC2)[C@H]1c1ccnn1C)=O	0.463	0.405	Round 1	ZBC-0000845		0
SETDB1_compound_73	CCN1CCCN(CC1)c1cc(C2CC2)nc(C)n1	0.462	0.438	Round 2	ZBC-0007349		0
SETDB1_compound_74	CCN(CC)C1CCN(C1)c1nc(cs1)c1ccccc1F	0.456	0.367	Round 2	ZBC-0007377		0
SETDB1_compound_75	CC(C)N1CCOC(CN2CCN(CC2)C(c2ccc3c(CCC(N3C)=O)c2)=O)C1	0.455	0.433	Round 2	ZBC-0007327		0
SETDB1_compound_76	CCN(CC)C1CCN(C1)C(Nc1cc(cnc1N1CCN(C)CC1)[Br])=O	0.453	0.409	Round 1	ZBC-0000813		0	no displacement (88% polarization at 5 uM SETDB1)
SETDB1_compound_77	CCN1CC(c2ccccc2C1)NC(N1CCC(C1)N(CC)CC)=O	0.453	0.426	Round 2	ZBC-0007396		0
SETDB1_compound_78	CCN(CC)C1CCN(C1)c1ccc2nnc(C(F)(F)F)n2n1	0.451	0.434	Round 2	ZBC-0007337		0
SETDB1_compound_79	CCN(CC)C1CCN(C1)C(c1cccc2cccnc12)=O	0.449	0.431	Round 2	ZBC-0007389		0
SETDB1_compound_80	CCN(CC)C1CCN(C1)C(C1(C)CCN(C)C1=O)=O	0.448	0.425	Round 2	ZBC-0007420		0
SETDB1_compound_81	CCN(CC)C1CCN(C1)c1ccc2ccc(cc2n1)OC	0.442	0.423	Round 2	ZBC-0007405		0
SETDB1_compound_82	CC(C)N1CCOC(CN2CCN(CC2)C(c2ccc3CCNCc3c2)=O)C1	0.439	0.43	Round 2	ZBC-0007406		0
SETDB1_compound_83	CCN1CCCN(CC1)c1cc(ncn1)N1CCCN(CC)CC1	0.438	0.422	Round 2	ZBC-0007403		0
SETDB1_compound_84	CCN(CC)C1CCN(C1)C(C1CCCN1C(C)C)=O	0.437	0.396	Round 1	ZBC-0000849		0
SETDB1_compound_85	CN(Cc1nnc2CCCCCn12)C(c1cc(ccn1)n1cccc1)=O	0.436	0.361	Round 2	ZBC-0007335		0
SETDB1_compound_86	CCN(CC)C1CCN(C1)C(c1ccc2c(c1)oc(C1CCCO1)n2)=O	0.434	0.415	Round 1	ZBC-0000836		0	no displacement (80% polarization at 5 uM SETDB1)
SETDB1_compound_87	CCN(CC)C1CCN(C1)c1ccc2nnc(C(C)(C)C)n2n1	0.431	0.423	Round 2	ZBC-0007334		0
SETDB1_compound_88	CCN1CCCN(CC1)c1cc(C(N)=O)nc(n1)N1CCCN(CC)CC1	0.43	0.411	Round 2	ZBC-0007370		0
SETDB1_compound_89	CCN(CC)C1CCN(C1)C(c1cc(ccc1[Cl])S(N(CC)CC)(=O)=O)=O	0.429	0.409	Round 2	ZBC-0007355		0
SETDB1_compound_90	CCN(CC)C1CCN(C1)C(CSCc1cccc(C)c1)=O	0.429	0.409	Round 1	ZBC-0000853		0
SETDB1_compound_91	CCN(CC)C1CCN(C1)C(c1c2cccc(C)c2[nH]n1)=O	0.427	0.415	Round 1	ZBC-0000820		0
SETDB1_compound_92	CCN(CC)CC1CCN(C1)C(c1cccc2cccnc12)=O	0.427	0.391	Round 2	ZBC-0007366		0
SETDB1_compound_93	CCN1CCCN(CC1)c1cc(C2CC2)nc(n1)N1CCCN(CC)CC1	0.427	0.406	Round 1	ZBC-0000805		0
SETDB1_compound_94	CCN(CC)C1CCN(C1)C(c1ccc2C(N3CCCCCC3=Nc2c1)=O)=O	0.425	0.408	Round 1	ZBC-0000814		0	no displacement
SETDB1_compound_95	CCN(CC)C1CCN(C1)C(N1CCCc2cc(ccc12)C(C)C)=O	0.424	0.395	Round 2	ZBC-0007326		0
SETDB1_compound_96	CCN(CC)C1CCN(C1)C(c1ccc2c(c1)NC(N2C1CCCC1)=O)=O	0.423	0.411	Round 1	ZBC-0000855		0
SETDB1_compound_97	CCN(CC)C1CCN(C1)C(CN1C(CCCc2ccccc12)=O)=O	0.423	0.383	Round 1	ZBC-0000829		0
SETDB1_compound_98	CCN1CCCN(CC1)c1ccnc(n1)N1CCCN(CC)CC1	0.423	0.391	Round 2	ZBC-0007419		0
SETDB1_compound_99	CCN(CC)C1CCN(C1)C(C(NCC1CCCN(C1)C1CCCC1)=O)=O	0.422	0.392	Round 2	ZBC-0007383		0
SETDB1_compound_100	CCN(CC)C1CCN(C1)C(Nc1ccc(C)c(c1C)S(NC1CC1)(=O)=O)=O	0.421	0.38	Round 1	ZBC-0000822		0
SETDB1_compound_101	CCN(CC)C1CCN(C1)c1ccnc(c2ccc(cn2)F)n1	0.421	0.418	Round 2	ZBC-0007321		0
SETDB1_compound_102	CCN(CC)C1CCN(C1)C(N[C@@H]1CCN(C(C)C)[C@H]1c1ccc(c(c1)F)[Cl])=O	0.42	0.386	Round 1	ZBC-0000842		0	no displacement
SETDB1_compound_103	CCN(CC)C1CCN(C1)C(C1Cc2ccccc2CN1C(c1ccco1)=O)=O	0.418	0.388	Round 1	ZBC-0000824		0
SETDB1_compound_104	CN1C[C@@H]2CCN(C(NC3CCN(C3)C3CC3)=O)[C@@H]2C1	0.418	0.401	Round 2	ZBC-0007416		0
SETDB1_compound_105	CCN1CCOC(C1)CN1CCN(CC1)C(C1CCCN1C(C)C)=O	0.417	0.346	Round 1	ZBC-0000850		0
SETDB1_compound_106	CCN(CC)C1CCN(C1)C(NCc1ccc(cc1F)c1ccco1)=O	0.415	0.395	Round 2	ZBC-0007379		0
SETDB1_compound_107	CCN(CC)C1CCN(C1)C(c1cc2c(nc(N3CCCC3)s2)s1)=O	0.413	0.375	Round 1	ZBC-0000801		0	no displacement
SETDB1_compound_108	CCN(CC)C1CCN(C1)c1ccc2nnc(C3CC3C)n2n1	0.413	0.406	Round 2	ZBC-0007320		0
SETDB1_compound_109	CCN(CC)C1CCN(C1)C(c1cnn(C2CCCC2)c1c1ccccc1)=O	0.412	0.39	Round 1	ZBC-0000854		0	no displacement (80% polarization at 5 uM SETDB1)
SETDB1_compound_110	CCN(CC)C1CCN(C1)c1ccc2nnc(c3ccccc3)n2n1	0.412	0.396	Round 2	ZBC-0007316		0
SETDB1_compound_111	CCN1CCCN(CC1)c1cc(C2CC2)ncn1	0.412	0.376	Round 2	ZBC-0007407		0
SETDB1_compound_112	CCN1CCN(CC1)c1ccc(CNC(N2CCC(C2)N(CC)CC)=O)cc1F	0.41	0.39	Round 2	ZBC-0007382		0
SETDB1_compound_113	CCc1csc(n1)N1CCC(C1)N(C)CC	0.408	0.317	Round 2	ZBC-0007333		0
SETDB1_compound_114	CCN(CC)C1CCN(C1)C(N1CCCc2cc(ccc12)S(C)(=O)=O)=O	0.408	0.382	Round 2	ZBC-0007332		0
SETDB1_compound_115	CCN(CC)C1CCN(C1)C(NCCc1csc(c2ccc(cc2)[Cl])n1)=O	0.407	0.388	Round 1	ZBC-0000835		0	no displacement (90% polarization at 5 uM SETDB1)
SETDB1_compound_116	CCN(CC)C1CCN(C1)C(CSc1c(nc2ccccc2n1)N1CCCC1)=O	0.404	0.372	Round 1	ZBC-0000865		0
SETDB1_compound_117	CCN(CC)C1CCN(C1)C(C1CC(C1)OCc1ccccc1)=O	0.402	0.375	Round 1	ZBC-0000862		0
SETDB1_compound_118	CCN(CC)C1CCN(C1)C(Nc1c(c2cnn(C)c2)nc2ccccn12)=O	0.398	0.368	Round 1	ZBC-0000837		0
SETDB1_compound_119	CCN(CC)C1CCN(C1)Cc1c(C)nc2n1c(cs2)C1CC1	0.398	0.318	Round 1	ZBC-0000839		0
SETDB1_compound_120	CCN(CC)C1CCN(C1)C(c1ccc2C(N(Cc3ccccc3[Cl])C(=Nc2c1)S)=O)=O	0.397	0.384	Round 1	ZBC-0000834		0	no displacement (90% polarization at 5 uM SETDB1)
SETDB1_compound_121	CCN(CC)C1CCN(C1)C(c1cc(C)nc2c1cnn2Cc1cccs1)=O	0.396	0.381	Round 1	ZBC-0000810		0	no displacement
SETDB1_compound_122	CCN(CC)C1CCN(C1)C(c1cc2c(cc(C)s2)n1CC1CC1)=O	0.396	0.384	Round 1	ZBC-0000863		0
SETDB1_compound_123	CCN(CC)C1CCN(C1)C(C(c1ccc(cc1)[Br])N1CCCC1)=O	0.395	0.372	Round 1	ZBC-0000819		0	no displacement (90% polarization at 5 uM SETDB1)
SETDB1_compound_124	CCN(CC)C1CCN(C1)C(C1CC1c1c(C)ccs1)=O	0.395	0.365	Round 1	ZBC-0000857		0
SETDB1_compound_125	CCN(CC)C1CCN(C1)C(Nc1ccccc1Oc1cccc(C)c1)=O	0.395	0.368	Round 1	ZBC-0000828		0	no displacement (80-90% polarization at 5 uM SETDB1)
SETDB1_compound_126	Cc1nc(CN2CCCN(CC2)C(c2ccnc(c2)c2ccco2)=O)cs1	0.394	0.341	Round 2	ZBC-0007372		0
SETDB1_compound_127	CCN(CC)C1CCN(C1)C(N1CCCc2cc(ccc12)S(N(CC)CC)(=O)=O)=O	0.392	0.374	Round 2	ZBC-0007328		0
SETDB1_compound_128	CCN(CC)C1CCN(C1)c1cc(C)nc(c1C#N)N1CCC(C1)N(CC)CC	0.392	0.387	Round 2	ZBC-0007345		0
SETDB1_compound_129	CCN(CC)C1CCN(C1)C([C@H](C(C)C)N1Cc2ccccc2C1=O)=O	0.39	0.372	Round 1	ZBC-0000852		0
SETDB1_compound_130	CCN(CC)C1CCN(C1)C(c1c(ccs1)S(N1CCc2ccccc2C1)(=O)=O)=O	0.39	0.338	Round 1	ZBC-0000860		0
SETDB1_compound_131	CCN(CC)C1CCN(C1)C(c1cc2C(NC(N(C3CC3)c2nc1)=O)=O)=O	0.39	0.38	Round 1	ZBC-0000816		0	no displacement
SETDB1_compound_132	CCN(CC)C1CCN(C1)C(c1ccsc1NC(c1ccc2CCCCc2c1)=O)=O	0.39	0.381	Round 1	ZBC-0000856		0
SETDB1_compound_133	CCN(CC)C1CCN(C1)C(N1CCCc2cc(ccc12)S(N1CCCC1)(=O)=O)=O	0.39	0.374	Round 2	ZBC-0007331		0
SETDB1_compound_134	Cc1cccc2CN(CCc12)C(c1ccnc(c1)c1ccco1)=O	0.389	0.286	Round 2	ZBC-0007325		0
SETDB1_compound_135	CCN(CC)C1CCN(C1)C(C(NCCN1CCc2c(C1)ccs2)=O)=O	0.388	0.372	Round 2	ZBC-0007408		0
SETDB1_compound_136	CCN(CC)C1CCN(C1)c1ccc2nnc(C3CCCO3)n2n1	0.388	0.385	Round 2	ZBC-0007351		0
SETDB1_compound_137	CCN(CC)C1CCN(C1)C(Nc1c2CCCc2n(c2ccc(cc2)F)n1)=O	0.386	0.363	Round 1	ZBC-0000827		0
SETDB1_compound_138	C1CN(CCN(C1)c1cc(C2CC2)nc(n1)N1CCCN(CC1)CCO)CCO	0.381	0.332	Round 2	ZBC-0007411		0
SETDB1_compound_139	CCN(CC)C1CCN(C1)C(C(NC1CCN(C1)c1cc(ccc1OC)[Cl])=O)=O	0.38	0.357	Round 2	ZBC-0007394		0
SETDB1_compound_140	CCN(CC)C1CCN(C1)C(C1CCCN1C(c1ccc2c(c1)OCO2)=O)=O	0.38	0.352	Round 1	ZBC-0000815		0	no displacement
SETDB1_compound_141	CN(C)C1CCN(C1)c1ccc2nnc(C3CC3)n2n1	0.38	0.323	Round 2	ZBC-0007363		0
SETDB1_compound_142	CCN(CC)C1CCN(C1)C(c1csc(CC2CCCNC2)n1)=O	0.379	0.353	Round 1	ZBC-0000847		0
SETDB1_compound_143	CCN(CC)C1CCN(CC1)C(c1ccnc(c1)c1ccco1)=O	0.379	0.333	Round 2	ZBC-0007356		0
SETDB1_compound_144	CCN(CC)CCOC1CCN(C1)C(c1cccc2cccnc12)=O	0.378	0.368	Round 2	ZBC-0007354		0
SETDB1_compound_145	CCN(CC)C1CCN(C1)C(Nc1cccc(c1)c1nnc2CCCn12)=O	0.376	0.351	Round 1	ZBC-0000825		0
SETDB1_compound_146	CCN(CC)C1CCN(C1)C(C1CCN(CC1)c1c(C#N)nc(c2ccco2)o1)=O	0.373	0.334	Round 1	ZBC-0000823		0
SETDB1_compound_147	CCN(CC)C1CCN(C1)C(C1c2ccsc2CCS1)=O	0.37	0.356	Round 1	ZBC-0000844		0
SETDB1_compound_148	CCN(CC)C1CCN(C1)c1c2ccccc2n2c(cc(C)n2)n1	0.37	0.362	Round 1	ZBC-0000804		0
SETDB1_compound_149	CCN1CCc2c(C1)c(C(N1CCC(C1)N(CC)CC)=O)c1ccccc1n2	0.37	0.35	Round 1	ZBC-0000866		0
SETDB1_compound_150	CCN(CC)C1CCN(C1)C(c1cc(c2ccco2)nc2c1cnn2C(C)C)=O	0.369	0.361	Round 1	ZBC-0000846		0
SETDB1_compound_151	CCN(CC)C1CCN(C1)C(c1c2CCCc2sc1n1cccc1)=O	0.368	0.36	Round 1	ZBC-0000848		0
SETDB1_compound_152	CC(C)c1ncc(CN(C)C(c2cc(ccn2)n2cccc2)=O)cn1	0.366	0.312	Round 2	ZBC-0007323		0
SETDB1_compound_153	CCN(CC)C1CCN(C1)C(Nc1cnn(c1)c1cnc2ccccc2n1)=O	0.364	0.349	Round 1	ZBC-0000817		0
SETDB1_compound_154	CCN(CC)C1CCN(C1)C(C(NC1CC(C)(C)Oc2ccc(cc12)F)=O)=O	0.363	0.341	Round 2	ZBC-0007391		0
SETDB1_compound_155	CCN(CC)C1CCN(C1)C(Nc1ccc2c(CCCN2C(c2ccccc2)=O)c1)=O	0.363	0.349	Round 1	ZBC-0000832		0
SETDB1_compound_156	C1COCCN1c1ccc(cc1)N(Cc1ccccn1)C(c1cc(ccn1)n1cccc1)=O	0.358	0.284	Round 2	ZBC-0007318		0
SETDB1_compound_157	CCN(CC)C1CCN(C1)C(C(NC1CC(C)(C)Oc2cc(ccc12)F)=O)=O	0.357	0.34	Round 2	ZBC-0007397		0
SETDB1_compound_158	CCN1CCCN(CC1)c1c(cnc(n1)N1CCCN(CC)CC1)C1CC1	0.356	0.308	Round 1	ZBC-0000806		0
SETDB1_compound_159	CCCN1CCCN(CC1)c1cc(C2CC2)nc(n1)N1CCCN(CCC)CC1	0.343	0.333	Round 2	ZBC-0007401		0
SETDB1_compound_160	CC(C)N1CCC2(CCCN(C2)C(c2ccnc(c2)c2ccco2)=O)C1	0.34	0.302	Round 2	ZBC-0007386		0
SETDB1_compound_161	C1CN(CCN(C1)c1cc(C2CC2)nc(n1)N1CCCN(CC1)CC(F)F)CC(F)F	0.333	0.32	Round 2	ZBC-0007399		0
SETDB1_compound_162	CCN(CC)C1CCN(C1)CC(N1CCCc2cc(ccc12)S(N(C)C)(=O)=O)=O	0.333	0.296	Round 2	ZBC-0007350		0
SETDB1_compound_163	Cc1ccc(CN2CCC(C2)CN(C)C(c2cc(ccn2)n2cccc2)=O)s1	0.33	0.306	Round 2	ZBC-0007392		0
SETDB1_compound_164	CCN(C)C1CCN(C1)c1ccc2nnc(C3CC3)n2n1	0.33	0.31	Round 2	ZBC-0007341		0
SETDB1_compound_165	CCN(CC)C1CCN(C1)c1cc(C)c(C#N)c2nc3ccccc3n12	0.327	0.314	Round 1	ZBC-0000808		0	no displacement (86% polarization at 5 uM SETDB1)
SETDB1_compound_166	CC(C)N1CCC(C1)N(C)C(c1cc(ccn1)n1cccc1)=O	0.31	0.303	Round 2	ZBC-0007336		0
SETDB1_compound_167	CC(C(N1CCC(CN(C)C(c2cc(ccn2)n2cccc2)=O)C1)=O)O	0.306	0.297	Round 2	ZBC-0007415		0
SETDB1_compound_168	CCc1csc(C2CCN(CC2)C(c2ccnc(c2)c2ccco2)=O)n1	0.306	0.3	Round 2	ZBC-0007365		0
SETDB1_compound_169	CCN(CC)C1CCN(C1)CC(N1CCc2cc(ccc12)S(N1CCCCC1)(=O)=O)=O	0.304	0.284	Round 2	ZBC-0007343		0
SETDB1_compound_170	Cc1ccc(cc1F)N(C1CCOCC1)C(c1cc(ccn1)n1cccc1)=O	0.302	0.276	Round 2	ZBC-0007400		0
SETDB1_compound_171	CC(C)N1CC[C@H]([C@@H]1c1ccc(c(c1)F)[Cl])NC([C@@H](C)CN)=O	0.301	0.257	Round 2	ZBC-0007398		0
SETDB1_compound_172	CCN(CC)C1CCN(C1)CC(N1CCCc2cc(ccc12)S(N1CCCC1)(=O)=O)=O	0.301	0.285	Round 1	ZBC-0000807		0	no displacement (86% polarization at 5 uM SETDB1)
SETDB1_compound_173	CCN(CC)CCOC1CCN(C1)c1ccc2nnc(C3CC3)n2n1	0.3	0.265	Round 2	ZBC-0007410		0
SETDB1_compound_174	Cc1cc(ccc1F)N(C1CCOCC1)C(c1cc(ccn1)n1cccc1)=O	0.298	0.274	Round 2	ZBC-0007346		0
SETDB1_compound_175	CN(C(C(O)=O)c1c(cccc1F)F)C(c1cc(ccn1)n1cccc1)=O	0.294	0.275	Round 2	ZBC-0007421		0
SETDB1_compound_176	CN(CCc1ccccc1)C1CCN(C1)c1ccc2nnc(C3CC3)n2n1	0.291	0.268	Round 2	ZBC-0007319		0
SETDB1_compound_177	C1CCN(CC1)CCOC1CCN(C1)C(c1cc(ccn1)n1cccc1)=O	0.246	0.243	Round 2	ZBC-0007362		0
Compounds	SMILES	ECFP6 Tanimoto similarity of compounds to their nearest neighboring PTE	Average fingerprint similarity of the top 10 most similar DEL PTEs to to the given compound	Catalog_Number	Name in manuscript	SPR_KD (�M)	SMILES	Compound name	Stock concentration (mM)	Normalized Intensity (kCnt/s)				Laser Power (%)
WDR5_compound_1	Cc1c(CC(NCCc2cn(Cc3ccc(cc3)[Cl])cn2)=O)nc[nH]1	0.299	0.278	ZBC-0006739		87
WDR5_compound_2	C(C(c1cccc(c1)[Cl])N1CCOCC1)NC(c1cccc(Cn2ccnc2)c1)=O	0.529	0.518	ZBC-0006747		81				400�M	200�M	100�M	50�M	400�M	200�M	100�M	50�M
WDR5_compound_3	Cc1c(CNC(c2cccc(Cn3ccnc3)c2)=O)nc[nH]1	0.618	0.567	ZBC-0006767		77	CCCC(NC(c1cc(Cn2cncc2)ccc1)=O)C(N3CCc4sccc4C3)=O	MR43378	50	-	437	747	1580	-	100	100	100
WDR5_compound_4	C(c1cccc(Cn2ccnc2)c1)NC(c1cccc(Cn2ccnc2)c1)=O	0.687	0.652	ZBC-0006751		67	CCC[C@H](NC(C1=CC=CC(CN2C=CN=C2)=C1)=O)C(N3CCC4=C(C=CS4)C3)=O	MR44397	200	-	4124	5686	3959	-	65	70	80
WDR5_compound_5	Cc1cn(C)c(CC(NCc2c(C)[nH]cn2)=O)c1C(NCc1c(C)[nH]cn1)=O	0.391	0.371	ZBC-0006746		65
WDR5_compound_6	CN(C1CCCCC1)S(c1ccccc1NC(CN1CCc2c(C1)ccs2)=O)(=O)=O	0.485	0.469	ZBC-0006725		55	CCC[C@H](NC(C1=CC=CC(CN2C=CN=C2)=C1)=O)C(N3CCC4=C(C=CS4)C3)=O
WDR5_compound_7	C1CC(c2ccsc2C1)NC(NCc1cccc(Cn2ccnc2)c1)=O	0.416	0.383	ZBC-0006762		39
WDR5_compound_8	C1CN(Cc2ccsc12)S(c1cccc(c1)C(NCc1cccc(Cn2ccnc2)c1)=O)(=O)=O	0.441	0.425	ZBC-0006729		29
WDR5_compound_9	CCCC(C(N1CCc2c(C1)ccs2)=O)NC(c1cccc(Cn2ccnc2)c1)=O	0.505	0.497	ZBC-0006735		16
WDR5_compound_10	CCC[C@H](C(N1CCC2=C(C1)C=CS2)=O)NC(C3=CC=CC(CN4C=CN=C4)=C3)=O	na	na		MR43378	0.241
WDR5_compound_11	CCC[C@@H](C(N1CCC2=C(C1)C=CS2)=O)NC(C3=CC=CC(CN4C=CN=C4)=C3)=O	na	na		MR43397	0.069
WDR5_compound_12	Cc1cc(C)cc(c1)C(NCC(NCc1cccc(Cn2ccnc2)c1)=O)=O	0.651	0.552	ZBC-0006775		0
WDR5_compound_13	C1CN(CC(NCC2(CCOCC2)c2ccccc2)=O)Cc2ccsc12	0.609	0.558	ZBC-0006721		0
WDR5_compound_14	Cc1c(CNC(c2cc(CN)ccc2OC)=O)nc[nH]1	0.57	0.383	ZBC-0006776		0
WDR5_compound_15	COc1ccc(cc1)C(CNC(CN1CCc2c(C1)ccs2)=O)N1CCCCC1	0.556	0.519	ZBC-0006726		0	CCC[C@H](NC(C1=CC=CC(CN2C=CN=C2)=C1)=O)C(N3CCC4=C(C=CS4)C3)=O	Fingerprint similarity of the most similar DEL PTE to the given compound
WDR5_compound_16	Cc1cc(C)cc(c1)C(NCC(Nc1cccc(Cn2ccnc2)c1)=O)=O	0.544	0.504	ZBC-0006728		0
WDR5_compound_17	C1CN(CC(Nc2cccc(CN3CCSCC3)c2)=O)Cc2ccsc12	0.531	0.49	ZBC-0006773		0
WDR5_compound_18	Cc1cc(ccc1[N+]([O-])=O)C(NCC(Nc1cccc(Cn2ccnc2)c1)=O)=O	0.517	0.484	ZBC-0006731		0
WDR5_compound_19	Cc1cc(C)cc(c1)C(NCC(NCc1ccccc1Cn1ccnc1)=O)=O	0.516	0.439	ZBC-0006732		0
WDR5_compound_20	Cc1cc(C)cc(c1)C(NCc1cccc(Cn2ccnc2)c1)=O	0.506	0.479	ZBC-0006738		0
WDR5_compound_21	Cc1cc(C)cc(c1)C(NCC(N(C)Cc1ccc(Cn2ccnc2)cc1)=O)=O	0.505	0.467	ZBC-0006741		0
WDR5_compound_22	Cc1cccc(CN2C(C=CN2)=NC(CN2CCc3c(C2)ccs3)=O)c1	0.505	0.463	ZBC-0006737		0
WDR5_compound_23	C(c1cccc(Cn2ccnc2)c1)NC(c1ccc(Cn2ccnc2)cc1)=O	0.5	0.474	ZBC-0006745		0
WDR5_compound_24	Cc1c(C#N)c(NC(CN2CCc3c(C2)ccs3)=O)n(Cc2ccccc2)c1C	0.488	0.475	ZBC-0006740		0
WDR5_compound_25	C1CN(Cc2ccsc12)C(CNC(c1cccc(Cn2ccnc2)c1)=O)c1ccccc1	0.486	0.485	ZBC-0006727		0
WDR5_compound_26	C1CN(CC(N2CCN(CC2)C(CN2CCc3ccsc3C2)=O)=O)Cc2c1ccs2	0.479	0.454	ZBC-0006750		0
WDR5_compound_27	Cc1cc(C)cc(c1)C(NCC(Nc1ccc(Cn2ccnc2)cc1)=O)=O	0.463	0.432	ZBC-0006718		0
WDR5_compound_28	Cc1ccccc1n1c(C)c(CN(C)C(NCCN2CCc3c(C2)ccs3)=O)c(C)n1	0.455	0.408	ZBC-0006754		0
WDR5_compound_29	C1CCN(C1)S(c1ccc2c(CCCN2C(CN2CCc3c(C2)ccs3)=O)c1)(=O)=O	0.445	0.433	ZBC-0006774		0
WDR5_compound_30	C1CN(Cc2cnn(Cc3ccc(cc3)C(F)(F)F)c2)Cc2ccsc12	0.442	0.395	ZBC-0006771		0
WDR5_compound_31	C1CN(CCNC(Cc2cncn2Cc2ccccc2)=O)Cc2ccsc12	0.442	0.402	ZBC-0006758		0
WDR5_compound_32	CN(CC1c2ccsc2CCO1)C(NCc1ccccc1Cn1ccnc1)=O	0.434	0.311	ZBC-0006763		0
WDR5_compound_33	C1COC(CC(NCCN2CCc3c(C2)ccs3)=O)c2c1ccs2	0.409	0.38	ZBC-0006719		0
WDR5_compound_34	Cc1c(CNC(c2ccc(Cn3ccnc3)cc2)=O)nc[nH]1	0.409	0.368	ZBC-0006749		0
WDR5_compound_35	C1CC(C(NCCN2CCc3c(C2)ccs3)=O)N(C1)S(c1cccc(c1)[N+]([O-])=O)(=O)=O	0.391	0.361	ZBC-0006753		0
WDR5_compound_36	CN(Cc1ccc(Cn2ccnc2)cc1)C(C1CCCc2c1ccs2)=O	0.389	0.325	ZBC-0006734		0
WDR5_compound_37	Cc1cc(C)cc(c1)C(NCc1ccccc1Cn1ccnc1)=O	0.388	0.361	ZBC-0006757		0
WDR5_compound_38	CC(CNC(C1CCCN(C1)Cc1cccnc1)=O)N1CCc2c(C1)ccs2	0.387	0.37	ZBC-0006768		0
WDR5_compound_39	CN(Cc1ccc(Cn2ccnc2)cc1)C(NC1CCCc2c1ccs2)=O	0.385	0.327	ZBC-0006766		0
WDR5_compound_40	CC1(CNC(NCc2cccc(Cn3ccnc3)c2)=O)c2ccsc2CCO1	0.384	0.355	ZBC-0006770		0
WDR5_compound_41	CN(Cc1ccc(Cn2ccnc2)cc1)C(C1c2ccsc2CCS1)=O	0.383	0.32	ZBC-0006781		0
WDR5_compound_42	COc1cc(Cn2ccnc2)cc(Cn2ccnc2)c1	0.383	0.343	ZBC-0006779		0
WDR5_compound_43	Cc1cc(cc(C)c1CN)C(N(C)Cc1ccc(Cn2ccnc2)cc1)=O	0.381	0.362	ZBC-0006760		0
WDR5_compound_44	CNc1cc(ncn1)N1CCCC1CNC(NCCN1CCc2c(C1)ccs2)=O	0.381	0.358	ZBC-0006759		0
WDR5_compound_45	Cc1c(CC(NCc2ccccc2Cn2ccnc2)=O)nc[nH]1	0.375	0.347	ZBC-0006748		0
WDR5_compound_46	CC1c2c(CCN1CC(NCC1(CCOCC1)c1ccccc1)=O)ccs2	0.37	0.304	ZBC-0006722		0
WDR5_compound_47	Cc1c(CNC(CC2c3c(CCO2)ccs3)=O)nc[nH]1	0.36	0.33	ZBC-0006730		0
WDR5_compound_48	CC(C1c2ccsc2CCO1)C(N(C)Cc1ccc(Cn2ccnc2)cc1)=O	0.358	0.312	ZBC-0006769		0
WDR5_compound_49	C1CN(CC(N2CCN(CC2)C(CN2CCc3c(C2)scn3)=O)=O)Cc2c1ncs2	0.354	0.327	ZBC-0006724		0
WDR5_compound_50	Cc1c(CNC(N(C)Cc2ccc(Cn3ccnc3)cc2)=O)c(C)on1	0.346	0.322	ZBC-0006755		0
WDR5_compound_51	C1CN(CC=CCN2CCc3ccsc3C2)Cc2c1ccs2	0.339	0.305	ZBC-0006761		0
WDR5_compound_52	CC1c2c(CCN1CC(N1CCN(CC1)CC(N(C)C)=O)=O)ccs2	0.337	0.309	ZBC-0006733		0
WDR5_compound_53	CC1c2ccsc2CCN1CC(N1CCCN(CC1)Cc1ccccc1C)=O	0.336	0.317	ZBC-0006742		0
WDR5_compound_54	Cc1c(CCNC(N(C)Cc2ccc(Cn3ccnc3)cc2)=O)c(C)on1	0.324	0.306	ZBC-0006756		0
WDR5_compound_55	C1CN(CC(CN2CCc3ccsc3C2)O)Cc2c1ccs2	0.323	0.312	ZBC-0006744		0
WDR5_compound_56	CC(Nc1c[nH]nc1C1CCCN(C1)C(NCC(c1ccccc1)N1CCc2c(C1)ccs2)=O)=O	0.323	0.322	ZBC-0006765		0
WDR5_compound_57	CNC(NCC1(CCCC1)N1CCSCC1)=NC	0.323	0.23	ZBC-0006780		0
WDR5_compound_58	CCC(c1c(C)noc1C)NC(N(C)Cc1ccc(Cn2ccnc2)cc1)=O	0.322	0.313	ZBC-0006720		0
WDR5_compound_59	CC1c2c(CCN1CC(Nc1cccc(CN3CCSCC3)c1)=O)ccs2	0.319	0.299	ZBC-0006778		0
WDR5_compound_60	C1CN(Cc2cc(CN3CCc4ccsc4C3)cnc2)Cc2c1ccs2	0.318	0.294	ZBC-0006752		0
WDR5_compound_61	CC(CN1CCc2ccsc2C1)CN1CCc2ccsc2C1	0.318	0.307	ZBC-0006723		0
WDR5_compound_62	CC(CNC(N(C)Cc1ccc(Cn2ccnc2)cc1)=O)c1c(C)noc1C	0.317	0.308	ZBC-0006764		0
WDR5_compound_63	CC1c2c(CCN1CC(N1CCCCC1)=O)ccs2	0.31	0.304	ZBC-0006736		0
WDR5_compound_64	C1CCC(C1)(CNC(N1CCc2ccsc2C1)=O)N1CCSCC1	0.297	0.289	ZBC-0006777		0
WDR5_compound_65	CC1c2c(CCN1Cc1c(C)[nH]cn1)ccs2	0.287	0.224	ZBC-0006743		0
WDR5_compound_66	C1CCC(C1)(CNC(C1c2ccsc2CCS1)=O)N1CCSCC1	0.265	0.231	ZBC-0006772		0
Compound	smiles	ECFP6 Tanimoto similarity of compounds to their nearest neighboring PTE	Average fingerprint similarity of the top 10 most similar DEL PTEs to to the given compound	Catalog_Number	Name in manuscript	SPR_KD (�M)
WDR12_compound_1	CNS(c1cc(ccc1F)C(NC(c1ccccc1)c1cccc(c1)S(C)(=O)=O)=O)(=O)=O	0.333	0.286	ZBC-0000546		480
WDR12_compound_2	CCOC(N1CCCC(C1)C(C)NC(NCc1cccc(c1)Oc1ccccc1F)=O)=O	0.371	0.344	ZBC-0000578		275
WDR12_compound_3	Cc1ccccc1c1ccccc1C(NCC(N1CCc2ccccc12)=O)=O	0.396	0.36	ZBC-0000557		270
WDR12_compound_4	CC(c1ccc2c(CCC(N2)=O)c1)NC(NCc1ccnc(c1)Oc1ccccc1F)=O	0.328	0.317	ZBC-0000580		250
WDR12_compound_5	C1CC(CN(C1)C(c1ccc2c(c1)cn[nH]2)=O)C(NCc1ccc(c(c1)F)Oc1ccccc1F)=O	0.339	0.305	ZBC-0000551		210
WDR12_compound_6	Cc1cccc(c1)OC1CCCCC1NC(CNC(c1cccs1)=O)=O	0.477	0.423	Z1473027722		200
WDR12_compound_7	CCOC(C1C(c2ccc(cc2)[Cl])NC(NC=1CN1CCCC1c1nc2ccccc2[nH]1)=O)=O	0.491	0.44	ZBC-0000562		170
WDR12_compound_8	Cc1cccc(c1)Oc1ccccc1C(N1CCCC(C1)S(NC)(=O)=O)=O	0.33	0.307	Z1996769126		160
WDR12_compound_9	C1C[C@H](CN(C1)S(c1cccs1)(=O)=O)NS(c1c(cccc1F)F)(=O)=O	0.301	0.28	Z2097757650		160
WDR12_compound_10	Cc1cccc(c1)OC1CCCCC1NC(c1cc(ccc1OC)S(C)(=O)=O)=O	0.328	0.301	Z1547649364		135
WDR12_compound_11	Cc1cc(C(NCc2ccccc2n2cccn2)=O)c2cc(ccc2n1)O	0.547	0.504	WXVL_AK2444SE0283		100
WDR12_compound_12	CNS(c1cccc(c1)C(N(C)Cc1ccccc1Oc1ccccc1)=O)(=O)=O	0.483	0.44	WXVL_AN3860SD0692		100
WDR12_compound_13	CNS(c1cccc(c1)C(NC(c1ccccc1)c1cccc(c1)S(C)(=O)=O)=O)(=O)=O	0.444	0.384	WXVL_AK4032SD0692		100
WDR12_compound_14	Cc1ccc(c(c1)C(NCc1ccccc1S(NC)(=O)=O)=O)SC1CCCC1	0.356	0.335	Z1604289420		100
WDR12_compound_15	Cc1cccc(c1)OC1CCCCC1NC(c1ccc(c(c1)S(NC)(=O)=O)F)=O	0.368	0.317	Z1471542216		98
WDR12_compound_16	CNS(c1cc(ccc1OC)C(N1CCCC(C1)c1nc2CCCCc2s1)=O)(=O)=O	0.35	0.301	Z1450497098		95
WDR12_compound_17	CNS(c1cccc(c1)C(NCc1cccc(c1)S(N1CCOCC1)(=O)=O)=O)(=O)=O	0.434	0.4	WXVL_AK3044SD0692		93
WDR12_compound_18	COc1ccccc1Oc1ccc(cc1F)NC(C(N1CCCC1c1nc2ccccc2[nH]1)=O)=O	0.348	0.329	ZBC-0005446		88
WDR12_compound_19	CS(Cc1ccccc1c1cccc(c1)C(NCc1ccccc1)=O)(=O)=O	0.407	0.387	WXVL_BT0173LQ4804		87
WDR12_compound_20	Cc1cccc(c1)C1CCCN1C(c1ccc(c(c1)S(NC)(=O)=O)F)=O	0.352	0.336	Z1368129041		84
WDR12_compound_21	CNS(c1cccc(c1)C(NCC1(CC1)c1ccc(cc1)[Cl])=O)(=O)=O	0.459	0.424	WXVL_AK2364SD0692		69
WDR12_compound_22	CC(c1cccc2ccccc12)NC(CN(C)C(C)c1cccc(c1)S(N)(=O)=O)=O	0.451	0.43	Z1082787532		69
WDR12_compound_23	CN(Cc1ccccc1)C(CNC(NCc1cccc(c1)Oc1ccccc1F)=O)=O	0.352	0.345	ZBC-0005483		62
WDR12_compound_24	Cc1cc(CNC(c2cc(ccc2SC2CCCC2)[Cl])=O)n(C)n1	0.424	0.397	Z2044697401		59
WDR12_compound_25	CS(c1cccc(c1)C(c1ccccc1)NC(c1ccccc1OCC1CC1)=O)(=O)=O	0.307	0.288	ZBC-0005471		55
WDR12_compound_26	CCOc1ccccc1Oc1ccccc1C(N1CCc2c(C1)cccc2S(NC)(=O)=O)=O	0.327	0.272	ZBC-0000559		52
WDR12_compound_27	CC(c1ccc(c(c1)F)Oc1ccccc1)NC(N1CCCC(C1)S(NC)(=O)=O)=O	0.31	0.301	Z1193761306		52
WDR12_compound_28	CNS(c1cccc(c1)C(N1CCCC1C(c1ccccc1)c1ccccc1)=O)(=O)=O	0.427	0.375	WXVL_AN3124SD0692		50
WDR12_compound_29	CCOc1ccccc1Oc1ccccc1C(NCC(N1CCc2ccccc12)=O)=O	0.376	0.355	ZBC-0005387		50
WDR12_compound_30	CC(C)Oc1ccc(cc1C(NCc1ccc(C)cc1OC(C)(C)C)=O)S(C)(=O)=O	0.32	0.29	Z1588897450		50
WDR12_compound_31	COc1ccc(cc1c1ccccn1)C(NC(c1ccccc1)c1cccc(c1)S(C)(=O)=O)=O	0.297	0.28	ZBC-0000554		48
WDR12_compound_32	Cc1cc(C)n(c2ccccc2C(NCc2ccccc2N2CCCCC2)=O)n1	0.46	0.431	WXVL_AK3937SD0737		47
WDR12_compound_33	CNS(c1cccc(c1)C(NCc1ccnc(c1)Oc1ccccc1F)=O)(=O)=O	0.41	0.388	Z1901942046		47
WDR12_compound_34	CC(C)Oc1ccc(cc1C(NCc1ccc(C)cc1N1CCCC1)=O)S(C)(=O)=O	0.333	0.295	Z1588898854		46
WDR12_compound_35	COc1ccccc1OCc1ccc(C(N2CCCC2c2nc3ccccc3[nH]2)=O)o1	0.377	0.34	ZBC-0000556		45
WDR12_compound_36	Cc1csc(C(C2CC2)NC(c2ccc(c(c2)S(NC)(=O)=O)F)=O)n1	0.294	0.269	Z1368214241		44
WDR12_compound_37	Cc1cccc(c1)OC1CCCCC1NC(NCc1cc(ccc1F)S(C)(=O)=O)=O	0.287	0.277	Z2000397741		44
WDR12_compound_38	Cc1cccc(c1)OC1CCCCC1NC(c1ccc2c(CCCN2S(C)(=O)=O)c1)=O	0.319	0.284	Z1471541027		43
WDR12_compound_39	CNS(C1CCCN(C1)Cc1ccc(c(c1)F)Oc1ccccc1F)(=O)=O	0.41	0.304	Z1232775386		35			��Catalog Number	Stock concentration (mM)	Normalized Intensity (kCnt/s)				Laser Power (%)
WDR12_compound_40	Cc1cccc(c1)OC1CCCCC1NC(c1ccc(o1)S(NC)(=O)=O)=O	0.368	0.33	Z1471541253		33					400�M	200�M	100�M	50�M	400�M	200�M	100�M	50�M
WDR12_compound_41	CC(N1CCc2cc(ccc12)S(NCc1ccnc(c1)Oc1ccccc1F)(=O)=O)=O	0.327	0.289	ZBC-0000569	MR40903	30			ZBC-0000569	100	-	482	514	686	-	100	100	100
WDR12_compound_42	Cc1cc(C(NCc2ccccc2N2CCCCC2)=O)c2cc(ccc2n1)O	0.542	0.507	WXVL_AK3937SE0283		28
WDR12_compound_43	Cc1ccc(CNC(c2cc(ccc2OC)S(C)(=O)=O)=O)c(c1)OC1CCCCC1	0.373	0.312	Z1545511031		28
WDR12_compound_44	Cc1nccc(c2ccc(cc2)S(N(C)c2ccccc2)(=O)=O)n1	0.462	0.342	Z6207521679		26
WDR12_compound_45	CC(C(NC(c1ccccc1)c1ccccc1)=O)OC(C1Cc2ccccc2CN1S(C)(=O)=O)=O	0.374	0.34	Z20004693		26
WDR12_compound_46	CCOc1ccccc1Oc1ccccc1C(NCC(N1CCCc2ccccc12)=O)=O	0.362	0.335	ZBC-0000543		25
WDR12_compound_47	CC(C)Oc1ccc(cc1C(N1CCCC(Cc2ccc(C)cc2)C1)=O)S(C)(=O)=O	0.336	0.292	Z1588783899		20
WDR12_compound_48	CNS(c1cccc(c1)C(NCc1nc2ccccc2n1Cc1ccccc1)=O)(=O)=O	0.469	0.414	WXVL_AK3338SD0692		18
WDR12_compound_49	Cc1ccc(cc1C(NC1CCCCC1Oc1ccccc1F)=O)S(NC1CC1)(=O)=O	0.319	0.303	Z1192992408		13
WDR12_compound_50	C1CN(C[C@H]2[C@H]1OCCO2)S(c1csc2ccc(cc12)[Cl])(=O)=O	0.419	0.334	Z3619271764		12
WDR12_compound_51	C1CN(C(C(N1)=O)c1ccccc1F)C(NCc1ccc(c(c1)F)Oc1ccccc1F)=O	0.265	0.26	ZBC-0000584		12
WDR12_compound_52	CNS(c1cccc(c1)C(NCc1ccccc1c1ccccc1)=O)(=O)=O	0.671	0.476	WXVL_AK0133SD0692		4
WDR12_compound_53	CC(N1C2=C(CC1)C=C(S(NCC3=CC(OC4=CC=CC=C4Cl)=NC=C3)(=O)=O)C=C2)=O	0.324	0.295	Medicinal chemistry	MR44915	4
WDR12_compound_54	CC(C(N1CCC[C@@H]1C(NC)=O)=O)NC(c1ccoc1)=O	1	0.688	Z3631110538		0
WDR12_compound_55	CC(C(NCCc1ccc(cc1)C(NC)=O)=O)NC(c1ccoc1)=O	1	0.653	Z5446569102		0
WDR12_compound_56	CC(CN(C)C(c1cccc2c1nccn2)=O)(c1ccccc1)O	1	0.451	Z5446569443		0
WDR12_compound_57	Cc1cc(C(N(C)C2CCN(C2)Cc2ccccc2)=O)sc1C	1	0.752	Z1427892094		0
WDR12_compound_58	Cc1cc(C2CCCCN2C(c2cccc3CC(C)(C)Oc23)=O)[nH]n1	1	0.665	Z3490316961		0
WDR12_compound_59	Cc1ccccc1C(NCC(N1Cc2ccccc2C[C@H]1C(NC)=O)=O)=O	1	0.815	Z2457479469		0
WDR12_compound_60	CN(C(Cc1ccc2c(CCCO2)c1)=O)c1ccc(c(c1)[Cl])OC	1	0.711	Z2453647300		0
WDR12_compound_61	CN(C(Cc1cn(C)c2ccccc12)=O)c1ccccc1OC	1	0.664	Z907813666		0
WDR12_compound_62	CN1CCC2(CC1)CCN2C(c1ccn2cnnc2c1)=O	1	0.449	Z4281874103		0
WDR12_compound_63	CN1CCCC2(CCN(C2)C(c2ccc(c3ccccc23)OC)=O)C1	1	0.38	Z2231695761		0
WDR12_compound_64	CN1CCN(C(Cc2ccccc2)C1)S(c1cccnc1)(=O)=O	1	0.552	Z2863189448		0
WDR12_compound_65	CN1CCN(CC1c1ccccc1)C(c1cncn1c1ccc(cc1)F)=O	1	0.459	Z5446569438		0
WDR12_compound_66	CNC(C1CCCN1C(CNC(CCc1ccc2ccccc2n1)=O)=O)=O	1	0.839	CSC116284962		0
WDR12_compound_67	CNC(CCNC(CNC(c1ccc2c(c1)OCO2)=O)=O)=O	1	0.754	CSC116284067		0
WDR12_compound_68	CNS(c1cccc(c1)C(N1CCC(CC1)C(N1CCN(C)CC1)=O)=O)(=O)=O	1	0.568	Z422916122		0
WDR12_compound_69	CNC(CN(Cc1ccccc1)C(CNC(c1cccc2c1cc[nH]2)=O)=O)=O	0.808	0.645	Z4414985396		0
WDR12_compound_70	Cc1cc(CNC(c2cccnc2SC2CCCC2)=O)n(C)n1	0.734	0.697	Z2044695093		0
WDR12_compound_71	CCC(c1cccc2ccccc12)NC([C@@H]1CSCN1)=O	0.732	0.561	Z3134374819		0
WDR12_compound_72	Cc1ccccc1c1ccccc1C(NCC(N1CCCC1C(NC)=O)=O)=O	0.722	0.683	ZBC-0005421		0
WDR12_compound_73	CC(C)c1cc(C2CCCN(C2)C(CCC(N2CCOCC2)=O)=O)[nH]n1	0.718	0.379	Z2804178729		0
WDR12_compound_74	Cc1cc(CNC(c2cccnc2Oc2ccccc2)=O)n(C)n1	0.718	0.673	WXVL_AK1592SC0938		0
WDR12_compound_75	Cc1cccc(c1)c1cccc(c1)C(NC1CCC(C1)F)=O	0.714	0.576	WXVL_AK0471SD1025		0
WDR12_compound_76	Cc1cc(C)cc(c1)N(C)C(Cc1cc(ccc1OC)OC)=O	0.712	0.662	Z739872748		0
WDR12_compound_77	Cc1cc(C)cc(c1)N(C)C(Cc1cc(ccc1OC)OC)=O	0.712	0.662	ZBC-0000547		0
WDR12_compound_78	CC(C(NC(Cc1c[nH]c2ccccc12)C(NC)=O)=O)NC(c1ccco1)=O	0.711	0.667	CSC116284685		0
WDR12_compound_79	CN(CC(Nc1cc(cc(c1)F)F)=O)Cc1cnc(C2CCC2)s1	0.711	0.442	Z1568323604		0
WDR12_compound_80	Cc1c(C(N2CCC(CC2)CC(N)=O)=O)c(c(C)o1)[Br]	0.709	0.444	Z666941258		0
WDR12_compound_81	CC(C)C[C@@H](C(NC)=O)NC(C1=CC=C(c2ccco2)NC1=O)=O	0.708	0.683	Z1518801581		0
WDR12_compound_82	Cc1cc(CNC(C(C)(C)Oc2ccc(cc2)[Cl])=O)n(C)n1	0.691	0.613	WXVL_AK1592SB0255		0
WDR12_compound_83	CC(C)(C)OC(N1CCC12CCN(CC2)C(c1ccn2cnnc2c1)=O)=O	0.69	0.392	Z4292241828		0
WDR12_compound_84	CCCC(N1CCCCC1C(N1CCC(CC1)c1cc(C)[nH]n1)=O)=O	0.689	0.341	Z1613885962		0
WDR12_compound_85	Cc1cc(CNC(c2cc(ccc2n2cnnn2)[Cl])=O)n(C)n1	0.684	0.652	Z2044698460		0
WDR12_compound_86	CC(C(Nc1cc(C)ccc1OC)=O)NC(c1cccs1)=O	0.681	0.527	9282854		0
WDR12_compound_87	Cc1cccn2cc(CN(C)Cc3ccc(C#N)cc3)nc12	0.681	0.543	Z642605688		0
WDR12_compound_88	CNC(c1ccc(CNC(CNC(c2ccsc2)=O)=O)cc1)=O	0.677	0.605	Z808883692		0
WDR12_compound_89	CCCN(CC(NC)=O)C(CNC(c1cccs1)=O)=O	0.671	0.592	CSC116284258		0
WDR12_compound_90	CNS(c1cccc(c1)C(NCc1ccccc1c1ccccc1)=O)(=O)=O	0.671	0.476	WXVL_AK0133SD0692		0
WDR12_compound_91	CC(C)Oc1cccc(CNC(c2cc(C)nc3ccc(cc23)O)=O)c1	0.667	0.536	WXVL_AK0975SE0283		0
WDR12_compound_92	CN(Cc1ccc(c(c1)F)OC)C(Cc1ccc(cc1OC)OC)=O	0.667	0.511	Z67739977		0
WDR12_compound_93	Cc1ccc(c(CC(N(Cc2cccc(c2)F)C2CC2)=O)c1)OC	0.662	0.464	Z338323462		0
WDR12_compound_94	CC(C(NC1CC1)=O)NC(c1c(c(C)oc1C)[Br])=O	0.66	0.509	Z3207285163		0
WDR12_compound_95	Cc1ccc(cc1C(NCc1ccccc1c1ccccc1)=O)S(C)(=O)=O	0.658	0.447	WXVL_AK0133SD1642		0
WDR12_compound_96	Cc1ccc(cc1)C(NCc1cccc(c1)c1cccc(c1)C(NC)=O)=O	0.657	0.485	MCULE-4288342884		0
WDR12_compound_97	CC(C(N(CC(NC)=O)Cc1cccc(c1)C(F)(F)F)=O)NC(C1CCC1)=O	0.653	0.45	Z1220415752		0
WDR12_compound_98	CC1CCCCC1NC(c1cccc(c1)c1cccc(C)c1)=O	0.652	0.56	WXVL_AK3981SD1025		0
WDR12_compound_99	CC(C(NCc1ccccc1)=O)NC(c1cccc(c1)c1cccc(C)c1)=O	0.647	0.541	ZBC-0000538		0
WDR12_compound_100	Cc1ccccc1c1ccccc1C(NCC(C)(C)C(NC)=O)=O	0.646	0.521	ZBC-0005423		0
WDR12_compound_101	Cc1cccc(c1)C(NCc1ccc(cc1)c1cccc(c1)C(NC)=O)=O	0.642	0.522	MCULE-2962476201		0
WDR12_compound_102	CCN1CCCCC1C(NCc1cccc(c1)NC(C1CCCCN1CC)=O)=O	0.635	0.47	Z1128724988		0
WDR12_compound_103	CNS(c1ccc(CN2CCCC2c2nc3ccccc3[nH]2)cc1)(=O)=O	0.632	0.485	Z2601175250		0
WDR12_compound_104	CNS(c1ccc(CN2CCCC2c2nc3ccccc3[nH]2)cc1)(=O)=O	0.632	0.485	ZBC-0005480		0
WDR12_compound_105	C1CNC[C@H]2[C@@H]1OCCN2S(c1csc2ccccc12)(=O)=O	0.63	0.369	Z4205720391		0
WDR12_compound_106	CN(C(Cc1cccc(c1)C1CC1)=O)c1ccc(cc1OC)OC	0.625	0.52	Z2348616785		0
WDR12_compound_107	CCOc1ccccc1Oc1ccccc1C(NCC(N1CCCC1C(NC)=O)=O)=O	0.622	0.54	ZBC-0005393		0
WDR12_compound_108	Cc1cc(C(NCc2ccccc2C2CC2)=O)c2cc(ccc2n1)O	0.616	0.547	WXVL_AK1348SE0283		0
WDR12_compound_109	CN1CCC2C(C1)N(CCO2)S(c1c(cccc1[Cl])F)(=O)=O	0.605	0.574	Z2051156585		0
WDR12_compound_110	CN(C)C(c1ccc(CN2CCCC2c2nc3ccccc3n2C)[nH]1)=O	0.604	0.504	Z1565505732		0
WDR12_compound_111	CC(c1nc(C)cs1)NC(c1cccc(c1)S(NC)(=O)=O)=O	0.603	0.403	WXVL_AK1327SD0692		0
WDR12_compound_112	Cc1cc(C(NCC(C)(c2ccccc2)O)=O)c2cc(ccc2n1)O	0.6	0.572	WXVL_AK0159SE0283		0
WDR12_compound_113	CN(C(Cc1cc(cc(c1)OC)OC)=O)c1ccc(cc1)N1CCOCC1	0.594	0.534	Z3086356680		0
WDR12_compound_114	Cc1ccccc1CCNC(c1cc(C)nc2ccc(cc12)O)=O	0.592	0.557	WXVL_AK0254SE0283		0
WDR12_compound_115	CS(NC1CCCN(C1)Cc1ccc(c(c1)Oc1ccccc1)F)(=O)=O	0.591	0.491	WXVL_AN5180QS1563		0
WDR12_compound_116	COc1cc(CN2CCCC2c2nc3ccccc3[nH]2)ccc1F	0.589	0.491	ZBC-0006261		0
WDR12_compound_117	CN1CC[C@@H]2[C@H]1CCCN2C(c1cc(ncc1[Br])O)=O	0.587	0.356	Z4154938151		0
WDR12_compound_118	Cc1cccc(c1)c1cccc(c1)C(NC1CCS(C1)(=O)=O)=O	0.586	0.515	OSSL_708179		0
WDR12_compound_119	CN(Cc1ccc(c(c1)OC)SC)C(Cc1ccc2CCCc2c1)=O	0.584	0.482	Z941513324		0
WDR12_compound_120	CCC(=O)Oc1ccc(CN2CCCC2c2nc3ccccc3[nH]2)cc1OCC	0.583	0.486	ZBC-0005434		0
[truncated: 1,057 more rows]
[truncated: 6 more columns]
