# Supplementary material for: A Target Class Ligandability Evaluation of WD40 Repeat-Containing Proteins
Source: J Med Chem. 2024 Nov 4;68(2):1092–112. doi: 10.1021/acs.jmedchem.4c02010 (PMC11770632; doi:10.1021/acs.jmedchem.4c02010)
Supplement: Supplementary file 11 — jm4c02010_si_011.xlsx [file jm4c02010_si_011.xlsx]

## Sheet: S11. Tm nanoBit
Table S12. A list of melting temperature (Tm) for HiBiT tagged proteins in cells; the Tm's in the Meltome are tabulated as reference.
Target	Tm (°C) in cells
	N-term HiBIT tag	C-term HiBIT tag	Meltome (https://www.nature.com/articles/s41592-020-0801-4)
WDR61	46	47	52-54
WDR55	48	50	50-53
RBBP4	60	62	48-60
RBBP5	>65	>65	50-60
SMU1	48	48	48-51
WDR41	62	61	51-55
WDR5	48-51	58	53-65
WDR82	62	61	49-57
CDC40	49	51	48-53
RFWD2	55	56	49-55
COPB2	47	49	49-54
WDR12	53	51	49-56
DCAF1	49	50	52-55
DCAF1(1038-1400)	51	51
FBXW5	45	45	48-54
WDR91	45	47	50-53
