# Supplementary material for: A Target Class Ligandability Evaluation of WD40 Repeat-Containing Proteins
Source: J Med Chem. 2024 Nov 4;68(2):1092–112. doi: 10.1021/acs.jmedchem.4c02010 (PMC11770632; doi:10.1021/acs.jmedchem.4c02010)
Supplement: Supplementary file 12 — jm4c02010_si_012.xlsx [file jm4c02010_si_012.xlsx]

## Sheet: S12. NanoBRET
Table S13. NanoBRET assays designed
Target	NanoBRET assay	Tag orientation and DNA concentration ( µg per 96-well)	Fold over HT or NL alone control	Assay validation with mutants	NanoBRET antagonists	Cell type
CORO1A	CORO1A and ACTB	NL-CORO1A (0.001) and ACTB-HT (0.03)	12	CORO1A-R29D (50 % decrease)		HEK293T
DCAF1	DCAF1 and VPR	NL-DCAF1 (0.01) and HT-VPR (0.03)	5	DCAF1-A1137Q (60% decrease)		HEK293T
DCAF1	DCAF1 WD40 (1038-1400) and VPR	DCAF1 WD40 (1038-1400)-NL (0.001) and VPR-HT (0.03)	25	DCAF1-A1137Q (60% decrease)		HEK293T
DCAF12	DCAF12 and MAGEA3	NL-MAGEA3 (0.001), HT-DCAF12 (0.03)	25	DCAF12-R203A,R256A and R203A,R344A (60 % decrease)		HEK293T
DDB1	DDB1 and DCAF15	NL-DCAF15 (0.001), HT-DDB1 (0.03)	50	DDB1-A834K, N1005K, V1033D (60-70 % decrease)		HEK293T
FBXW11	FBXW11 and B-catenin	B-catenin-NL (0.001) and FBXW11-HT (0.03)	32 (HEK293T), 66 (U2Os)	FBXW11-R447E mutant (70% decrease in HEK293T and 80% in U2Os cells)		HEK293T, U2Os
FBXW5	FBXW5 and SEC23B	NL-SEC23B (0.001), FBXW5-HT (0.03)	25	SEC23B-S186D (55% decrease)		HEK293T
FBXW7	FBXW7 and Cyclin E1	Cyclin E1-NL (0.001) and FBXW7-HT (0.03)	16	FBXW7-R465E,R505E (100% decrease)		HEK293T
PWP1	PWP1 and DCAF1	PWP1-NL (0.001), HT-DCAF1 (0.03)	10			HEK293T
RBBP4	RBBP4 and histone H3	NL-RBBP4 (0.001) and H3-HT (0.03)	100	RBBP4(L31E,D33R), (Y181R), (E231R) - 80% decrease		HEK293T
RBBP4	RBBP4 and SUZ12	RBBP4-NL (0.001) and HT-SUZ12 (0.03)	50	RBBP4(L31E,D33R) -80% decrease, RBBP4(Y181R) -20% decrease		HEK293T
RBBP4	RBBP4 and MTA2	RBBP4-NL (0.001) and MTA2-HT (0.03)	100	RBBP4(L31E,D33R) - 95% decrease,		HEK293T
RBBP4	RBBP4 and BLC11A	RBBP4-NL (0.001) and BCL11A-HT (0.03)	25	RBBP4(L31E,D33R) - 80% decrease, (Y181R) - 70% decrease, (E231R) - 40% decrease		HEK293T
RBBP7	RBBP7 and histone H3	RBBP7-NL (0.001) and H3-HT (0.03)	12			HEK293T
RBBP7	RBBP7 and MTA2	RBBP7-NL (0.001) and MTA2-HT (0.03)	88			HEK293T
RFWD2	RFWD2 and TRIB1	NL-RFWD2 (0.001) and TRIB1-HT (0.03)	15			HEK293T
RFWD3	RFWD3 and RPA2	NL-RFWD3 (0.001) and HT-RPA2 (0.03)	2.5			HEK293T
WDR12	WDR12 and BOP1	NL-WDR12 (0.001), BOP1-HT (0.03)	20	WDR12 -D102R, H278E (90% decrease)		HEK293T
WDR41	WDR41 and SMCR8	NL-WDR41/WDR41-NL (0.01) and SMCR8-HT (0.03)	30			HEK293T
WDR41	WDR41 and C9ORF72	NL-WDR41/WDR41-NL (0.001) and HT-C9ORF72 (0.03)	10			HEK293T
WDR5	WDR5 and histone H3	WDR5-NL (0.001) , H3-HT (0.1)	60		OICR9429 (IC50 < 1µM)	HEK293T, U2Os
WDR5,RBBP5	WDR5 and RBBP5	NL-WDR5 (0.001) , RBBP5-HT (0.03)	25	WDR5-V237,377E (60% decrease)	OICR9429 (IC50 < 1µM)	HEK293T
WDR61	WDR61 and CDC73	WDR61-NL (0.001), HT-CDC73 (0.03)	10			HEK293T
WDR91	WDR91	NL-WDR91 (0.001) and HT-WDR81 (0.03) or NL-WDR81 (0.001) and HT-WDR91 (0.03)	32 and 90, respectively			HEK293T
